# Supplementary material for: PathNet: a tool for pathway analysis using topological information
Source: Source Code Biol Med. 2012 Sep 24;7:10. doi: 10.1186/1751-0473-7-10 (PMC3563509; doi:10.1186/1751-0473-7-10)
Supplement: Additional file 3 — Hypergeometric test and PathNet results. An Excel spreadsheet of the results of all nine comparisons using the hypergeometric test and PathNet. [file 1751-0473-7-10-S3.xlsx]

## Sheet: Incipient
Rank	Name	p_Hypergeometric	p_Hypergeometric_FWER	p_PathNet	p_PathNet_FWER
1	Hedgehog signaling pathway	0.0876732	1	2.65147e-35	3.44691e-33
2	Melanoma	0.024042	1	2.10791e-22	2.74028e-20
3	Pathways in cancer	0.145891	1	3.08124e-16	4.00561e-14
4	Basal cell carcinoma	0.0943478	1	9.29401e-14	1.20822e-11
5	TGF-beta signaling pathway	0.621997	1	1.1095e-08	1.44235e-06
6	Endocytosis	0.161587	1	3.67637e-08	4.77928e-06
7	Wnt signaling pathway	0.558266	1	4.9674e-08	6.45761e-06
8	Melanogenesis	0.696361	1	1.57565e-06	0.000204834
9	Regulation of actin cytoskeleton	0.811395	1	1.66123e-06	0.00021596
10	Asthma	0.0646784	1	9.83167e-06	0.00127812
11	Intestinal immune network for IgA p	0.0270836	1	3.47063e-05	0.00451181
12	MAPK signaling pathway	0.980954	1	4.05723e-05	0.0052744
13	Insulin signaling pathway	0.360948	1	8.78325e-05	0.0114182
14	Allograft rejection	0.0394998	1	0.000100312	0.0130405
15	p53 signaling pathway	0.230992	1	0.000114191	0.0148448
16	Leishmaniasis	0.514676	1	0.000140029	0.0182038
17	Graft-versus-host disease	0.149944	1	0.000222928	0.0289806
18	Cytokine-cytokine receptor interact	0.0438304	1	0.000436583	0.0567557
19	Type I diabetes mellitus	0.387154	1	0.000453723	0.058984
20	Glioma	0.201802	1	0.000860645	0.111884
21	Prostate cancer	0.30513	1	0.00159608	0.20749
22	Chronic myeloid leukemia	0.173007	1	0.00174342	0.226644
23	Autoimmune thyroid disease	0.0469867	1	0.00216556	0.281523
24	Jak-STAT signaling pathway	0.113045	1	0.00438419	0.569945
25	Bladder cancer	0.372446	1	0.00549226	0.713994
26	Antigen processing and presentation	0.189111	1	0.00634028	0.824236
27	Gap junction	0.94611	1	0.00949367	1
28	Adherens junction	0.0756829	1	0.0116212	1
29	Systemic lupus erythematosus	0.184211	1	0.0128062	1
30	Toxoplasmosis	0.217026	1	0.0141604	1
31	Prion diseases	0.836088	1	0.0166978	1
32	Vibrio cholerae infection	0.123521	1	0.0202664	1
33	Viral myocarditis	0.157508	1	0.0255662	1
34	Circadian rhythm - mammal	1	1	0.0259044	1
35	Oocyte meiosis	0.961017	1	0.0393395	1
36	T cell receptor signaling pathway	0.63846	1	0.0412394	1
37	Phagosome	0.47645	1	0.0425675	1
38	Cell adhesion molecules (CAMs)	0.110965	1	0.0438236	1
39	Aldosterone-regulated sodium reabso	0.888558	1	0.0442777	1
40	Malaria	0.0431772	1	0.0469225	1
41	Endometrial cancer	0.500635	1	0.0519998	1
42	Pancreatic cancer	0.50319	1	0.0572529	1
43	Ubiquitin mediated proteolysis	0.877756	1	0.0590104	1
44	Dorso-ventral axis formation	0.646231	1	0.0673226	1
45	Type II diabetes mellitus	0.91064	1	0.0686509	1
46	Axon guidance	0.719034	1	0.0789457	1
47	Hematopoietic cell lineage	0.162833	1	0.0921808	1
48	Focal adhesion	0.421143	1	0.10189	1
49	Renal cell carcinoma	0.292505	1	0.108451	1
50	Vasopressin-regulated water reabsor	0.894541	1	0.121035	1
51	Non-small cell lung cancer	0.527379	1	0.137281	1
52	Epithelial cell signaling in Helico	0.0474726	1	0.149469	1
53	Bacterial invasion of epithelial ce	0.251096	1	0.159291	1
54	Progesterone-mediated oocyte matura	0.57017	1	0.168152	1
55	NOD-like receptor signaling pathway	0.346322	1	0.180752	1
56	Thyroid cancer	1	1	0.200192	1
57	B cell receptor signaling pathway	0.977654	1	0.212615	1
58	Colorectal cancer	0.837006	1	0.22921	1
59	ErbB signaling pathway	0.989174	1	0.240133	1
60	Amoebiasis	0.47833	1	0.245198	1
61	Apoptosis	0.826583	1	0.251228	1
62	Long-term potentiation	0.850301	1	0.254957	1
63	Tight junction	0.0939089	1	0.275169	1
64	Maturity onset diabetes of the youn	0.699919	1	0.275497	1
65	Adipocytokine signaling pathway	0.251096	1	0.281511	1
66	Taste transduction	0.836088	1	0.293453	1
67	Vascular smooth muscle contraction	0.629678	1	0.330538	1
68	VEGF signaling pathway	0.718798	1	0.350374	1
69	mTOR signaling pathway	0.924292	1	0.353138	1
70	Cell cycle	0.264869	1	0.360479	1
71	Phosphatidylinositol signaling syst	0.514676	1	0.364412	1
72	Dilated cardiomyopathy	0.820242	1	0.373914	1
73	Renin-angiotensin system	0.207274	1	0.389759	1
74	Natural killer cell mediated cytoto	0.773751	1	0.41557	1
75	Basal transcription factors	0.225407	1	0.483763	1
76	Olfactory transduction	0.479877	1	0.489613	1
77	DNA replication	0.268865	1	0.547328	1
78	RNA degradation	0.237527	1	0.55852	1
79	Fc gamma R-mediated phagocytosis	0.669752	1	0.570536	1
80	Mismatch repair	0.347279	1	0.582536	1
81	ABC transporters	0.298355	1	0.587075	1
82	Chagas disease	0.430498	1	0.590063	1
83	Hypertrophic cardiomyopathy (HCM)	0.580845	1	0.61634	1
84	GnRH signaling pathway	0.535341	1	0.644262	1
85	Chemokine signaling pathway	0.799628	1	0.653685	1
86	Homologous recombination	0.424162	1	0.670937	1
87	Arrhythmogenic right ventricular ca	0.292505	1	0.680265	1
88	Shigellosis	0.807195	1	0.698002	1
89	Toll-like receptor signaling pathwa	0.766902	1	0.710118	1
90	Small cell lung cancer	0.286312	1	0.712648	1
91	Fc epsilon RI signaling pathway	0.345737	1	0.739795	1
92	Base excision repair	0.496141	1	0.74359	1
93	SNARE interactions in vesicular tra	0.513234	1	0.759466	1
94	Primary immunodeficiency	0.54626	1	0.788685	1
95	Leukocyte transendothelial migratio	0.198838	1	0.792734	1
96	Gastric acid secretion	0.970491	1	0.79295	1
97	Carbohydrate digestion and absorpti	0.56218	1	0.802091	1
98	Long-term depression	0.679879	1	0.802948	1
99	Protein export	0.665112	1	0.8251	1
100	Proximal tubule bicarbonate reclama	0.699919	1	0.853167	1
101	Acute myeloid leukemia	0.953999	1	0.857662	1
102	Neurotrophin signaling pathway	0.873534	1	0.862321	1
103	RNA polymerase	0.715948	1	0.865469	1
104	Collecting duct acid secretion	0.715948	1	0.865469	1
105	Nucleotide excision repair	0.649237	1	0.867743	1
106	Lysosome	0.688415	1	0.897748	1
107	Salivary secretion	0.925905	1	0.900527	1
108	Spliceosome	0.54315	1	0.911472	1
109	ECM-receptor interaction	0.631882	1	0.915846	1
110	Regulation of autophagy	1	1	0.927136	1
111	Neuroactive ligand-receptor interac	0.107869	1	0.936186	1
112	Peroxisome	0.727937	1	0.939679	1
113	Huntington's disease	0.726388	1	0.953988	1
114	Ribosome	0.820242	1	0.972525	1
115	RIG-I-like receptor signaling pathw	0.873984	1	0.978303	1
116	Cytosolic DNA-sensing pathway	0.924292	1	0.983652	1
117	Pancreatic secretion	0.525323	1	0.984066	1
118	Amyotrophic lateral sclerosis (ALS)	0.932219	1	0.986294	1
119	Calcium signaling pathway	0.87437	1	0.986579	1
120	PPAR signaling pathway	0.648184	1	0.995654	1
121	Protein processing in endoplasmic r	0.903059	1	0.995922	1
122	Cardiac muscle contraction	0.968806	1	0.996022	1
123	Complement and coagulation cascades	0.479877	1	0.997209	1
124	Alzheimer's disease	0.95018	1	0.998327	1
125	Parkinson's disease	0.996265	1	0.999865	1
126	Proteasome	1	1	1	1
127	Non-homologous end-joining	1	1	1	1
128	Notch signaling pathway	0.888558	1	1	1
129	Phototransduction	0.731125	1	1	1
130	Pathogenic Escherichia coli infecti	1	1	1	1

## Sheet: Moderate
Rank	Name	p_Hypergeometric	p_Hypergeometric_FWER	p_PathNet	p_PathNet_FWER
1	Olfactory transduction	0.904753	1	3.05104e-25	3.96635e-23
2	ECM-receptor interaction	0.0266128	1	1.05904e-20	1.37675e-18
3	Focal adhesion	0.0748468	1	8.28625e-20	1.07721e-17
4	Regulation of actin cytoskeleton	0.125963	1	3.73239e-11	4.85211e-09
5	Axon guidance	0.00553457	0.719494	1.16283e-08	1.51168e-06
6	Amoebiasis	0.509734	1	2.19502e-08	2.85353e-06
7	Arrhythmogenic right ventricular ca	0.000518204	0.0673665	3.95169e-08	5.1372e-06
8	Adherens junction	0.0104436	1	9.91016e-08	1.28832e-05
9	Melanoma	0.348005	1	3.88505e-07	5.05056e-05
10	Bacterial invasion of epithelial ce	0.537918	1	5.25108e-06	0.00068264
11	Parkinson's disease	1.2505e-06	0.000162565	5.89743e-06	0.000766665
12	Huntington's disease	5.98077e-07	7.77501e-05	6.1353e-06	0.00079759
13	Long-term potentiation	0.051016	1	8.2799e-06	0.00107639
14	Calcium signaling pathway	0.154702	1	1.53753e-05	0.0019988
15	Pathways in cancer	0.337477	1	3.72343e-05	0.00484046
16	Gastric acid secretion	0.034983	1	5.39832e-05	0.00701782
17	MAPK signaling pathway	0.12253	1	6.98803e-05	0.00908443
18	Dilated cardiomyopathy	0.015983	1	7.18024e-05	0.00933431
19	Alzheimer's disease	0.000491086	0.0638412	0.00010075	0.0130975
20	Shigellosis	0.0429454	1	0.000103761	0.013489
21	Vibrio cholerae infection	0.0349445	1	0.000391893	0.050946
22	Small cell lung cancer	0.35153	1	0.000729414	0.0948238
23	Phosphatidylinositol signaling syst	0.199708	1	0.000830592	0.107977
24	Oocyte meiosis	0.0898711	1	0.00180295	0.234384
25	Cardiac muscle contraction	0.000142361	0.0185069	0.00496137	0.644978
26	Hypertrophic cardiomyopathy (HCM)	0.00627593	0.815871	0.00688471	0.895012
27	TGF-beta signaling pathway	0.383554	1	0.00705667	0.917367
28	Aldosterone-regulated sodium reabso	0.698067	1	0.00927046	1
29	Pathogenic Escherichia coli infecti	0.389928	1	0.0116768	1
30	Renal cell carcinoma	0.168813	1	0.0134013	1
31	Melanogenesis	0.428411	1	0.013968	1
32	Vasopressin-regulated water reabsor	0.396829	1	0.0278575	1
33	Fc gamma R-mediated phagocytosis	0.370564	1	0.0296437	1
34	Amyotrophic lateral sclerosis (ALS)	0.316567	1	0.0297136	1
35	Glioma	0.115769	1	0.0425695	1
36	Gap junction	0.12097	1	0.0511537	1
37	Cell cycle	0.0151191	1	0.0529458	1
38	GnRH signaling pathway	0.0278927	1	0.0632171	1
39	Epithelial cell signaling in Helico	0.0066766	0.867957	0.0758872	1
40	Wnt signaling pathway	0.753719	1	0.0777794	1
41	Collecting duct acid secretion	0.0304116	1	0.0786053	1
42	Hedgehog signaling pathway	0.902394	1	0.111676	1
43	Leukocyte transendothelial migratio	0.647966	1	0.119263	1
44	Salivary secretion	0.580915	1	0.155328	1
45	Phagosome	0.357578	1	0.158056	1
46	Basal transcription factors	0.0673252	1	0.164752	1
47	Vascular smooth muscle contraction	0.455381	1	0.165697	1
48	Malaria	0.316567	1	0.184819	1
49	ErbB signaling pathway	0.541209	1	0.219607	1
50	mTOR signaling pathway	0.0899372	1	0.238772	1
51	Long-term depression	0.0203208	1	0.24014	1
52	Prostate cancer	0.19979	1	0.293915	1
53	Homologous recombination	0.0741447	1	0.305834	1
54	RNA polymerase	0.184265	1	0.323673	1
55	VEGF signaling pathway	0.390687	1	0.327315	1
56	Neurotrophin signaling pathway	0.00943973	1	0.329736	1
57	Taste transduction	0.997941	1	0.356939	1
58	Tight junction	0.547266	1	0.365515	1
59	Endocytosis	0.435666	1	0.380188	1
60	p53 signaling pathway	0.751581	1	0.384463	1
61	Apoptosis	0.561029	1	0.430106	1
62	Insulin signaling pathway	0.239626	1	0.442027	1
63	Progesterone-mediated oocyte matura	0.3974	1	0.468137	1
64	Proximal tubule bicarbonate reclama	0.157432	1	0.477395	1
65	Prion diseases	0.684118	1	0.524435	1
66	Ribosome	0.314122	1	0.626357	1
67	Spliceosome	0.331634	1	0.692395	1
68	Endometrial cancer	0.635201	1	0.719756	1
69	Mismatch repair	0.567141	1	0.721311	1
70	Notch signaling pathway	0.22994	1	0.737442	1
71	Toxoplasmosis	0.818509	1	0.749573	1
72	Phototransduction	0.602865	1	0.753327	1
73	Proteasome	0.561324	1	0.761607	1
74	Non-small cell lung cancer	0.535616	1	0.763868	1
75	Pancreatic secretion	0.467124	1	0.774155	1
76	Dorso-ventral axis formation	0.210782	1	0.777453	1
77	Pancreatic cancer	0.390687	1	0.779472	1
78	Viral myocarditis	0.644899	1	0.779472	1
79	Ubiquitin mediated proteolysis	0.629019	1	0.783444	1
80	Peroxisome	0.539036	1	0.796445	1
81	Protein export	0.686794	1	0.80746	1
82	Colorectal cancer	0.906082	1	0.811506	1
83	Chronic myeloid leukemia	0.791753	1	0.812456	1
84	SNARE interactions in vesicular tra	0.656345	1	0.812878	1
85	Neuroactive ligand-receptor interac	0.994168	1	0.850227	1
86	T cell receptor signaling pathway	0.946907	1	0.861003	1
87	B cell receptor signaling pathway	0.390687	1	0.862214	1
88	Carbohydrate digestion and absorpti	0.870254	1	0.870892	1
89	Nucleotide excision repair	0.561324	1	0.871478	1
90	Bladder cancer	0.851239	1	0.871478	1
91	RNA degradation	0.71083	1	0.873318	1
92	Regulation of autophagy	0.403661	1	0.88914	1
93	NOD-like receptor signaling pathway	0.488676	1	0.910808	1
94	Acute myeloid leukemia	0.630922	1	0.910808	1
95	Systemic lupus erythematosus	0.948279	1	0.933308	1
96	DNA replication	0.854795	1	0.938304	1
97	RIG-I-like receptor signaling pathw	0.707957	1	0.943588	1
98	Circadian rhythm - mammal	0.490752	1	0.947777	1
99	Lysosome	0.679738	1	0.94857	1
100	Fc epsilon RI signaling pathway	0.165479	1	0.949534	1
101	Protein processing in endoplasmic r	0.296728	1	0.949979	1
102	ABC transporters	0.884275	1	0.954565	1
103	Maturity onset diabetes of the youn	0.74943	1	0.956824	1
104	Chagas disease	0.633018	1	0.960275	1
105	Basal cell carcinoma	0.912504	1	0.972207	1
106	Adipocytokine signaling pathway	0.405662	1	0.985687	1
107	Thyroid cancer	0.726623	1	0.986613	1
108	Type II diabetes mellitus	0.956201	1	0.987538	1
109	PPAR signaling pathway	0.627436	1	0.993034	1
110	Toll-like receptor signaling pathwa	0.978218	1	0.994228	1
111	Type I diabetes mellitus	0.943677	1	0.995511	1
112	Natural killer cell mediated cytoto	0.961629	1	0.996395	1
113	Chemokine signaling pathway	0.858539	1	0.997804	1
114	Leishmaniasis	0.77654	1	0.99805	1
115	Base excision repair	0.996999	1	0.999188	1
116	Hematopoietic cell lineage	0.965841	1	0.999434	1
117	Intestinal immune network for IgA p	0.986823	1	0.999499	1
118	Primary immunodeficiency	0.986273	1	0.999594	1
119	Cytosolic DNA-sensing pathway	0.991568	1	0.999734	1
120	Jak-STAT signaling pathway	0.972137	1	0.999877	1
121	Cell adhesion molecules (CAMs)	0.7852	1	0.999948	1
122	Autoimmune thyroid disease	0.999052	1	0.99999	1
123	Antigen processing and presentation	0.975833	1	0.99999	1
124	Complement and coagulation cascades	0.904753	1	0.999996	1
125	Cytokine-cytokine receptor interact	0.997277	1	1	1
126	Non-homologous end-joining	1	1	1	1
127	Renin-angiotensin system	0.949775	1	1	1
128	Asthma	0.995628	1	1	1
129	Allograft rejection	0.99883	1	1	1
130	Graft-versus-host disease	0.993957	1	1	1

## Sheet: Severe
Rank	Name	p_Hypergeometric	p_Hypergeometric_FWER	p_PathNet	p_PathNet_FWER
1	Focal adhesion	0.0336956	1	5.53e-24	7.18e-22
2	ECM-receptor interaction	0.0474156	1	4.46e-18	5.79e-16
3	Phosphatidylinositol signaling syst	0.00162014	0.210618	3.56e-16	4.62e-14
4	Amoebiasis	0.650742	1	1.95e-11	2.53e-09
5	Huntington's disease	5.22e-08	6.79e-06	4.33e-10	5.63e-08
6	Regulation of actin cytoskeleton	0.0626718	1	1.04e-09	1.35e-07
7	Pathogenic Escherichia coli infecti	0.0702533	1	1.28e-08	1.67e-06
8	Alzheimer's disease	1.06e-06	0.00013812	6.23e-08	8.1e-06
9	Melanoma	0.348281	1	5.65e-07	7.34e-05
10	Bacterial invasion of epithelial ce	0.385977	1	1.87e-06	0.00024269
11	Wnt signaling pathway	0.00865731	1	2.38e-06	0.000309254
12	Parkinson's disease	9.43e-08	1.23e-05	2.92e-06	0.000379419
13	Small cell lung cancer	0.326724	1	1.34e-05	0.00174137
14	Pathways in cancer	0.0404478	1	1.4e-05	0.00181974
15	Arrhythmogenic right ventricular ca	0.183074	1	2.96e-05	0.00385061
16	Endometrial cancer	0.161079	1	8.6e-05	0.0111748
17	Long-term potentiation	0.233301	1	8.84e-05	0.0114966
18	Leukocyte transendothelial migratio	0.59628	1	0.000394897	0.0513366
19	GnRH signaling pathway	0.287492	1	0.000598972	0.0778664
20	Adherens junction	0.00367162	0.477311	0.00102044	0.132657
21	Toxoplasmosis	0.0986685	1	0.00116047	0.150861
22	Amyotrophic lateral sclerosis (ALS)	0.14233	1	0.00154078	0.200302
23	Fc gamma R-mediated phagocytosis	0.121708	1	0.00154796	0.201234
24	ErbB signaling pathway	0.285127	1	0.00168645	0.219239
25	Calcium signaling pathway	0.0199618	1	0.00170596	0.221774
26	VEGF signaling pathway	0.51386	1	0.00183905	0.239077
27	Vibrio cholerae infection	0.373884	1	0.00209217	0.271982
28	Phagosome	0.0412036	1	0.00291073	0.378396
29	Renal cell carcinoma	0.0216894	1	0.00324624	0.422011
30	Gap junction	0.181262	1	0.00325208	0.42277
31	MAPK signaling pathway	0.365664	1	0.00325597	0.423277
32	Acute myeloid leukemia	0.29614	1	0.0044802	0.582426
33	Notch signaling pathway	0.0317186	1	0.00471083	0.612408
34	Cardiac muscle contraction	0.0339529	1	0.00486449	0.632383
35	Colorectal cancer	0.192383	1	0.0052918	0.687933
36	Gastric acid secretion	0.385977	1	0.00612808	0.79665
37	Fc epsilon RI signaling pathway	0.611063	1	0.00958702	1
38	Shigellosis	0.415276	1	0.0100399	1
39	Vasopressin-regulated water reabsor	0.373084	1	0.0154828	1
40	Carbohydrate digestion and absorpti	0.642071	1	0.0181685	1
41	Non-small cell lung cancer	0.697485	1	0.018799	1
42	Glioma	0.373621	1	0.0190236	1
43	Prostate cancer	0.197393	1	0.0264478	1
44	Chagas disease	0.0921949	1	0.0346558	1
45	Tight junction	0.0762434	1	0.0353956	1
46	Epithelial cell signaling in Helico	0.0618756	1	0.0394719	1
47	Insulin signaling pathway	0.454929	1	0.0416216	1
48	Salivary secretion	0.50405	1	0.0417005	1
49	Dilated cardiomyopathy	0.596379	1	0.0434945	1
50	T cell receptor signaling pathway	0.612123	1	0.0508754	1
51	mTOR signaling pathway	0.698447	1	0.0562171	1
52	B cell receptor signaling pathway	0.738801	1	0.0568128	1
53	Melanogenesis	0.231668	1	0.0588314	1
54	Axon guidance	0.265092	1	0.0665869	1
55	Chronic myeloid leukemia	0.240189	1	0.0751753	1
56	Apoptosis	0.305707	1	0.0812746	1
57	Long-term depression	0.206755	1	0.0924595	1
58	Vascular smooth muscle contraction	0.592149	1	0.107282	1
59	Aldosterone-regulated sodium reabso	0.643047	1	0.110284	1
60	Prion diseases	0.943227	1	0.117038	1
61	Collecting duct acid secretion	0.0966385	1	0.138347	1
62	TGF-beta signaling pathway	0.337302	1	0.138571	1
63	Progesterone-mediated oocyte matura	0.903155	1	0.185325	1
64	Neurotrophin signaling pathway	0.062378	1	0.198104	1
65	Oocyte meiosis	0.701225	1	0.202489	1
66	Adipocytokine signaling pathway	0.11927	1	0.20289	1
67	PPAR signaling pathway	0.577802	1	0.246354	1
68	RNA polymerase	0.202553	1	0.266653	1
69	Basal transcription factors	0.198671	1	0.272745	1
70	Jak-STAT signaling pathway	0.852034	1	0.285686	1
71	Hypertrophic cardiomyopathy (HCM)	0.677667	1	0.28715	1
72	Pancreatic secretion	0.458118	1	0.322155	1
73	Peroxisome	0.538856	1	0.340306	1
74	Taste transduction	0.982539	1	0.343866	1
75	p53 signaling pathway	0.152297	1	0.348256	1
76	RNA degradation	0.289723	1	0.397106	1
77	Proximal tubule bicarbonate reclama	0.321784	1	0.3972	1
78	Malaria	0.0811323	1	0.460215	1
79	Thyroid cancer	0.743712	1	0.475607	1
80	Pancreatic cancer	0.738801	1	0.536627	1
81	Circadian rhythm - mammal	0.280475	1	0.551643	1
82	Toll-like receptor signaling pathwa	0.702368	1	0.575286	1
83	SNARE interactions in vesicular tra	0.227616	1	0.631293	1
84	Endocytosis	0.034936	1	0.651747	1
85	Chemokine signaling pathway	0.999103	1	0.657179	1
86	Cell cycle	0.0216	1	0.668792	1
87	Dorso-ventral axis formation	0.601393	1	0.669574	1
88	Leishmaniasis	0.42221	1	0.673172	1
89	Natural killer cell mediated cytoto	0.983848	1	0.67789	1
90	Ubiquitin mediated proteolysis	0.103012	1	0.704626	1
91	Lysosome	0.541295	1	0.705979	1
92	Type II diabetes mellitus	0.858601	1	0.715544	1
93	Renin-angiotensin system	0.6954	1	0.750374	1
94	Homologous recombination	0.712503	1	0.780529	1
95	Maturity onset diabetes of the youn	0.519256	1	0.782151	1
96	Mismatch repair	0.755041	1	0.812122	1
97	Viral myocarditis	0.290971	1	0.83713	1
98	Hedgehog signaling pathway	0.644426	1	0.847628	1
99	NOD-like receptor signaling pathway	0.78543	1	0.863739	1
100	Bladder cancer	0.522281	1	0.866573	1
101	Ribosome	0.789493	1	0.880585	1
102	Graft-versus-host disease	0.756112	1	0.914528	1
103	Spliceosome	0.836455	1	0.921471	1
104	Asthma	0.606247	1	0.928479	1
105	Olfactory transduction	0.984686	1	0.930901	1
106	Basal cell carcinoma	0.388726	1	0.931902	1
107	Proteasome	0.897807	1	0.936371	1
108	Nucleotide excision repair	0.672323	1	0.936371	1
109	Antigen processing and presentation	0.718263	1	0.937359	1
110	Regulation of autophagy	0.909334	1	0.939781	1
111	Intestinal immune network for IgA p	0.615502	1	0.95989	1
112	Protein export	0.947386	1	0.963336	1
113	Systemic lupus erythematosus	0.921217	1	0.96358	1
114	Non-homologous end-joining	0.800215	1	0.967055	1
115	DNA replication	0.951653	1	0.970502	1
116	Type I diabetes mellitus	0.700093	1	0.978948	1
117	Allograft rejection	0.512905	1	0.979635	1
118	Protein processing in endoplasmic r	0.850233	1	0.985563	1
119	Primary immunodeficiency	0.985528	1	0.991904	1
120	RIG-I-like receptor signaling pathw	0.92204	1	0.992322	1
121	ABC transporters	0.965157	1	0.9947	1
122	Autoimmune thyroid disease	0.769145	1	0.995107	1
123	Neuroactive ligand-receptor interac	0.889465	1	0.996749	1
124	Base excision repair	0.994582	1	0.997036	1
125	Cytosolic DNA-sensing pathway	0.954861	1	0.997661	1
126	Phototransduction	0.976552	1	0.998185	1
127	Hematopoietic cell lineage	0.967178	1	0.999124	1
128	Cell adhesion molecules (CAMs)	0.625983	1	0.999251	1
129	Complement and coagulation cascades	0.796688	1	0.999836	1
130	Cytokine-cytokine receptor interact	0.999725	1	1	1

## Sheet: VCX
Rank	Name	p_Hypergeometric	p_Hypergeometric_FWER	p_PathNet	p_PathNet_FWER
1	MAPK signaling pathway	0.0810287	1	2.708e-10	3.5204e-08
2	Regulation of actin cytoskeleton	0.539126	1	4.40283e-10	5.72367e-08
3	Melanoma	0.184629	1	3.4143e-09	4.43859e-07
4	Alzheimer's disease	0.000514602	0.0668982	1.06559e-08	1.38527e-06
5	VEGF signaling pathway	0.00357483	0.464727	1.32273e-08	1.71955e-06
6	Phosphatidylinositol signaling syst	0.0973284	1	2.12838e-08	2.76689e-06
7	Shigellosis	0.0290431	1	1.60808e-07	2.09051e-05
8	Oocyte meiosis	0.00323308	0.4203	2.98684e-07	3.8829e-05
9	Pathways in cancer	0.0637368	1	1.59636e-06	0.000207527
10	Glioma	0.0462372	1	3.22707e-06	0.00041952
11	Long-term potentiation	0.0412398	1	4.2937e-06	0.000558181
12	Cell cycle	0.0116716	1	5.1437e-06	0.000668681
13	Progesterone-mediated oocyte matura	0.0051227	0.665951	7.80304e-06	0.0010144
14	ErbB signaling pathway	0.0351635	1	1.19187e-05	0.00154943
15	GnRH signaling pathway	0.131606	1	1.27816e-05	0.0016616
16	Gap junction	0.227604	1	2.67031e-05	0.0034714
17	Pathogenic Escherichia coli infecti	0.0556913	1	3.98593e-05	0.00518171
18	Proteasome	2.92273e-05	0.00379955	6.1926e-05	0.00805037
19	Neurotrophin signaling pathway	0.019383	1	6.79356e-05	0.00883163
20	Fc gamma R-mediated phagocytosis	0.058907	1	0.000115477	0.0150119
21	Endocytosis	0.0272153	1	0.000133873	0.0174035
22	Focal adhesion	0.782194	1	0.000154107	0.0200339
23	Fc epsilon RI signaling pathway	0.0145741	1	0.000161681	0.0210186
24	Bacterial invasion of epithelial ce	0.318193	1	0.000252761	0.0328589
25	Adherens junction	0.00357483	0.464727	0.000315417	0.0410042
26	Ubiquitin mediated proteolysis	0.000879526	0.114338	0.000396739	0.0515761
27	Spliceosome	0.000183117	0.0238052	0.000554598	0.0720977
28	Epithelial cell signaling in Helico	0.0480106	1	0.000709429	0.0922258
29	Bladder cancer	0.563605	1	0.000714108	0.092834
30	Wnt signaling pathway	0.433763	1	0.000731109	0.0950442
31	Parkinson's disease	6.37899e-05	0.00829268	0.000803345	0.104435
32	Huntington's disease	0.00165074	0.214597	0.00106848	0.138903
33	Renal cell carcinoma	0.162875	1	0.00139258	0.181036
34	Arrhythmogenic right ventricular ca	0.908586	1	0.00164	0.2132
35	Axon guidance	0.0307594	1	0.00208669	0.271269
36	Prostate cancer	0.130325	1	0.00209355	0.272161
37	B cell receptor signaling pathway	0.0512546	1	0.00222162	0.28881
38	Base excision repair	0.00137351	0.178557	0.00226403	0.294323
39	Long-term depression	0.106815	1	0.00259538	0.337399
40	Pancreatic cancer	0.108356	1	0.00301447	0.391881
41	T cell receptor signaling pathway	0.0264816	1	0.00382111	0.496745
42	DNA replication	0.00522948	0.679833	0.00823605	1
43	mTOR signaling pathway	0.0798693	1	0.00893473	1
44	Non-small cell lung cancer	0.00600356	0.780462	0.0103173	1
45	Nucleotide excision repair	0.00639581	0.831455	0.0104154	1
46	Endometrial cancer	0.235908	1	0.0120509	1
47	Hypertrophic cardiomyopathy (HCM)	0.927224	1	0.016827	1
48	NOD-like receptor signaling pathway	0.26346	1	0.0218074	1
49	Acute myeloid leukemia	0.0272738	1	0.0230868	1
50	Basal transcription factors	0.0157849	1	0.0231327	1
51	Phagosome	0.42957	1	0.0250478	1
52	Small cell lung cancer	0.54918	1	0.0253271	1
53	Notch signaling pathway	0.37996	1	0.0254537	1
54	Amyotrophic lateral sclerosis (ALS)	0.487199	1	0.0312198	1
55	Protein export	0.00972747	1	0.0370528	1
56	Dilated cardiomyopathy	0.973074	1	0.0386279	1
57	Chronic myeloid leukemia	0.232339	1	0.0413073	1
58	Calcium signaling pathway	0.655147	1	0.061667	1
59	Colorectal cancer	0.183344	1	0.0677237	1
60	Melanogenesis	0.602295	1	0.0774756	1
61	Tight junction	0.29084	1	0.0849335	1
62	Dorso-ventral axis formation	0.0277159	1	0.086412	1
63	Lysosome	0.0585001	1	0.10104	1
64	Vibrio cholerae infection	0.0127794	1	0.116394	1
65	Type II diabetes mellitus	0.151251	1	0.123161	1
66	Chagas disease	0.244683	1	0.143783	1
67	Insulin signaling pathway	0.0609679	1	0.145848	1
68	Aldosterone-regulated sodium reabso	0.0700543	1	0.162735	1
69	Thyroid cancer	0.157137	1	0.193918	1
70	Adipocytokine signaling pathway	0.20816	1	0.195015	1
71	Gastric acid secretion	0.409781	1	0.225	1
72	SNARE interactions in vesicular tra	0.116049	1	0.245417	1
73	Vasopressin-regulated water reabsor	0.471987	1	0.291192	1
74	Mismatch repair	0.264031	1	0.306998	1
75	Toll-like receptor signaling pathwa	0.292507	1	0.308983	1
76	Leishmaniasis	0.741703	1	0.335701	1
77	Collecting duct acid secretion	0.31353	1	0.363375	1
78	Apoptosis	0.27684	1	0.363914	1
79	Regulation of autophagy	0.311545	1	0.36657	1
80	Leukocyte transendothelial migratio	0.741438	1	0.382646	1
81	RNA polymerase	0.362084	1	0.415101	1
82	Chemokine signaling pathway	0.644438	1	0.464214	1
83	Toxoplasmosis	0.751848	1	0.502554	1
84	p53 signaling pathway	0.452793	1	0.538087	1
85	Salivary secretion	0.278846	1	0.549248	1
86	Cardiac muscle contraction	0.207815	1	0.566275	1
87	RNA degradation	0.515453	1	0.5926	1
88	Non-homologous end-joining	0.611764	1	0.647028	1
89	Protein processing in endoplasmic r	0.035648	1	0.654248	1
90	Ribosome	0.577982	1	0.66836	1
91	Carbohydrate digestion and absorpti	0.0981028	1	0.724649	1
92	Homologous recombination	0.679991	1	0.726828	1
93	TGF-beta signaling pathway	0.490109	1	0.756053	1
94	Natural killer cell mediated cytoto	0.882975	1	0.759335	1
95	Phototransduction	0.268296	1	0.76591	1
96	ECM-receptor interaction	0.999997	1	0.778637	1
97	Peroxisome	0.631507	1	0.792047	1
98	Hematopoietic cell lineage	0.972181	1	0.819494	1
99	Amoebiasis	0.986686	1	0.820918	1
100	Prion diseases	0.685389	1	0.844268	1
101	RIG-I-like receptor signaling pathw	0.91623	1	0.853448	1
102	Basal cell carcinoma	0.934268	1	0.85634	1
103	Pancreatic secretion	0.716217	1	0.89942	1
104	Type I diabetes mellitus	0.826964	1	0.927423	1
105	Circadian rhythm - mammal	0.491629	1	0.943526	1
106	Renin-angiotensin system	0.935165	1	0.946989	1
107	Vascular smooth muscle contraction	0.623647	1	0.9496	1
108	Hedgehog signaling pathway	0.60554	1	0.954576	1
109	Cytosolic DNA-sensing pathway	0.810227	1	0.954576	1
110	Proximal tubule bicarbonate reclama	0.264031	1	0.966692	1
111	Viral myocarditis	0.973604	1	0.969036	1
112	PPAR signaling pathway	0.934111	1	0.977038	1
113	Cell adhesion molecules (CAMs)	0.963172	1	0.981244	1
114	Maturity onset diabetes of the youn	0.886832	1	0.991178	1
115	ABC transporters	0.978155	1	0.994687	1
116	Complement and coagulation cascades	0.989135	1	0.997395	1
117	Antigen processing and presentation	0.908586	1	0.998297	1
118	Intestinal immune network for IgA p	0.997556	1	0.998564	1
119	Primary immunodeficiency	0.99372	1	0.998999	1
120	Graft-versus-host disease	0.98334	1	0.999015	1
121	Malaria	0.999695	1	0.999366	1
122	Jak-STAT signaling pathway	0.924731	1	0.999435	1
123	Allograft rejection	0.987927	1	0.999464	1
124	Asthma	0.993365	1	0.999876	1
125	Systemic lupus erythematosus	0.999991	1	0.999978	1
126	Taste transduction	0.999989	1	0.999994	1
127	Autoimmune thyroid disease	0.990344	1	0.999994	1
128	Olfactory transduction	0.996957	1	1	1
129	Neuroactive ligand-receptor interac	0.999998	1	1	1
130	Cytokine-cytokine receptor interact	1	1	1	1

## Sheet: EC
Rank	Name	p_Hypergeometric	p_Hypergeometric_FWER	p_PathNet	p_PathNet_FWER
4	ErbB signaling pathway	4.14889e-05	0.00539356	1.75521e-09	2.28177e-07
9	Chronic myeloid leukemia	8.13051e-05	0.0105697	3.74301e-08	4.86591e-06
3	MAPK signaling pathway	0.000412562	0.053633	3.3801e-10	4.39414e-08
2	Pathways in cancer	0.00050366	0.0654758	1.09043e-10	1.41755e-08
13	Non-small cell lung cancer	0.0005041	0.0655329	1.12662e-07	1.4646e-05
5	Prostate cancer	0.0011394	0.148122	1.95473e-09	2.54115e-07
33	RNA degradation	0.00125123	0.16266	0.00113359	0.147366
10	Glioma	0.00128955	0.167642	7.48169e-08	9.7262e-06
6	Progesterone-mediated oocyte matura	0.00171535	0.222996	2.80851e-09	3.65106e-07
35	Ribosome	0.00171535	0.222996	0.00152365	0.198075
11	Neurotrophin signaling pathway	0.00184143	0.239385	7.82575e-08	1.01735e-05
18	Endocytosis	0.00190959	0.248247	1.72238e-05	0.0022391
47	Epithelial cell signaling in Helico	0.00563451	0.732487	0.0103455	1
8	VEGF signaling pathway	0.00578494	0.752042	3.74301e-08	4.86591e-06
7	Long-term potentiation	0.00656948	0.854032	3.31099e-08	4.30428e-06
24	Renal cell carcinoma	0.00656948	0.854032	0.000209782	0.0272716
15	Insulin signaling pathway	0.00713512	0.927566	5.93879e-07	7.72042e-05
1	Melanoma	0.266285	1	1.70564e-12	2.21733e-10
12	Oocyte meiosis	0.0106707	1	1.04108e-07	1.35341e-05
14	Gap junction	0.0108547	1	1.87724e-07	2.44041e-05
16	Pancreatic cancer	0.0237118	1	2.34499e-06	0.000304849
17	Calcium signaling pathway	0.320314	1	9.42099e-06	0.00122473
19	Focal adhesion	0.0100803	1	2.89325e-05	0.00376123
20	Melanogenesis	0.0379088	1	0.000104411	0.0135734
21	B cell receptor signaling pathway	0.0488842	1	0.000134571	0.0174942
22	GnRH signaling pathway	0.0290071	1	0.000143466	0.0186506
23	Colorectal cancer	0.0818413	1	0.000186215	0.024208
25	Phosphatidylinositol signaling syst	0.0202575	1	0.00022204	0.0288653
26	Endometrial cancer	0.09133	1	0.000331031	0.043034
27	Huntington's disease	0.0448405	1	0.00040846	0.0530998
28	Fc epsilon RI signaling pathway	0.0182435	1	0.000432827	0.0562675
29	Fc gamma R-mediated phagocytosis	0.0227661	1	0.000886948	0.115303
30	Regulation of actin cytoskeleton	0.115429	1	0.000889931	0.115691
31	Wnt signaling pathway	0.0447899	1	0.000911797	0.118534
32	Small cell lung cancer	0.0695729	1	0.000956587	0.124356
34	Chagas disease	0.00910083	1	0.00124246	0.16152
36	Apoptosis	0.013732	1	0.00178684	0.232289
37	Alzheimer's disease	0.0323576	1	0.00189181	0.245935
38	Bacterial invasion of epithelial ce	0.0413121	1	0.00285375	0.370987
39	Ubiquitin mediated proteolysis	0.0793741	1	0.00339571	0.441443
40	Gastric acid secretion	0.141003	1	0.00524866	0.682326
41	T cell receptor signaling pathway	0.0489703	1	0.00627913	0.816287
42	Acute myeloid leukemia	0.0510543	1	0.00636841	0.827894
43	Long-term depression	0.249657	1	0.00681658	0.886155
44	Type II diabetes mellitus	0.0372931	1	0.00761959	0.990547
45	Amyotrophic lateral sclerosis (ALS)	0.0105626	1	0.0097813	1
46	Thyroid cancer	0.12895	1	0.0102248	1
48	Dorso-ventral axis formation	0.0124509	1	0.0118566	1
49	SNARE interactions in vesicular tra	0.0365807	1	0.0151916	1
50	Vibrio cholerae infection	0.058428	1	0.015347	1
51	Cell cycle	0.160234	1	0.0155699	1
52	Adherens junction	0.0207935	1	0.0191438	1
53	Notch signaling pathway	0.0135788	1	0.0266826	1
54	Axon guidance	0.0974373	1	0.0295422	1
55	mTOR signaling pathway	0.359802	1	0.0346621	1
56	Toxoplasmosis	0.0844593	1	0.0372243	1
57	Vasopressin-regulated water reabsor	0.080042	1	0.0404522	1
58	Bladder cancer	0.724673	1	0.0529282	1
59	Toll-like receptor signaling pathwa	0.0487776	1	0.0678938	1
60	Circadian rhythm - mammal	0.157367	1	0.0702274	1
61	Spliceosome	0.0775488	1	0.0711994	1
62	NOD-like receptor signaling pathway	0.049099	1	0.0771746	1
63	Vascular smooth muscle contraction	0.635713	1	0.0775664	1
64	Adipocytokine signaling pathway	0.207815	1	0.08873	1
65	Amoebiasis	0.543149	1	0.0926623	1
66	ECM-receptor interaction	0.0539093	1	0.116052	1
67	Jak-STAT signaling pathway	0.576174	1	0.118576	1
68	Lysosome	0.136366	1	0.126881	1
69	Salivary secretion	0.697154	1	0.142422	1
70	Aldosterone-regulated sodium reabso	0.612958	1	0.162349	1
71	Dilated cardiomyopathy	0.0981681	1	0.184807	1
72	Parkinson's disease	0.205726	1	0.193817	1
73	ABC transporters	0.217024	1	0.209371	1
74	Protein processing in endoplasmic r	0.169803	1	0.246219	1
75	Shigellosis	0.350947	1	0.249726	1
76	Hedgehog signaling pathway	0.477502	1	0.260871	1
77	Prion diseases	0.525715	1	0.261016	1
78	Pancreatic secretion	0.440889	1	0.273921	1
79	Collecting duct acid secretion	0.338187	1	0.33057	1
80	Arrhythmogenic right ventricular ca	0.141003	1	0.345767	1
81	Malaria	0.112752	1	0.349107	1
82	RNA polymerase	0.418006	1	0.409696	1
83	Renin-angiotensin system	0.611313	1	0.413505	1
84	Peroxisome	0.644076	1	0.449628	1
85	Carbohydrate digestion and absorpti	0.8182	1	0.462963	1
86	Basal cell carcinoma	0.587142	1	0.465828	1
87	p53 signaling pathway	0.150963	1	0.46735	1
88	Hypertrophic cardiomyopathy (HCM)	0.20184	1	0.509713	1
89	Tight junction	0.0190562	1	0.511472	1
90	Natural killer cell mediated cytoto	0.529983	1	0.581839	1
91	Leishmaniasis	0.443004	1	0.618644	1
92	Proximal tubule bicarbonate reclama	0.628492	1	0.621136	1
93	Pathogenic Escherichia coli infecti	0.529219	1	0.626755	1
94	PPAR signaling pathway	0.670273	1	0.658131	1
95	RIG-I-like receptor signaling pathw	0.392289	1	0.661626	1
96	Chemokine signaling pathway	0.629084	1	0.664795	1
97	Basal transcription factors	0.715534	1	0.707496	1
98	Proteasome	0.726967	1	0.717996	1
99	Cardiac muscle contraction	0.399924	1	0.74663	1
100	Primary immunodeficiency	0.525715	1	0.763775	1
101	Viral myocarditis	0.487347	1	0.815622	1
102	Olfactory transduction	0.998259	1	0.834881	1
103	Cytosolic DNA-sensing pathway	0.690234	1	0.846042	1
104	Leukocyte transendothelial migratio	0.639394	1	0.896033	1
105	Base excision repair	0.925096	1	0.921764	1
106	Protein export	0.877533	1	0.941119	1
107	Hematopoietic cell lineage	0.735725	1	0.971863	1
108	Taste transduction	0.994866	1	0.973298	1
109	Phagosome	0.470931	1	0.97941	1
110	Regulation of autophagy	0.925096	1	0.983147	1
111	TGF-beta signaling pathway	0.980783	1	0.988021	1
112	Neuroactive ligand-receptor interac	0.999926	1	0.99038	1
113	Non-homologous end-joining	0.973235	1	0.994007	1
114	Homologous recombination	0.993149	1	0.997741	1
115	Mismatch repair	0.998031	1	0.997908	1
116	Antigen processing and presentation	0.635824	1	0.998255	1
117	Maturity onset diabetes of the youn	0.628492	1	0.999548	1
118	Nucleotide excision repair	0.998867	1	0.999584	1
119	Type I diabetes mellitus	0.774362	1	0.999795	1
120	DNA replication	0.999514	1	0.999859	1
121	Complement and coagulation cascades	0.9998	1	0.999915	1
122	Cell adhesion molecules (CAMs)	0.599898	1	0.999919	1
123	Phototransduction	0.999935	1	0.999929	1
124	Asthma	0.991887	1	0.999994	1
125	Intestinal immune network for IgA p	0.980892	1	0.999996	1
126	Allograft rejection	0.958823	1	0.999997	1
127	Graft-versus-host disease	0.938642	1	0.999997	1
128	Systemic lupus erythematosus	0.999983	1	1	1
129	Cytokine-cytokine receptor interact	0.999972	1	1	1
130	Autoimmune thyroid disease	0.993187	1	1	1

## Sheet: HIP
Rank	Name	p_Hypergeometric	p_Hypergeometric_FWER	p_PathNet	p_PathNet_FWER
1	Huntington's disease	5.94996e-12	7.73494e-10	2.84727e-14	3.70145e-12
2	Spliceosome	4.87235e-11	6.33406e-09	3.10341e-11	4.03443e-09
3	Adherens junction	0.000106115	0.0137949	1.04689e-09	1.36096e-07
4	Renal cell carcinoma	1.89777e-05	0.0024671	1.26656e-09	1.64653e-07
5	Endometrial cancer	0.000954508	0.124086	2.74437e-09	3.56768e-07
6	Prostate cancer	0.022026	1	4.49431e-08	5.84261e-06
7	Protein processing in endoplasmic r	2.15381e-07	2.79995e-05	5.92712e-08	7.70525e-06
8	Regulation of actin cytoskeleton	0.397576	1	2.31592e-07	3.01069e-05
9	Bacterial invasion of epithelial ce	0.0275016	1	4.22712e-07	5.49526e-05
10	Proteasome	5.47858e-07	7.12216e-05	4.4843e-07	5.82959e-05
11	Parkinson's disease	1.07799e-06	0.000140138	7.83827e-07	0.000101898
12	Alzheimer's disease	1.87754e-05	0.0024408	1.33754e-06	0.000173881
13	Shigellosis	0.006851	0.89063	1.64888e-06	0.000214355
14	Focal adhesion	0.114428	1	3.32298e-06	0.000431988
15	ErbB signaling pathway	0.00270725	0.351942	5.72045e-06	0.000743658
16	Glioma	0.0199926	1	1.76685e-05	0.0022969
17	Ribosome	7.67541e-05	0.00997803	6.11668e-05	0.00795169
18	Pathogenic Escherichia coli infecti	0.0120647	1	9.88262e-05	0.0128474
19	Endocytosis	0.00882015	1	0.000145476	0.0189119
20	Wnt signaling pathway	0.0600952	1	0.000250321	0.0325417
21	RNA polymerase	0.000304966	0.0396456	0.000271234	0.0352605
22	Long-term potentiation	0.00813549	1	0.000303107	0.0394039
23	Colorectal cancer	0.0772672	1	0.000526822	0.0684869
24	Axon guidance	0.00125332	0.162931	0.000533186	0.0693142
25	Fc gamma R-mediated phagocytosis	0.197085	1	0.000605108	0.0786641
26	Thyroid cancer	0.0211559	1	0.000649492	0.084434
27	RNA degradation	0.000774062	0.100628	0.000660671	0.0858872
28	Vasopressin-regulated water reabsor	0.0300901	1	0.000777106	0.101024
29	Ubiquitin mediated proteolysis	0.00131452	0.170887	0.00103818	0.134964
30	Neurotrophin signaling pathway	0.021233	1	0.00131511	0.170964
31	Tight junction	0.468259	1	0.00136762	0.17779
32	Melanogenesis	0.590917	1	0.00193223	0.25119
33	Pathways in cancer	0.150883	1	0.00193818	0.251964
34	Gap junction	0.0283099	1	0.00233852	0.304008
35	VEGF signaling pathway	0.0593837	1	0.00257787	0.335123
36	Pancreatic cancer	0.116007	1	0.00350434	0.455564
37	Fc epsilon RI signaling pathway	0.0738271	1	0.00388673	0.505274
38	Phosphatidylinositol signaling syst	0.1599	1	0.00400318	0.520413
39	Melanoma	0.140293	1	0.00509147	0.661891
40	Vibrio cholerae infection	0.000399951	0.0519937	0.00521662	0.678161
41	Non-small cell lung cancer	0.0454964	1	0.00521662	0.678161
42	Acute myeloid leukemia	0.154286	1	0.00818461	1
43	Long-term depression	0.0954494	1	0.00951642	1
44	GnRH signaling pathway	0.0172539	1	0.0148313	1
45	SNARE interactions in vesicular tra	0.0175782	1	0.0160561	1
46	Bladder cancer	0.312064	1	0.018685	1
47	T cell receptor signaling pathway	0.150505	1	0.0188772	1
48	Insulin signaling pathway	0.104363	1	0.0213496	1
49	Epithelial cell signaling in Helico	0.00391137	0.508478	0.0242737	1
50	mTOR signaling pathway	0.101336	1	0.0299438	1
51	Chronic myeloid leukemia	0.26919	1	0.0322728	1
52	Arrhythmogenic right ventricular ca	0.852869	1	0.0322728	1
53	Protein export	0.0414654	1	0.0389398	1
54	B cell receptor signaling pathway	0.306669	1	0.0417315	1
55	Lysosome	0.0489187	1	0.0424644	1
56	Adipocytokine signaling pathway	0.0270326	1	0.0695758	1
57	Progesterone-mediated oocyte matura	0.17884	1	0.0786178	1
58	Type II diabetes mellitus	0.526758	1	0.122899	1
59	Non-homologous end-joining	0.180142	1	0.174387	1
60	Collecting duct acid secretion	0.183239	1	0.174959	1
61	Dorso-ventral axis formation	0.185275	1	0.177561	1
62	Circadian rhythm - mammal	0.0915831	1	0.178356	1
63	Phagosome	0.207777	1	0.186925	1
64	Chagas disease	0.659315	1	0.193814	1
65	Aldosterone-regulated sodium reabso	0.312064	1	0.200649	1
66	Basal transcription factors	0.225891	1	0.21537	1
67	Peroxisome	0.134607	1	0.242565	1
68	Small cell lung cancer	0.531809	1	0.261349	1
69	Leukocyte transendothelial migratio	0.963102	1	0.284177	1
70	Mismatch repair	0.316147	1	0.305822	1
71	Amyotrophic lateral sclerosis (ALS)	0.431974	1	0.311215	1
72	Oocyte meiosis	0.506526	1	0.331579	1
73	Nucleotide excision repair	0.305486	1	0.402954	1
74	MAPK signaling pathway	0.185213	1	0.458531	1
75	Homologous recombination	0.516516	1	0.503707	1
76	Cell cycle	0.322051	1	0.509612	1
77	Hypertrophic cardiomyopathy (HCM)	0.842149	1	0.519047	1
78	Basal cell carcinoma	0.934319	1	0.524682	1
79	Base excision repair	0.550725	1	0.536916	1
80	Regulation of autophagy	0.411869	1	0.536916	1
81	Carbohydrate digestion and absorpti	0.93695	1	0.565507	1
82	DNA replication	0.595148	1	0.581006	1
83	Toll-like receptor signaling pathwa	0.767001	1	0.602511	1
84	Calcium signaling pathway	0.900749	1	0.607649	1
85	Dilated cardiomyopathy	0.887843	1	0.614382	1
86	NOD-like receptor signaling pathway	0.812701	1	0.62662	1
87	Proximal tubule bicarbonate reclama	0.782973	1	0.62917	1
88	Vascular smooth muscle contraction	0.803138	1	0.656543	1
89	Gastric acid secretion	0.537828	1	0.698067	1
90	Toxoplasmosis	0.404312	1	0.721911	1
91	RIG-I-like receptor signaling pathw	0.504596	1	0.754781	1
92	Salivary secretion	0.699746	1	0.75515	1
93	Prion diseases	0.667104	1	0.770295	1
94	Apoptosis	0.237642	1	0.774677	1
95	Leishmaniasis	0.861541	1	0.786224	1
96	Pancreatic secretion	0.599673	1	0.792394	1
97	Cardiac muscle contraction	0.589734	1	0.814849	1
98	Viral myocarditis	0.975683	1	0.824844	1
99	ECM-receptor interaction	0.907316	1	0.897852	1
100	TGF-beta signaling pathway	0.540927	1	0.919655	1
101	p53 signaling pathway	0.70127	1	0.929556	1
102	ABC transporters	0.812928	1	0.930217	1
103	Renin-angiotensin system	0.941684	1	0.938772	1
104	Chemokine signaling pathway	0.776868	1	0.944963	1
105	Notch signaling pathway	0.348649	1	0.950735	1
106	Amoebiasis	0.995084	1	0.955945	1
107	Cytosolic DNA-sensing pathway	0.934319	1	0.959986	1
108	Natural killer cell mediated cytoto	0.988111	1	0.966188	1
109	PPAR signaling pathway	0.417005	1	0.975952	1
110	Jak-STAT signaling pathway	0.999026	1	0.977553	1
111	Antigen processing and presentation	0.537828	1	0.992987	1
112	Cell adhesion molecules (CAMs)	0.839916	1	0.994727	1
113	Taste transduction	0.996656	1	0.998642	1
114	Malaria	0.997014	1	0.998698	1
115	Phototransduction	0.983517	1	0.999603	1
116	Systemic lupus erythematosus	0.999526	1	0.999862	1
117	Primary immunodeficiency	0.985524	1	0.999876	1
118	Hematopoietic cell lineage	0.999991	1	0.999912	1
119	Type I diabetes mellitus	0.984469	1	0.999928	1
120	Asthma	0.932635	1	0.999995	1
121	Autoimmune thyroid disease	0.997014	1	0.999998	1
122	Allograft rejection	0.992633	1	0.999999	1
123	Maturity onset diabetes of the youn	0.99998	1	0.999999	1
124	Hedgehog signaling pathway	0.889779	1	0.999999	1
125	Graft-versus-host disease	0.997467	1	1	1
126	Neuroactive ligand-receptor interac	1	1	1	1
127	Intestinal immune network for IgA p	0.999614	1	1	1
128	Complement and coagulation cascades	0.999992	1	1	1
129	Olfactory transduction	1	1	1	1
130	Cytokine-cytokine receptor interact	1	1	1	1

## Sheet: MTG
Rank	Name	p_Hypergeometric	p_Hypergeometric_FWER	p_PathNet	p_PathNet_FWER
12	Parkinson's disease	3.52162e-08	4.5781e-06	5.93971e-08	7.72163e-06
18	Huntington's disease	1.21495e-07	1.57944e-05	6.89253e-07	8.9603e-05
6	Alzheimer's disease	2.71424e-07	3.52851e-05	1.0002e-09	1.30026e-07
4	Endocytosis	2.76558e-05	0.00359525	2.07513e-11	2.69766e-09
20	Axon guidance	0.000394318	0.0512613	8.03943e-06	0.00104513
29	Ubiquitin mediated proteolysis	0.000647611	0.0841894	9.41993e-05	0.0122459
47	Proteasome	0.000783089	0.101802	0.00236062	0.30688
54	Spliceosome	0.000834009	0.108421	0.00523335	0.680335
8	Adherens junction	0.00199876	0.259838	6.29741e-09	8.18663e-07
41	Vibrio cholerae infection	0.00388942	0.505625	0.000721921	0.0938497
39	Long-term depression	0.0049971	0.649623	0.000643371	0.0836383
9	Gap junction	0.0056322	0.732186	7.65898e-09	9.95667e-07
55	Notch signaling pathway	0.00591156	0.768502	0.00650859	0.846116
69	Proximal tubule bicarbonate reclama	0.00638811	0.830455	0.0919012	1
3	Pathways in cancer	0.00748055	0.972472	5.59302e-15	7.27092e-13
24	Fc gamma R-mediated phagocytosis	0.00759429	0.987258	1.29969e-05	0.00168959
38	Wnt signaling pathway	0.00980154	1	0.000522221	0.0678888
21	Pathogenic Escherichia coli infecti	0.0155588	1	9.07273e-06	0.00117946
13	ErbB signaling pathway	0.0163443	1	7.42745e-08	9.65568e-06
65	RNA degradation	0.0171611	1	0.0423136	1
17	Phosphatidylinositol signaling syst	0.0172467	1	4.14025e-07	5.38233e-05
7	Renal cell carcinoma	0.0180134	1	3.91447e-09	5.08881e-07
11	Long-term potentiation	0.0180134	1	2.32428e-08	3.02156e-06
48	Epithelial cell signaling in Helico	0.0285611	1	0.00280351	0.364456
14	Pancreatic cancer	0.0324209	1	1.20801e-07	1.57041e-05
10	MAPK signaling pathway	0.0360268	1	1.22933e-08	1.59812e-06
79	Cardiac muscle contraction	0.0365341	1	0.26941	1
71	Lysosome	0.0436264	1	0.129209	1
2	Regulation of actin cytoskeleton	0.0480651	1	3.19432e-16	4.15261e-14
1	Focal adhesion	0.0480742	1	3.2651e-22	4.24463e-20
34	GnRH signaling pathway	0.0497867	1	0.000231395	0.0300814
60	Gastric acid secretion	0.0500452	1	0.0144226	1
16	Shigellosis	0.0536792	1	3.16209e-07	4.11071e-05
25	Glioma	0.0545419	1	1.51218e-05	0.00196583
72	Ribosome	0.0552513	1	0.133015	1
68	Protein export	0.0573402	1	0.0919012	1
52	Tight junction	0.061545	1	0.00473503	0.615554
57	Cell cycle	0.0791419	1	0.00939943	1
26	Insulin signaling pathway	0.0846014	1	2.54131e-05	0.00330371
73	Collecting duct acid secretion	0.0869681	1	0.138037	1
35	TGF-beta signaling pathway	0.0932898	1	0.000291524	0.0378981
27	Chronic myeloid leukemia	0.122966	1	3.22495e-05	0.00419244
30	Neurotrophin signaling pathway	0.138836	1	9.84716e-05	0.0128013
23	Calcium signaling pathway	0.13956	1	1.24519e-05	0.00161875
83	Peroxisome	0.140767	1	0.351775	1
44	Oocyte meiosis	0.152058	1	0.00100181	0.130235
42	Acute myeloid leukemia	0.15522	1	0.000769921	0.10009
58	Phagosome	0.156719	1	0.0125674	1
78	Pancreatic secretion	0.175291	1	0.266624	1
51	Thyroid cancer	0.188582	1	0.00459931	0.59791
33	mTOR signaling pathway	0.188782	1	0.000207573	0.0269845
19	Bacterial invasion of epithelial ce	0.195414	1	2.29355e-06	0.000298161
22	Prostate cancer	0.196357	1	1.20576e-05	0.00156749
80	Circadian rhythm - mammal	0.213678	1	0.290126	1
28	Colorectal cancer	0.220956	1	4.52527e-05	0.00588285
5	Melanoma	0.236718	1	3.57011e-10	4.64115e-08
81	Dorso-ventral axis formation	0.238884	1	0.323564	1
45	Melanogenesis	0.243659	1	0.00177569	0.23084
46	Vascular smooth muscle contraction	0.244681	1	0.00189582	0.246457
53	Non-small cell lung cancer	0.251027	1	0.00494031	0.642241
89	Nucleotide excision repair	0.271081	1	0.518695	1
37	Amyotrophic lateral sclerosis (ALS)	0.290036	1	0.00033509	0.0435617
100	Protein processing in endoplasmic r	0.303108	1	0.791563	1
85	Renin-angiotensin system	0.308879	1	0.389283	1
40	VEGF signaling pathway	0.32955	1	0.000677471	0.0880712
49	Arrhythmogenic right ventricular ca	0.32955	1	0.00356893	0.463961
32	Small cell lung cancer	0.350256	1	0.000160496	0.0208644
15	ECM-receptor interaction	0.386796	1	2.38264e-07	3.09743e-05
59	Apoptosis	0.408378	1	0.0142327	1
61	Dilated cardiomyopathy	0.418888	1	0.0284936	1
77	Adipocytokine signaling pathway	0.425774	1	0.221441	1
63	T cell receptor signaling pathway	0.42714	1	0.0328583	1
75	Salivary secretion	0.435517	1	0.152914	1
87	SNARE interactions in vesicular tra	0.440421	1	0.431828	1
64	B cell receptor signaling pathway	0.472059	1	0.0376003	1
66	Fc epsilon RI signaling pathway	0.482914	1	0.043139	1
36	Progesterone-mediated oocyte matura	0.484601	1	0.000297002	0.0386102
93	Mismatch repair	0.553274	1	0.651142	1
99	Maturity onset diabetes of the youn	0.553274	1	0.790099	1
95	Basal transcription factors	0.560622	1	0.677691	1
50	Bladder cancer	0.609537	1	0.00452863	0.588722
76	Aldosterone-regulated sodium reabso	0.609537	1	0.169794	1
67	Leukocyte transendothelial migratio	0.613794	1	0.0498989	1
56	Type II diabetes mellitus	0.63049	1	0.00872825	1
116	Cell adhesion molecules (CAMs)	0.667467	1	0.99322	1
74	Vasopressin-regulated water reabsor	0.672118	1	0.140887	1
98	ABC transporters	0.672118	1	0.7862	1
82	Hypertrophic cardiomyopathy (HCM)	0.685362	1	0.348656	1
108	Antigen processing and presentation	0.694554	1	0.95276	1
88	Carbohydrate digestion and absorpti	0.706945	1	0.455129	1
62	Toxoplasmosis	0.724204	1	0.0289055	1
31	Endometrial cancer	0.754242	1	0.000144231	0.01875
70	Chagas disease	0.774645	1	0.122534	1
101	RNA polymerase	0.787293	1	0.859576	1
90	RIG-I-like receptor signaling pathw	0.799671	1	0.528684	1
106	DNA replication	0.803926	1	0.934352	1
103	Base excision repair	0.843366	1	0.905532	1
84	NOD-like receptor signaling pathway	0.848942	1	0.361467	1
86	p53 signaling pathway	0.857545	1	0.414564	1
43	Amoebiasis	0.881179	1	0.000825929	0.107371
112	PPAR signaling pathway	0.905556	1	0.977095	1
91	Viral myocarditis	0.907029	1	0.528684	1
96	Natural killer cell mediated cytoto	0.907054	1	0.69378	1
94	Leishmaniasis	0.926022	1	0.675103	1
110	Non-homologous end-joining	0.936723	1	0.957365	1
102	Chemokine signaling pathway	0.94217	1	0.861166	1
92	Toll-like receptor signaling pathwa	0.951366	1	0.641234	1
97	Basal cell carcinoma	0.952012	1	0.747744	1
113	Hedgehog signaling pathway	0.952012	1	0.979904	1
109	Type I diabetes mellitus	0.952715	1	0.956694	1
114	Allograft rejection	0.954338	1	0.990448	1
107	Regulation of autophagy	0.956156	1	0.951856	1
120	Asthma	0.972096	1	0.998399	1
104	Prion diseases	0.979243	1	0.908631	1
111	Jak-STAT signaling pathway	0.981828	1	0.973272	1
115	Hematopoietic cell lineage	0.984496	1	0.992427	1
117	Graft-versus-host disease	0.984513	1	0.993675	1
105	Malaria	0.987122	1	0.930617	1
118	Homologous recombination	0.989858	1	0.995365	1
121	Primary immunodeficiency	0.99138	1	0.998821	1
127	Phototransduction	0.99364	1	0.999993	1
125	Autoimmune thyroid disease	0.994027	1	0.999912	1
124	Complement and coagulation cascades	0.99618	1	0.999841	1
122	Cytosolic DNA-sensing pathway	0.997256	1	0.999221	1
119	Taste transduction	0.997998	1	0.995695	1
126	Intestinal immune network for IgA p	0.998574	1	0.999989	1
123	Neuroactive ligand-receptor interac	0.999996	1	0.999733	1
128	Systemic lupus erythematosus	0.999999	1	0.999999	1
129	Cytokine-cytokine receptor interact	1	1	1	1
130	Olfactory transduction	1	1	1	1

## Sheet: PC
Rank	Name	p_Hypergeometric	p_Hypergeometric_FWER	p_PathNet	p_PathNet_FWER
1	Huntington's disease	6.60538e-14	8.58699e-12	7.7038e-17	1.00149e-14
2	Parkinson's disease	7.65829e-12	9.95578e-10	2.37874e-13	3.09236e-11
4	Spliceosome	2.59482e-10	3.37327e-08	3.74734e-11	4.87154e-09
5	Alzheimer's disease	3.69673e-09	4.80575e-07	1.62693e-10	2.11501e-08
3	Protein processing in endoplasmic r	5.93649e-07	7.71744e-05	3.61798e-11	4.70338e-09
7	Ribosome	2.76211e-06	0.000359075	8.39486e-07	0.000109133
9	Proteasome	9.40528e-06	0.00122269	4.25071e-06	0.000552593
10	Ubiquitin mediated proteolysis	3.81296e-05	0.00495685	4.37876e-06	0.000569239
14	Lysosome	0.000298042	0.0387455	9.61289e-05	0.0124968
25	Peroxisome	0.000487507	0.0633759	0.0023191	0.301483
17	Protein export	0.000491584	0.0639059	0.000312439	0.0406171
18	RNA degradation	0.000859468	0.111731	0.000425335	0.0552935
6	Pathogenic Escherichia coli infecti	0.000965711	0.125542	3.76986e-08	4.90082e-06
29	Shigellosis	0.0016197	0.210561	0.00437274	0.568457
12	Bacterial invasion of epithelial ce	0.00259276	0.337059	3.08953e-05	0.00401638
11	Fc gamma R-mediated phagocytosis	0.00263919	0.343094	7.28076e-06	0.000946499
33	Vibrio cholerae infection	0.00274568	0.356939	0.00784264	1
13	Adherens junction	0.0041646	0.541397	6.4131e-05	0.00833703
22	ErbB signaling pathway	0.00807017	1	0.000986821	0.128287
15	Endocytosis	0.00882222	1	0.00024617	0.0320021
52	Neurotrophin signaling pathway	0.0170125	1	0.06533	1
40	Epithelial cell signaling in Helico	0.0187691	1	0.019951	1
39	Insulin signaling pathway	0.0225524	1	0.0160339	1
32	Glioma	0.0239063	1	0.00721226	0.937594
21	Oocyte meiosis	0.0300465	1	0.00086432	0.112362
16	Progesterone-mediated oocyte matura	0.031279	1	0.000294916	0.038339
41	Collecting duct acid secretion	0.0316455	1	0.0229772	1
71	Small cell lung cancer	0.039531	1	0.248711	1
24	Endometrial cancer	0.0461884	1	0.00132407	0.17213
20	Cell cycle	0.0476265	1	0.000561702	0.0730212
76	Apoptosis	0.0508524	1	0.439493	1
19	Long-term potentiation	0.0570276	1	0.000549532	0.0714391
56	Pathways in cancer	0.059304	1	0.0868555	1
48	SNARE interactions in vesicular tra	0.0633979	1	0.0457759	1
36	Colorectal cancer	0.0867216	1	0.00956831	1
51	Pancreatic cancer	0.0903238	1	0.059036	1
74	Notch signaling pathway	0.0994033	1	0.383842	1
54	RNA polymerase	0.103753	1	0.0804433	1
53	Acute myeloid leukemia	0.106332	1	0.0737576	1
34	Melanoma	0.111861	1	0.00813085	1
57	Tight junction	0.112305	1	0.089272	1
35	VEGF signaling pathway	0.112368	1	0.00841662	1
26	Focal adhesion	0.113318	1	0.00290493	0.377641
55	Basal transcription factors	0.114102	1	0.0867525	1
59	Nucleotide excision repair	0.125231	1	0.0923026	1
61	Dorso-ventral axis formation	0.131541	1	0.106073	1
62	Proximal tubule bicarbonate reclama	0.131541	1	0.106073	1
50	Adipocytokine signaling pathway	0.135508	1	0.0586042	1
30	Renal cell carcinoma	0.136195	1	0.00568521	0.739077
78	Cardiac muscle contraction	0.136448	1	0.446425	1
27	Phosphatidylinositol signaling syst	0.136902	1	0.00339014	0.440719
42	Thyroid cancer	0.143929	1	0.0251765	1
23	Vasopressin-regulated water reabsor	0.158639	1	0.00120012	0.156016
72	Chronic myeloid leukemia	0.16407	1	0.309082	1
38	Axon guidance	0.172874	1	0.0159265	1
37	Wnt signaling pathway	0.186375	1	0.0129628	1
46	Fc epsilon RI signaling pathway	0.193977	1	0.0365717	1
58	Aldosterone-regulated sodium reabso	0.198303	1	0.0915578	1
66	Type II diabetes mellitus	0.199013	1	0.152294	1
49	Non-small cell lung cancer	0.199057	1	0.0559495	1
31	Prostate cancer	0.219611	1	0.00571299	0.742689
47	Amyotrophic lateral sclerosis (ALS)	0.239903	1	0.0417023	1
83	Regulation of autophagy	0.245552	1	0.581509	1
28	Gap junction	0.253417	1	0.00411203	0.534563
8	Regulation of actin cytoskeleton	0.255093	1	2.04584e-06	0.00026596
45	B cell receptor signaling pathway	0.265489	1	0.0362781	1
60	T cell receptor signaling pathway	0.269497	1	0.0995415	1
86	Chagas disease	0.275425	1	0.635019	1
75	Gastric acid secretion	0.306503	1	0.396625	1
64	GnRH signaling pathway	0.313782	1	0.12305	1
67	Long-term depression	0.314074	1	0.171132	1
63	mTOR signaling pathway	0.336437	1	0.119728	1
108	RIG-I-like receptor signaling pathw	0.353947	1	0.995139	1
44	Phagosome	0.376451	1	0.0350967	1
68	Hypertrophic cardiomyopathy (HCM)	0.420006	1	0.186535	1
70	Carbohydrate digestion and absorpti	0.420055	1	0.244447	1
90	PPAR signaling pathway	0.451747	1	0.739001	1
77	Base excision repair	0.503684	1	0.442619	1
84	MAPK signaling pathway	0.512779	1	0.588671	1
79	p53 signaling pathway	0.549141	1	0.461366	1
81	Mismatch repair	0.552888	1	0.501825	1
80	DNA replication	0.558403	1	0.494676	1
87	Circadian rhythm - mammal	0.565368	1	0.684755	1
43	Arrhythmogenic right ventricular ca	0.580438	1	0.0276851	1
105	Toxoplasmosis	0.586771	1	0.992865	1
89	Pancreatic secretion	0.594171	1	0.723708	1
69	Leukocyte transendothelial migratio	0.621457	1	0.230679	1
85	Non-homologous end-joining	0.632361	1	0.59526	1
96	Toll-like receptor signaling pathwa	0.699027	1	0.930665	1
82	ECM-receptor interaction	0.715857	1	0.541528	1
88	Amoebiasis	0.718911	1	0.692823	1
65	Melanogenesis	0.736404	1	0.14433	1
92	Homologous recombination	0.737513	1	0.810198	1
91	Prion diseases	0.748547	1	0.803916	1
73	Dilated cardiomyopathy	0.767005	1	0.350695	1
98	Salivary secretion	0.81416	1	0.961416	1
104	Antigen processing and presentation	0.819837	1	0.991253	1
103	TGF-beta signaling pathway	0.820457	1	0.988307	1
107	NOD-like receptor signaling pathway	0.827811	1	0.994998	1
94	Calcium signaling pathway	0.853635	1	0.905445	1
112	Jak-STAT signaling pathway	0.859683	1	0.999455	1
99	Vascular smooth muscle contraction	0.862157	1	0.961833	1
93	Natural killer cell mediated cytoto	0.864155	1	0.875066	1
101	Viral myocarditis	0.906695	1	0.981445	1
95	Bladder cancer	0.90861	1	0.930312	1
109	Primary immunodeficiency	0.912818	1	0.995701	1
116	Type I diabetes mellitus	0.928366	1	0.999957	1
110	Cytosolic DNA-sensing pathway	0.964029	1	0.997125	1
117	Leishmaniasis	0.972144	1	0.999963	1
114	Hematopoietic cell lineage	0.982322	1	0.999728	1
102	Renin-angiotensin system	0.988075	1	0.984335	1
124	Allograft rejection	0.990015	1	1	1
100	Phototransduction	0.990473	1	0.964738	1
115	Cell adhesion molecules (CAMs)	0.990821	1	0.99995	1
123	Autoimmune thyroid disease	0.992567	1	1	1
122	Asthma	0.993557	1	1	1
111	Chemokine signaling pathway	0.994422	1	0.997382	1
97	Basal cell carcinoma	0.996092	1	0.945969	1
119	Hedgehog signaling pathway	0.996092	1	0.999991	1
106	ABC transporters	0.996928	1	0.9949	1
118	Maturity onset diabetes of the youn	0.996983	1	0.999985	1
113	Taste transduction	0.998538	1	0.999726	1
127	Intestinal immune network for IgA p	0.99866	1	1	1
120	Complement and coagulation cascades	0.999485	1	0.999995	1
121	Malaria	0.99957	1	0.999999	1
128	Graft-versus-host disease	0.999913	1	1	1
126	Systemic lupus erythematosus	1	1	1	1
129	Olfactory transduction	1	1	1	1
125	Neuroactive ligand-receptor interac	1	1	1	1
130	Cytokine-cytokine receptor interact	1	1	1	1

## Sheet: SFG
Rank	Name	p_Hypergeometric	p_Hypergeometric_FWER	p_PathNet	p_PathNet_FWER
1	Focal adhesion	0.000202541	0.0263304	2.96932e-24	3.86012e-22
2	Pathways in cancer	0.00053408	0.0694304	6.56954e-16	8.5404e-14
3	ECM-receptor interaction	0.000511359	0.0664767	1.04377e-14	1.3569e-12
4	MAPK signaling pathway	0.00301138	0.391479	7.05452e-14	9.17087e-12
5	Regulation of actin cytoskeleton	0.00337095	0.438224	9.3569e-12	1.2164e-09
6	Melanoma	0.0856791	1	2.00479e-09	2.60623e-07
7	Adherens junction	0.0157562	1	2.25335e-09	2.92935e-07
8	Notch signaling pathway	2.35883e-05	0.00306647	5.34543e-09	6.94906e-07
9	Renal cell carcinoma	0.0254208	1	1.6842e-08	2.18946e-06
10	ErbB signaling pathway	0.0286978	1	2.60036e-08	3.38047e-06
11	Amoebiasis	0.012314	1	2.88518e-06	0.000375073
12	Wnt signaling pathway	0.655944	1	4.33131e-06	0.00056307
13	Shigellosis	0.00139399	0.181219	8.90071e-06	0.00115709
14	Natural killer cell mediated cytoto	0.562145	1	1.67615e-05	0.00217899
15	Small cell lung cancer	0.0322271	1	0.000121733	0.0158253
16	Pancreatic cancer	0.0254208	1	0.000181093	0.0235421
17	Colorectal cancer	0.247682	1	0.000219787	0.0285723
18	TGF-beta signaling pathway	0.189621	1	0.000302225	0.0392892
19	Ubiquitin mediated proteolysis	0.00294969	0.383459	0.000364881	0.0474345
20	RIG-I-like receptor signaling pathw	0.710546	1	0.000443554	0.0576621
21	Epithelial cell signaling in Helico	0.00192763	0.250592	0.000471269	0.0612649
22	VEGF signaling pathway	0.419244	1	0.000615999	0.0800798
23	Endometrial cancer	0.507611	1	0.000725259	0.0942837
24	Prostate cancer	0.0106429	1	0.000761239	0.0989611
25	Bacterial invasion of epithelial ce	0.167257	1	0.00102775	0.133607
26	Tight junction	0.0449818	1	0.00187742	0.244064
27	Gap junction	0.0255491	1	0.00229274	0.298056
28	Toll-like receptor signaling pathwa	0.528046	1	0.00271239	0.352611
29	T cell receptor signaling pathway	0.394318	1	0.00277608	0.36089
30	NOD-like receptor signaling pathway	0.070503	1	0.00303144	0.394087
31	Endocytosis	0.0185867	1	0.00310157	0.403204
32	Glioma	0.00342445	0.445178	0.00396629	0.515618
33	Chronic myeloid leukemia	0.0280393	1	0.00586545	0.762509
34	Phosphatidylinositol signaling syst	0.0727855	1	0.00665011	0.864514
35	Axon guidance	0.274037	1	0.00804661	1
36	GnRH signaling pathway	0.0590226	1	0.00957596	1
37	Toxoplasmosis	0.0334375	1	0.00987546	1
38	Prion diseases	0.0504628	1	0.0119326	1
39	Bladder cancer	0.226232	1	0.0140592	1
40	B cell receptor signaling pathway	0.452676	1	0.0146069	1
41	Jak-STAT signaling pathway	0.928243	1	0.0150186	1
42	Fc gamma R-mediated phagocytosis	0.0528692	1	0.020863	1
43	Progesterone-mediated oocyte matura	0.194749	1	0.0214578	1
44	Insulin signaling pathway	0.0616289	1	0.023154	1
45	Fc epsilon RI signaling pathway	0.422362	1	0.0238387	1
46	Cytosolic DNA-sensing pathway	0.843847	1	0.0260356	1
47	mTOR signaling pathway	0.251546	1	0.0283642	1
48	Thyroid cancer	0.542512	1	0.0350312	1
49	Acute myeloid leukemia	0.472978	1	0.0403536	1
50	Non-small cell lung cancer	0.176223	1	0.0608896	1
51	Adipocytokine signaling pathway	0.0556449	1	0.061247	1
52	Neurotrophin signaling pathway	0.0409697	1	0.0624191	1
53	Chagas disease	0.310754	1	0.0705518	1
54	Long-term depression	0.106878	1	0.0747828	1
55	Melanogenesis	0.333635	1	0.07603	1
56	Cell cycle	0.00344775	0.448207	0.115196	1
57	Regulation of autophagy	0.986061	1	0.118625	1
58	Long-term potentiation	0.321122	1	0.127232	1
59	Amyotrophic lateral sclerosis (ALS)	0.659911	1	0.134327	1
60	Oocyte meiosis	0.321379	1	0.170147	1
61	Dorso-ventral axis formation	0.541834	1	0.19422	1
62	Circadian rhythm - mammal	0.0617177	1	0.215646	1
63	Autoimmune thyroid disease	0.794468	1	0.221614	1
64	SNARE interactions in vesicular tra	0.205927	1	0.224526	1
65	Apoptosis	0.177901	1	0.229737	1
66	Vibrio cholerae infection	0.176223	1	0.237375	1
67	Pathogenic Escherichia coli infecti	0.39193	1	0.256481	1
68	Viral myocarditis	0.23716	1	0.258345	1
69	Arrhythmogenic right ventricular ca	0.325942	1	0.271411	1
70	Graft-versus-host disease	0.36931	1	0.286547	1
71	Vascular smooth muscle contraction	0.196933	1	0.298445	1
72	Base excision repair	0.194441	1	0.317811	1
73	RNA polymerase	0.207888	1	0.324133	1
74	Complement and coagulation cascades	0.914214	1	0.330608	1
75	Spliceosome	0.119522	1	0.336961	1
76	Leukocyte transendothelial migratio	0.375851	1	0.351836	1
77	Antigen processing and presentation	0.517941	1	0.357029	1
78	Aldosterone-regulated sodium reabso	0.226232	1	0.376281	1
79	Leishmaniasis	0.450069	1	0.379189	1
80	Alzheimer's disease	0.654919	1	0.383123	1
81	Hypertrophic cardiomyopathy (HCM)	0.189621	1	0.393688	1
82	Ribosome	0.194749	1	0.405187	1
83	Malaria	0.697627	1	0.424637	1
84	Cell adhesion molecules (CAMs)	0.012479	1	0.425579	1
85	Calcium signaling pathway	0.812294	1	0.437848	1
86	Gastric acid secretion	0.0766539	1	0.450964	1
87	Salivary secretion	0.583866	1	0.460911	1
88	Nucleotide excision repair	0.300847	1	0.469245	1
89	DNA replication	0.205927	1	0.471106	1
90	Mismatch repair	0.369542	1	0.495656	1
91	Proximal tubule bicarbonate reclama	0.222492	1	0.495656	1
92	Basal cell carcinoma	0.947848	1	0.509938	1
93	Huntington's disease	0.313165	1	0.527383	1
94	Dilated cardiomyopathy	0.162325	1	0.537264	1
95	Collecting duct acid secretion	0.434549	1	0.572437	1
96	Homologous recombination	0.489225	1	0.627675	1
97	Basal transcription factors	0.495008	1	0.646425	1
98	Renin-angiotensin system	0.73494	1	0.648052	1
99	RNA degradation	0.472978	1	0.668255	1
100	Parkinson's disease	0.346959	1	0.762871	1
101	Non-homologous end-joining	0.692813	1	0.771035	1
102	Type I diabetes mellitus	0.170674	1	0.777572	1
103	Protein export	0.70987	1	0.807487	1
104	p53 signaling pathway	0.18482	1	0.824304	1
105	Pancreatic secretion	0.765764	1	0.826644	1
106	Phagosome	0.449041	1	0.851815	1
107	ABC transporters	0.745281	1	0.862331	1
108	Vasopressin-regulated water reabsor	0.501958	1	0.862331	1
109	Peroxisome	0.646107	1	0.885111	1
110	Carbohydrate digestion and absorpti	0.791308	1	0.887765	1
111	Cytokine-cytokine receptor interact	0.998436	1	0.894158	1
112	Lysosome	0.750505	1	0.920275	1
113	Type II diabetes mellitus	0.739852	1	0.920581	1
114	Chemokine signaling pathway	0.914091	1	0.928059	1
115	Protein processing in endoplasmic r	0.369377	1	0.955906	1
116	Hedgehog signaling pathway	0.973722	1	0.963166	1
117	Allograft rejection	0.497512	1	0.965964	1
118	Primary immunodeficiency	0.945232	1	0.976149	1
119	Proteasome	0.962222	1	0.986195	1
120	Maturity onset diabetes of the youn	0.976887	1	0.989106	1
121	Hematopoietic cell lineage	0.986439	1	0.994773	1
122	PPAR signaling pathway	0.88078	1	0.997485	1
123	Cardiac muscle contraction	0.93317	1	0.997806	1
124	Phototransduction	0.908119	1	0.998696	1
125	Taste transduction	0.969417	1	0.999619	1
126	Asthma	0.989766	1	0.999848	1
127	Neuroactive ligand-receptor interac	1	1	0.999966	1
128	Intestinal immune network for IgA p	0.965126	1	0.999969	1
129	Systemic lupus erythematosus	0.999996	1	0.999971	1
130	Olfactory transduction	0.999933	1	0.999999	1
