# Supplementary material for: PathNet: a tool for pathway analysis using topological information
Source: Source Code Biol Med. 2012 Sep 24;7:10. doi: 10.1186/1751-0473-7-10 (PMC3563509; doi:10.1186/1751-0473-7-10)
Supplement: Additional file 4 — GSEA results. An Excel spreadsheet of the results of all nine comparisons using GEAS. [file 1751-0473-7-10-S4.xlsx]

## Sheet: Incipient
NAME	GS DETAILS	SIZE	ES	NES	NOM p-val	FDR q-val	FWER p-val	RANK AT MAX	LEADING EDGE
RENIN-ANGIOTENSIN SYSTEM	Details ...	16	0.634244	1.54451	0.00304569	0.0840782	0.08	1314	tags=38%, list=10%, signal=42%
ASTHMA	Details ...	29	0.551259	1.43641	0.00901804	0.245133	0.386	3359	tags=45%, list=26%, signal=60%
HEDGEHOG SIGNALING PATHWAY	Details ...	45	0.526917	1.41463	0.003	0.226789	0.508	1312	tags=27%, list=10%, signal=30%
GRAFT-VERSUS-HOST DISEASE	Details ...	39	0.512645	1.36517	0.022	0.344959	0.767	3993	tags=54%, list=31%, signal=77%
ALLOGRAFT REJECTION	Details ...	36	0.512492	1.35594	0.02	0.31438	0.806	3780	tags=47%, list=29%, signal=66%
ADHERENS JUNCTION	Details ...	70	0.472936	1.31093	0.014	0.476771	0.946	4854	tags=59%, list=37%, signal=93%
MALARIA	Details ...	49	0.483444	1.30889	0.017	0.417948	0.948	2915	tags=37%, list=22%, signal=47%
P53 SIGNALING PATHWAY	Details ...	62	0.472953	1.30492	0.023	0.386342	0.952	3738	tags=48%, list=29%, signal=67%
PROSTATE CANCER	Details ...	86	0.461928	1.30107	0.009	0.357864	0.961	5080	tags=60%, list=39%, signal=98%
ANTIGEN PROCESSING AND PRESENTATION	Details ...	73	0.46795	1.29992	0.014	0.326482	0.961	3359	tags=44%, list=26%, signal=59%
LEISHMANIASIS	Details ...	70	0.466961	1.29942	0.019	0.29853	0.962	5205	tags=59%, list=40%, signal=97%
RENAL CELL CARCINOMA	Details ...	68	0.467764	1.29852	0.009	0.276405	0.965	4888	tags=59%, list=37%, signal=93%
MELANOMA	Details ...	67	0.463465	1.28667	0.028	0.297167	0.981	4928	tags=57%, list=38%, signal=91%
INTESTINAL IMMUNE NETWORK FOR IGA PRODUCTION	Details ...	44	0.48001	1.28507	0.047	0.281586	0.982	3655	tags=41%, list=28%, signal=57%
TYPE I DIABETES MELLITUS	Details ...	42	0.47667	1.27148	0.052	0.313569	0.992	3993	tags=52%, list=31%, signal=75%
VIBRIO CHOLERAE INFECTION	Details ...	50	0.46899	1.26959	0.046	0.3001	0.992	994	tags=20%, list=8%, signal=22%
CELL ADHESION MOLECULES (CAMS)	Details ...	122	0.441615	1.26561	0.016	0.297041	0.993	5364	tags=53%, list=41%, signal=90%
HEMATOPOIETIC CELL LINEAGE	Details ...	85	0.448784	1.25723	0.018	0.315729	0.995	4202	tags=45%, list=32%, signal=65%
RNA DEGRADATION	Details ...	47	0.462365	1.25426	0.052	0.309278	0.996	2985	tags=32%, list=23%, signal=41%
ENDOMETRIAL CANCER	Details ...	50	0.45502	1.23195	0.071	0.383459	0.999	4460	tags=50%, list=34%, signal=76%
SYSTEMIC LUPUS ERYTHEMATOSUS		88	0.435195	1.22643	0.037	0.388736	0.999	5834	tags=59%, list=45%, signal=106%
HYPERTROPHIC CARDIOMYOPATHY (HCM)		76	0.433794	1.2204	0.047	0.398537	0.999	3193	tags=37%, list=24%, signal=48%
AUTOIMMUNE THYROID DISEASE		50	0.443962	1.21017	0.101	0.431281	1	3780	tags=38%, list=29%, signal=53%
NON-SMALL CELL LUNG CANCER		52	0.447803	1.20433	0.104104	0.442577	1	4460	tags=48%, list=34%, signal=73%
BASAL CELL CARCINOMA		46	0.444941	1.19802	0.107	0.457173	1	1421	tags=20%, list=11%, signal=22%
ARRHYTHMOGENIC RIGHT VENTRICULAR CARDIOMYOPATHY (ARVC)		68	0.4321	1.19446	0.081	0.457291	1	4956	tags=50%, list=38%, signal=80%
BASAL TRANSCRIPTION FACTORS		31	0.463199	1.19375	0.164164	0.443763	1	3354	tags=42%, list=26%, signal=56%
VIRAL MYOCARDITIS		69	0.425187	1.18905	0.085	0.451213	1	3780	tags=36%, list=29%, signal=51%
GLIOMA		59	0.43011	1.18294	0.115	0.467811	1	3616	tags=39%, list=28%, signal=54%
NEUROACTIVE LIGAND-RECEPTOR INTERACTION		249	0.396856	1.17718	0.016	0.479163	1	4087	tags=37%, list=31%, signal=53%
BACTERIAL INVASION OF EPITHELIAL CELLS		64	0.423844	1.17082	0.113	0.496209	1	4250	tags=44%, list=33%, signal=65%
CHAGAS DISEASE		99	0.413978	1.16899	0.085	0.490489	1	3738	tags=40%, list=29%, signal=56%
T CELL RECEPTOR SIGNALING PATHWAY		102	0.414166	1.16865	0.085	0.476839	1	3687	tags=42%, list=28%, signal=58%
JAK-STAT SIGNALING PATHWAY		138	0.404177	1.16825	0.043	0.464816	1	4819	tags=45%, list=37%, signal=70%
UBIQUITIN MEDIATED PROTEOLYSIS		117	0.408956	1.16423	0.068	0.470204	1	4145	tags=44%, list=32%, signal=63%
TIGHT JUNCTION		118	0.404163	1.16133	0.07	0.471566	1	3083	tags=29%, list=24%, signal=37%
EPITHELIAL CELL SIGNALING IN HELICOBACTER PYLORI INFECTION		63	0.420074	1.15894	0.121	0.470961	1	2428	tags=30%, list=19%, signal=37%
FOCAL ADHESION		189	0.396502	1.15753	0.038	0.465228	1	4956	tags=47%, list=38%, signal=75%
TOXOPLASMOSIS		125	0.401086	1.15181	0.083	0.481286	1	4682	tags=46%, list=36%, signal=72%
PATHWAYS IN CANCER		311	0.388759	1.15029	0.022	0.476884	1	4893	tags=45%, list=37%, signal=71%
ERBB SIGNALING PATHWAY		82	0.407168	1.14988	0.128	0.467449	1	3603	tags=40%, list=28%, signal=55%
SMALL CELL LUNG CANCER		84	0.406068	1.1475	0.136	0.467634	1	5080	tags=49%, list=39%, signal=79%
PROTEIN PROCESSING IN ENDOPLASMIC RETICULUM		148	0.396367	1.14376	0.08	0.474141	1	4116	tags=41%, list=32%, signal=59%
DILATED CARDIOMYOPATHY		82	0.405632	1.14202	0.137	0.471211	1	3193	tags=34%, list=24%, signal=45%
AXON GUIDANCE		112	0.401098	1.14132	0.104	0.464363	1	3655	tags=39%, list=28%, signal=54%
APOPTOSIS		83	0.403877	1.1403	0.145	0.459054	1	5279	tags=53%, list=40%, signal=88%
RNA POLYMERASE		23	0.445158	1.13627	0.279559	0.467532	1	5427	tags=61%, list=42%, signal=104%
LEUKOCYTE TRANSENDOTHELIAL MIGRATION		106	0.396718	1.13115	0.14	0.481639	1	3655	tags=35%, list=28%, signal=48%
DORSO-VENTRAL AXIS FORMATION		19	0.459397	1.12918	0.265182	0.481058	1	4632	tags=47%, list=35%, signal=73%
CYTOKINE-CYTOKINE RECEPTOR INTERACTION		237	0.384284	1.12835	0.063	0.474818	1	4316	tags=37%, list=33%, signal=54%
BLADDER CANCER		41	0.42078	1.12816	0.229	0.466273	1	4871	tags=51%, list=37%, signal=81%
PROTEIN EXPORT		20	0.456236	1.12577	0.309859	0.468101	1	1405	tags=20%, list=11%, signal=22%
ENDOCYTOSIS		181	0.385846	1.12541	0.09	0.460911	1	4721	tags=45%, list=36%, signal=69%
MTOR SIGNALING PATHWAY		47	0.41172	1.11865	0.232	0.482817	1	4871	tags=51%, list=37%, signal=81%
CELL CYCLE		115	0.39175	1.11849	0.142	0.474694	1	3338	tags=35%, list=26%, signal=46%
REGULATION OF ACTIN CYTOSKELETON		192	0.383228	1.11398	0.1	0.486997	1	4956	tags=48%, list=38%, signal=76%
NOTCH SIGNALING PATHWAY		40	0.42038	1.11203	0.256	0.487616	1	6525	tags=70%, list=50%, signal=139%
CHRONIC MYELOID LEUKEMIA		71	0.398904	1.10832	0.213	0.495821	1	3603	tags=37%, list=28%, signal=50%
TASTE TRANSDUCTION		33	0.423293	1.10581	0.274	0.497947	1	5035	tags=42%, list=39%, signal=69%
ABC TRANSPORTERS		36	0.41852	1.10481	0.291	0.494217	1	4590	tags=44%, list=35%, signal=68%
NEUROTROPHIN SIGNALING PATHWAY		116	0.385693	1.09909	0.196	0.510535	1	5854	tags=59%, list=45%, signal=105%
NOD-LIKE RECEPTOR SIGNALING PATHWAY		56	0.403333	1.09357	0.274	0.526038	1	5080	tags=50%, list=39%, signal=81%
TGF-BETA SIGNALING PATHWAY		80	0.389192	1.09064	0.26	0.531379	1	3340	tags=30%, list=26%, signal=40%
AMYOTROPHIC LATERAL SCLEROSIS (ALS)		49	0.4042	1.08923	0.278	0.529688	1	4745	tags=51%, list=36%, signal=80%
OLFACTORY TRANSDUCTION		67	0.394287	1.08427	0.263	0.543242	1	2013	tags=19%, list=15%, signal=23%
CARBOHYDRATE DIGESTION AND ABSORPTION		35	0.408173	1.08377	0.331	0.537103	1	6341	tags=63%, list=49%, signal=122%
MELANOGENESIS		88	0.384179	1.08306	0.261	0.53273	1	5967	tags=57%, list=46%, signal=104%
PEROXISOME		70	0.387565	1.08264	0.275	0.526588	1	4451	tags=41%, list=34%, signal=62%
INSULIN SIGNALING PATHWAY		127	0.373692	1.07533	0.262	0.551003	1	4814	tags=44%, list=37%, signal=69%
AMOEBIASIS		104	0.377974	1.07348	0.265	0.55128	1	5382	tags=50%, list=41%, signal=84%
PROXIMAL TUBULE BICARBONATE RECLAMATION		22	0.42646	1.06615	0.36008	0.576337	1	3120	tags=36%, list=24%, signal=48%
GNRH SIGNALING PATHWAY		91	0.380225	1.06359	0.299	0.579436	1	6080	tags=62%, list=47%, signal=114%
LYSOSOME		108	0.37206	1.06049	0.305	0.584931	1	3548	tags=34%, list=27%, signal=47%
MAPK SIGNALING PATHWAY		246	0.359333	1.06022	0.24	0.578109	1	5974	tags=54%, list=46%, signal=97%
NATURAL KILLER CELL MEDIATED CYTOTOXICITY		120	0.365339	1.0551	0.306	0.592961	1	4463	tags=41%, list=34%, signal=61%
CALCIUM SIGNALING PATHWAY		163	0.362712	1.05132	0.302	0.602841	1	5370	tags=50%, list=41%, signal=83%
ACUTE MYELOID LEUKEMIA		56	0.381502	1.04854	0.361	0.607408	1	5279	tags=52%, list=40%, signal=87%
PRION DISEASES		33	0.401481	1.04693	0.391	0.606329	1	4460	tags=42%, list=34%, signal=64%
BASE EXCISION REPAIR		31	0.401998	1.04346	0.423848	0.613892	1	3485	tags=29%, list=27%, signal=39%
FC GAMMA R-MEDIATED PHAGOCYTOSIS		85	0.373263	1.04233	0.378	0.611233	1	6096	tags=58%, list=47%, signal=107%
CHEMOKINE SIGNALING PATHWAY		168	0.355614	1.0377	0.36	0.624797	1	5327	tags=47%, list=41%, signal=78%
ECM-RECEPTOR INTERACTION		81	0.369022	1.03618	0.394	0.623841	1	5547	tags=49%, list=42%, signal=85%
PANCREATIC CANCER		69	0.372817	1.03379	0.407	0.626463	1	5279	tags=49%, list=40%, signal=82%
VASCULAR SMOOTH MUSCLE CONTRACTION		101	0.360431	1.02919	0.404	0.638586	1	6332	tags=55%, list=48%, signal=107%
ADIPOCYTOKINE SIGNALING PATHWAY		64	0.374663	1.02881	0.427	0.632757	1	3099	tags=30%, list=24%, signal=39%
PHOSPHATIDYLINOSITOL SIGNALING SYSTEM		70	0.368725	1.02878	0.419	0.62555	1	6213	tags=57%, list=48%, signal=108%
SHIGELLOSIS		56	0.377545	1.02379	0.433	0.638626	1	5853	tags=59%, list=45%, signal=106%
LONG-TERM POTENTIATION		62	0.369449	1.02155	0.426	0.640284	1	4460	tags=44%, list=34%, signal=66%
THYROID CANCER		28	0.3977	1.02088	0.452906	0.636125	1	6208	tags=64%, list=48%, signal=122%
TYPE II DIABETES MELLITUS		44	0.378946	1.01528	0.458	0.651935	1	5862	tags=55%, list=45%, signal=99%
FC EPSILON RI SIGNALING PATHWAY		73	0.365353	1.01351	0.463	0.65161	1	3603	tags=34%, list=28%, signal=47%
HOMOLOGOUS RECOMBINATION		27	0.394929	1.01254	0.45	0.648507	1	2083	tags=26%, list=16%, signal=31%
CIRCADIAN RHYTHM - MAMMAL		21	0.405736	1.00972	0.504514	0.652808	1	4005	tags=38%, list=31%, signal=55%
ALDOSTERONE-REGULATED SODIUM REABSORPTION		40	0.379426	1.00911	0.479	0.648323	1	3318	tags=35%, list=25%, signal=47%
WNT SIGNALING PATHWAY		132	0.347559	0.998879	0.517	0.682191	1	4898	tags=40%, list=37%, signal=64%
COLORECTAL CANCER		60	0.364032	0.996919	0.511	0.682703	1	4460	tags=42%, list=34%, signal=63%
MATURITY ONSET DIABETES OF THE YOUNG		22	0.400623	0.996547	0.506073	0.677171	1	3980	tags=45%, list=30%, signal=65%
PROGESTERONE-MEDIATED OOCYTE MATURATION		75	0.351928	0.986656	0.551	0.707159	1	6085	tags=55%, list=47%, signal=102%
SPLICEOSOME		111	0.346798	0.982951	0.549	0.713497	1	5989	tags=51%, list=46%, signal=94%
HUNTINGTONS DISEASE		155	0.3375	0.97767	0.599	0.726225	1	6254	tags=55%, list=48%, signal=105%
VEGF SIGNALING PATHWAY		69	0.351345	0.977304	0.559	0.720362	1	5979	tags=55%, list=46%, signal=101%
PANCREATIC SECRETION		90	0.343625	0.969579	0.594	0.739902	1	5272	tags=43%, list=40%, signal=72%
PHAGOSOME		141	0.335492	0.966184	0.627	0.744173	1	6696	tags=57%, list=51%, signal=117%
GAP JUNCTION		85	0.34175	0.958955	0.625	0.760772	1	6276	tags=55%, list=48%, signal=106%
CARDIAC MUSCLE CONTRACTION		63	0.33981	0.93959	0.655	0.815876	1	2650	tags=27%, list=20%, signal=34%
B CELL RECEPTOR SIGNALING PATHWAY		69	0.336676	0.936919	0.666	0.816326	1	6216	tags=57%, list=48%, signal=107%
TOLL-LIKE RECEPTOR SIGNALING PATHWAY		97	0.330032	0.935334	0.696	0.813878	1	5656	tags=47%, list=43%, signal=83%
OOCYTE MEIOSIS		92	0.32878	0.931425	0.692	0.818164	1	5854	tags=52%, list=45%, signal=94%
RIG-I-LIKE RECEPTOR SIGNALING PATHWAY		66	0.336743	0.930953	0.679	0.812071	1	6806	tags=56%, list=52%, signal=116%
RIBOSOME		82	0.328773	0.925928	0.704	0.819424	1	5111	tags=41%, list=39%, signal=68%
LONG-TERM DEPRESSION		65	0.333882	0.91513	0.73	0.842223	1	6080	tags=51%, list=47%, signal=94%
GASTRIC ACID SECRETION		64	0.3306	0.913549	0.726	0.838965	1	5854	tags=52%, list=45%, signal=93%
VASOPRESSIN-REGULATED WATER REABSORPTION		41	0.337503	0.898195	0.72	0.870387	1	5867	tags=49%, list=45%, signal=88%
PPAR SIGNALING PATHWAY		62	0.318279	0.886722	0.766	0.889927	1	4706	tags=37%, list=36%, signal=58%
ALZHEIMERS DISEASE		142	0.306827	0.883863	0.87	0.888574	1	6080	tags=51%, list=47%, signal=95%
PATHOGENIC ESCHERICHIA COLI INFECTION		52	0.321641	0.8758	0.775	0.89769	1	5865	tags=48%, list=45%, signal=87%
PRIMARY IMMUNODEFICIENCY		34	0.334183	0.87398	0.757	0.89378	1	6555	tags=56%, list=50%, signal=112%
SALIVARY SECRETION		78	0.31083	0.871514	0.83	0.891242	1	5306	tags=44%, list=41%, signal=73%
SNARE INTERACTIONS IN VESICULAR TRANSPORT		32	0.329451	0.862825	0.764	0.900366	1	4828	tags=41%, list=37%, signal=64%
COMPLEMENT AND COAGULATION CASCADES		67	0.30327	0.845841	0.852	0.922052	1	3937	tags=30%, list=30%, signal=43%
REGULATION OF AUTOPHAGY		30	0.323867	0.844656	0.782	0.916301	1	4805	tags=40%, list=37%, signal=63%
COLLECTING DUCT ACID SECRETION		23	0.328781	0.824699	0.78672	0.936962	1	7232	tags=65%, list=55%, signal=146%
CYTOSOLIC DNA-SENSING PATHWAY		47	0.301379	0.813756	0.876	0.942603	1	5161	tags=40%, list=40%, signal=67%
PROTEASOME		41	0.291968	0.780654	0.898	0.968753	1	7660	tags=68%, list=59%, signal=165%
DNA REPLICATION		34	0.296601	0.77971	0.888	0.962083	1	529	tags=9%, list=4%, signal=9%
PHOTOTRANSDUCTION		24	0.305599	0.771704	0.858576	0.960633	1	3147	tags=25%, list=24%, signal=33%
MISMATCH REPAIR		23	0.303013	0.764299	0.874875	0.958789	1	5793	tags=48%, list=44%, signal=86%
PARKINSONS DISEASE		101	0.269244	0.763583	0.977	0.951807	1	6991	tags=54%, list=54%, signal=116%
NUCLEOTIDE EXCISION REPAIR		41	0.277725	0.737021	0.93	0.960569	1	8135	tags=59%, list=62%, signal=155%

## Sheet: Moderate
NAME	GS DETAILS	SIZE	ES	NES	NOM p-val	FDR q-val	FWER p-val	RANK AT MAX	LEADING EDGE
CARDIAC MUSCLE CONTRACTION	Details ...	63	0.582359	1.55708	0	0.0350078	0.035	2446	tags=44%, list=19%, signal=54%
PARKINSONS DISEASE	Details ...	101	0.556794	1.53925	0	0.0270039	0.054	3315	tags=55%, list=25%, signal=74%
ADHERENS JUNCTION	Details ...	70	0.530219	1.43152	0	0.12605	0.31	4820	tags=64%, list=37%, signal=101%
HUNTINGTONS DISEASE	Details ...	155	0.508274	1.42578	0	0.102787	0.337	4210	tags=55%, list=32%, signal=80%
BASAL TRANSCRIPTION FACTORS	Details ...	31	0.531226	1.36334	0.024024	0.217678	0.678	3537	tags=45%, list=27%, signal=62%
COLLECTING DUCT ACID SECRETION	Details ...	23	0.552013	1.35271	0.0411647	0.215076	0.732	1598	tags=35%, list=12%, signal=40%
ALZHEIMERS DISEASE	Details ...	142	0.478617	1.3368	0.001	0.22723	0.81	3387	tags=45%, list=26%, signal=60%
AXON GUIDANCE	Details ...	112	0.484107	1.33587	0.004	0.201826	0.816	2888	tags=39%, list=22%, signal=50%
ARRHYTHMOGENIC RIGHT VENTRICULAR CARDIOMYOPATHY (ARVC)	Details ...	68	0.487565	1.3069	0.013	0.267655	0.924	2952	tags=41%, list=23%, signal=53%
DILATED CARDIOMYOPATHY	Details ...	82	0.472443	1.29257	0.008	0.293704	0.952	3502	tags=40%, list=27%, signal=55%
SHIGELLOSIS	Details ...	56	0.48635	1.28736	0.023	0.287285	0.964	5159	tags=68%, list=39%, signal=112%
GAP JUNCTION	Details ...	85	0.467962	1.26984	0.01	0.336125	0.981	3562	tags=42%, list=27%, signal=58%
HYPERTROPHIC CARDIOMYOPATHY (HCM)	Details ...	76	0.469871	1.26574	0.013	0.327738	0.987	4212	tags=45%, list=32%, signal=66%
VIBRIO CHOLERAE INFECTION	Details ...	50	0.478962	1.25726	0.036	0.339057	0.992	5190	tags=64%, list=40%, signal=106%
REGULATION OF AUTOPHAGY	Details ...	30	0.496519	1.24596	0.088	0.372611	0.998	2308	tags=23%, list=18%, signal=28%
SPLICEOSOME	Details ...	111	0.449273	1.24445	0.008	0.356139	0.998	4903	tags=52%, list=38%, signal=83%
EPITHELIAL CELL SIGNALING IN HELICOBACTER PYLORI INFECTION	Details ...	63	0.462221	1.23561	0.041	0.377089	0.999	5342	tags=62%, list=41%, signal=104%
OOCYTE MEIOSIS	Details ...	92	0.449012	1.23386	0.027	0.363365	0.999	4045	tags=49%, list=31%, signal=70%
PROXIMAL TUBULE BICARBONATE RECLAMATION	Details ...	22	0.505259	1.23381	0.11245	0.344556	0.999	2847	tags=36%, list=22%, signal=46%
LONG-TERM POTENTIATION	Details ...	62	0.458693	1.22201	0.046	0.380554	0.999	3928	tags=47%, list=30%, signal=67%
GASTRIC ACID SECRETION		64	0.452889	1.21041	0.072	0.4176	1	3490	tags=41%, list=27%, signal=55%
PROTEIN EXPORT		20	0.498011	1.20658	0.177062	0.417857	1	5282	tags=65%, list=40%, signal=109%
MALARIA		49	0.452352	1.20042	0.092	0.429443	1	4680	tags=45%, list=36%, signal=70%
ECM-RECEPTOR INTERACTION		81	0.44019	1.19873	0.05	0.420137	1	5070	tags=51%, list=39%, signal=82%
PROSTATE CANCER		86	0.438655	1.1984	0.04	0.404652	1	4253	tags=47%, list=33%, signal=69%
RNA POLYMERASE		23	0.486007	1.19684	0.167839	0.39617	1	3326	tags=39%, list=25%, signal=52%
GNRH SIGNALING PATHWAY		91	0.43242	1.18938	0.054	0.415216	1	3490	tags=40%, list=27%, signal=54%
HOMOLOGOUS RECOMBINATION		27	0.47326	1.18761	0.156	0.408176	1	3849	tags=48%, list=29%, signal=68%
INSULIN SIGNALING PATHWAY		127	0.425393	1.18507	0.037	0.405345	1	3422	tags=33%, list=26%, signal=44%
MISMATCH REPAIR		23	0.478995	1.1832	0.172172	0.400705	1	3849	tags=43%, list=29%, signal=62%
MELANOMA		67	0.440112	1.18088	0.094	0.398817	1	3596	tags=43%, list=28%, signal=59%
DORSO-VENTRAL AXIS FORMATION		19	0.490256	1.18017	0.206061	0.389512	1	4919	tags=58%, list=38%, signal=93%
GLIOMA		59	0.437831	1.17434	0.124	0.404813	1	3415	tags=39%, list=26%, signal=53%
PATHOGENIC ESCHERICHIA COLI INFECTION		52	0.444166	1.16982	0.136	0.413475	1	5122	tags=60%, list=39%, signal=98%
NUCLEOTIDE EXCISION REPAIR		41	0.448177	1.16911	0.13	0.404377	1	4644	tags=46%, list=36%, signal=72%
REGULATION OF ACTIN CYTOSKELETON		192	0.414497	1.16853	0.023	0.395868	1	4515	tags=46%, list=35%, signal=70%
FOCAL ADHESION		189	0.409617	1.16201	0.038	0.414665	1	4594	tags=45%, list=35%, signal=68%
FC GAMMA R-MEDIATED PHAGOCYTOSIS		85	0.423049	1.1571	0.101	0.426342	1	5133	tags=55%, list=39%, signal=90%
LONG-TERM DEPRESSION		65	0.431154	1.15467	0.143	0.426979	1	3387	tags=40%, list=26%, signal=54%
CALCIUM SIGNALING PATHWAY		163	0.411191	1.15052	0.049	0.434888	1	4273	tags=42%, list=33%, signal=61%
VASOPRESSIN-REGULATED WATER REABSORPTION		41	0.436293	1.13983	0.193	0.474251	1	5190	tags=56%, list=40%, signal=93%
PROTEASOME		41	0.435913	1.13888	0.195	0.467938	1	5376	tags=61%, list=41%, signal=103%
MAPK SIGNALING PATHWAY		246	0.393428	1.12313	0.06	0.540165	1	5914	tags=58%, list=45%, signal=103%
NOTCH SIGNALING PATHWAY		40	0.432199	1.12125	0.233	0.538053	1	4175	tags=48%, list=32%, signal=70%
NEUROTROPHIN SIGNALING PATHWAY		116	0.401576	1.11861	0.127	0.539726	1	2858	tags=34%, list=22%, signal=43%
PATHWAYS IN CANCER		311	0.388153	1.11683	0.058	0.537193	1	5159	tags=50%, list=39%, signal=80%
MTOR SIGNALING PATHWAY		47	0.423911	1.11362	0.231	0.543112	1	4233	tags=40%, list=32%, signal=60%
AMYOTROPHIC LATERAL SCLEROSIS (ALS)		49	0.421617	1.11316	0.241	0.534194	1	5869	tags=65%, list=45%, signal=118%
MATURITY ONSET DIABETES OF THE YOUNG		22	0.452344	1.10869	0.287287	0.547017	1	3090	tags=36%, list=24%, signal=48%
CELL CYCLE		115	0.400418	1.1061	0.169	0.549841	1	6167	tags=62%, list=47%, signal=116%
ACUTE MYELOID LEUKEMIA		56	0.413528	1.10486	0.238	0.545631	1	4188	tags=41%, list=32%, signal=60%
PHAGOSOME		141	0.394288	1.10076	0.145	0.556936	1	5214	tags=50%, list=40%, signal=82%
LEISHMANIASIS		70	0.408317	1.09607	0.21	0.57172	1	5869	tags=56%, list=45%, signal=101%
RENAL CELL CARCINOMA		68	0.406804	1.09212	0.235	0.581939	1	4233	tags=43%, list=32%, signal=63%
ADIPOCYTOKINE SIGNALING PATHWAY		64	0.401892	1.08178	0.293	0.628708	1	4674	tags=44%, list=36%, signal=68%
PROTEIN PROCESSING IN ENDOPLASMIC RETICULUM		148	0.387033	1.0793	0.204	0.631112	1	5761	tags=55%, list=44%, signal=98%
NOD-LIKE RECEPTOR SIGNALING PATHWAY		56	0.402446	1.07499	0.28	0.644755	1	4212	tags=43%, list=32%, signal=63%
RIG-I-LIKE RECEPTOR SIGNALING PATHWAY		66	0.399204	1.07479	0.28	0.634898	1	4188	tags=36%, list=32%, signal=53%
SMALL CELL LUNG CANCER		84	0.393685	1.07169	0.269	0.641042	1	5099	tags=48%, list=39%, signal=78%
PANCREATIC CANCER		69	0.392588	1.06194	0.324	0.683864	1	5099	tags=49%, list=39%, signal=80%
UBIQUITIN MEDIATED PROTEOLYSIS		117	0.380708	1.05853	0.297	0.692482	1	4642	tags=42%, list=36%, signal=64%
LYSOSOME		108	0.382682	1.05731	0.302	0.6878	1	6261	tags=62%, list=48%, signal=118%
VIRAL MYOCARDITIS		69	0.390361	1.05699	0.325	0.678423	1	4904	tags=42%, list=38%, signal=67%
WNT SIGNALING PATHWAY		132	0.377041	1.0562	0.286	0.672199	1	5395	tags=48%, list=41%, signal=82%
MELANOGENESIS		88	0.382837	1.0543	0.332	0.672831	1	4286	tags=41%, list=33%, signal=60%
CHRONIC MYELOID LEUKEMIA		71	0.386323	1.05119	0.357	0.679147	1	4820	tags=45%, list=37%, signal=71%
TOXOPLASMOSIS		125	0.378237	1.04841	0.316	0.684047	1	4630	tags=43%, list=35%, signal=66%
RIBOSOME		82	0.386553	1.04733	0.355	0.679902	1	6673	tags=65%, list=51%, signal=131%
TGF-BETA SIGNALING PATHWAY		80	0.381427	1.03945	0.386	0.711674	1	3686	tags=33%, list=28%, signal=45%
AMOEBIASIS		104	0.376217	1.03664	0.366	0.715986	1	5696	tags=46%, list=44%, signal=81%
ALDOSTERONE-REGULATED SODIUM REABSORPTION		40	0.401097	1.03629	0.411	0.707747	1	3368	tags=30%, list=26%, signal=40%
ENDOCYTOSIS		181	0.36602	1.03495	0.357	0.704766	1	3223	tags=29%, list=25%, signal=38%
PHOSPHATIDYLINOSITOL SIGNALING SYSTEM		70	0.379846	1.03145	0.413	0.712079	1	3658	tags=33%, list=28%, signal=45%
CELL ADHESION MOLECULES (CAMS)		122	0.370649	1.03111	0.383	0.704323	1	4821	tags=41%, list=37%, signal=64%
TIGHT JUNCTION		118	0.364854	1.01811	0.425	0.761876	1	5103	tags=44%, list=39%, signal=72%
VASCULAR SMOOTH MUSCLE CONTRACTION		101	0.368099	1.01577	0.444	0.764081	1	6831	tags=65%, list=52%, signal=136%
PRIMARY IMMUNODEFICIENCY		34	0.397879	1.01518	0.464	0.757068	1	6077	tags=59%, list=47%, signal=110%
APOPTOSIS		83	0.373669	1.01351	0.447	0.755929	1	5835	tags=57%, list=45%, signal=102%
CIRCADIAN RHYTHM - MAMMAL		21	0.414973	1.0089	0.486459	0.76932	1	3256	tags=33%, list=25%, signal=44%
PROGESTERONE-MEDIATED OOCYTE MATURATION		75	0.373964	1.00483	0.483	0.779485	1	3659	tags=36%, list=28%, signal=50%
PRION DISEASES		33	0.396002	1.00425	0.492492	0.772641	1	6929	tags=67%, list=53%, signal=142%
FC EPSILON RI SIGNALING PATHWAY		73	0.372651	1.00251	0.484	0.771771	1	5869	tags=55%, list=45%, signal=99%
DNA REPLICATION		34	0.391834	0.999549	0.499	0.776876	1	3849	tags=35%, list=29%, signal=50%
CHAGAS DISEASE		99	0.367037	0.997642	0.512	0.776405	1	4212	tags=33%, list=32%, signal=49%
PEROXISOME		70	0.366943	0.996084	0.513	0.774614	1	3872	tags=33%, list=30%, signal=46%
ERBB SIGNALING PATHWAY		82	0.366782	0.990697	0.521	0.790233	1	3417	tags=34%, list=26%, signal=46%
BASE EXCISION REPAIR		31	0.385847	0.987698	0.534	0.793892	1	5733	tags=52%, list=44%, signal=92%
B CELL RECEPTOR SIGNALING PATHWAY		69	0.367846	0.987335	0.527	0.786393	1	4912	tags=43%, list=38%, signal=69%
BACTERIAL INVASION OF EPITHELIAL CELLS		64	0.367538	0.987107	0.527	0.77867	1	5022	tags=45%, list=38%, signal=73%
VEGF SIGNALING PATHWAY		69	0.364044	0.982939	0.552	0.788349	1	6833	tags=64%, list=52%, signal=133%
RNA DEGRADATION		47	0.373128	0.982303	0.545	0.782291	1	6604	tags=60%, list=51%, signal=120%
SNARE INTERACTIONS IN VESICULAR TRANSPORT		32	0.388005	0.981749	0.549	0.775767	1	4192	tags=38%, list=32%, signal=55%
NON-SMALL CELL LUNG CANCER		52	0.367035	0.976549	0.551	0.789101	1	3818	tags=38%, list=29%, signal=54%
BLADDER CANCER		41	0.374019	0.973007	0.55	0.795735	1	5698	tags=56%, list=44%, signal=99%
NEUROACTIVE LIGAND-RECEPTOR INTERACTION		249	0.338576	0.966798	0.662	0.81294	1	5257	tags=37%, list=40%, signal=61%
SYSTEMIC LUPUS ERYTHEMATOSUS		88	0.34554	0.946916	0.671	0.879935	1	4293	tags=34%, list=33%, signal=50%
CHEMOKINE SIGNALING PATHWAY		168	0.335732	0.942313	0.743	0.887583	1	5190	tags=43%, list=40%, signal=70%
PANCREATIC SECRETION		90	0.346366	0.942144	0.694	0.879189	1	3996	tags=34%, list=31%, signal=49%
HEMATOPOIETIC CELL LINEAGE		85	0.34401	0.93819	0.686	0.884214	1	6440	tags=54%, list=49%, signal=106%
THYROID CANCER		28	0.373497	0.936819	0.638	0.880335	1	7667	tags=82%, list=59%, signal=198%
T CELL RECEPTOR SIGNALING PATHWAY		102	0.334314	0.919876	0.753	0.926903	1	5185	tags=43%, list=40%, signal=71%
PHOTOTRANSDUCTION		24	0.364804	0.918019	0.654309	0.923819	1	4867	tags=42%, list=37%, signal=66%
TOLL-LIKE RECEPTOR SIGNALING PATHWAY		97	0.331777	0.912593	0.776	0.931326	1	5869	tags=45%, list=45%, signal=82%
COMPLEMENT AND COAGULATION CASCADES		67	0.336874	0.910147	0.748	0.929731	1	3585	tags=24%, list=27%, signal=33%
LEUKOCYTE TRANSENDOTHELIAL MIGRATION		106	0.329998	0.907471	0.776	0.92827	1	5899	tags=48%, list=45%, signal=87%
ENDOMETRIAL CANCER		50	0.342541	0.896787	0.752	0.948764	1	5140	tags=46%, list=39%, signal=76%
SALIVARY SECRETION		78	0.328375	0.893472	0.798	0.948087	1	3490	tags=28%, list=27%, signal=38%
PPAR SIGNALING PATHWAY		62	0.328502	0.880778	0.8	0.969878	1	5129	tags=39%, list=39%, signal=63%
COLORECTAL CANCER		60	0.327498	0.87917	0.794	0.964541	1	5140	tags=42%, list=39%, signal=68%
CARBOHYDRATE DIGESTION AND ABSORPTION		35	0.34436	0.878884	0.762	0.956382	1	5099	tags=37%, list=39%, signal=61%
JAK-STAT SIGNALING PATHWAY		138	0.312193	0.867592	0.904	0.972226	1	4601	tags=33%, list=35%, signal=50%
ANTIGEN PROCESSING AND PRESENTATION		73	0.31413	0.854334	0.877	0.988591	1	6045	tags=49%, list=46%, signal=91%
RENIN-ANGIOTENSIN SYSTEM		16	0.35395	0.836757	0.770558	1	1	7154	tags=56%, list=55%, signal=124%
CYTOSOLIC DNA-SENSING PATHWAY		47	0.318059	0.83517	0.851	1	1	4212	tags=28%, list=32%, signal=41%
BASAL CELL CARCINOMA		46	0.318106	0.829787	0.872	1	1	7880	tags=70%, list=60%, signal=175%
NATURAL KILLER CELL MEDIATED CYTOTOXICITY		120	0.296709	0.824684	0.95	0.999211	1	6833	tags=48%, list=52%, signal=99%
CYTOKINE-CYTOKINE RECEPTOR INTERACTION		237	0.289294	0.82029	0.987	0.996537	1	5508	tags=36%, list=42%, signal=61%
OLFACTORY TRANSDUCTION		67	0.304823	0.818152	0.91	0.990601	1	7028	tags=52%, list=54%, signal=112%
INTESTINAL IMMUNE NETWORK FOR IGA PRODUCTION		44	0.306329	0.794023	0.905	1	1	5275	tags=39%, list=40%, signal=65%
TYPE II DIABETES MELLITUS		44	0.302953	0.787747	0.916	1	1	3578	tags=27%, list=27%, signal=37%
HEDGEHOG SIGNALING PATHWAY		45	0.302077	0.785975	0.914	0.998721	1	5875	tags=40%, list=45%, signal=72%
TYPE I DIABETES MELLITUS		42	0.285086	0.744762	0.946	1	1	5829	tags=43%, list=45%, signal=77%
P53 SIGNALING PATHWAY		62	0.274973	0.734858	0.965	1	1	6205	tags=42%, list=47%, signal=79%
ABC TRANSPORTERS		36	0.286097	0.730419	0.93	1	1	2474	tags=19%, list=19%, signal=24%
ASTHMA		29	0.289662	0.725916	0.928858	1	1	4821	tags=34%, list=37%, signal=55%
GRAFT-VERSUS-HOST DISEASE		39	0.253011	0.653415	0.984	1	1	6491	tags=46%, list=50%, signal=91%
TASTE TRANSDUCTION		33	0.24696	0.634087	0.977978	1	1	4968	tags=27%, list=38%, signal=44%
ALLOGRAFT REJECTION		36	0.219609	0.560564	0.994	1	1	5829	tags=36%, list=45%, signal=65%
AUTOIMMUNE THYROID DISEASE		50	0.206544	0.548028	0.999	0.998185	1	6574	tags=34%, list=50%, signal=68%

## Sheet: Severe
NAME	GS DETAILS	SIZE	ES	NES	NOM p-val	FDR q-val	FWER p-val	RANK AT MAX	LEADING EDGE
PARKINSONS DISEASE	Details ...	101	0.529897	1.51056	0	0.131063	0.126	4111	tags=64%, list=31%, signal=93%
COLLECTING DUCT ACID SECRETION	Details ...	23	0.594926	1.49977	0.00900901	0.0800352	0.151	1288	tags=35%, list=10%, signal=39%
HUNTINGTONS DISEASE	Details ...	155	0.492087	1.42968	0	0.153721	0.38	4815	tags=65%, list=37%, signal=101%
PHOSPHATIDYLINOSITOL SIGNALING SYSTEM	Details ...	70	0.498423	1.3981	0.001	0.182078	0.54	4795	tags=64%, list=37%, signal=101%
CARDIAC MUSCLE CONTRACTION	Details ...	63	0.495678	1.37713	0.007	0.199283	0.655	3499	tags=44%, list=27%, signal=60%
ALZHEIMERS DISEASE	Details ...	142	0.469985	1.36102	0	0.207419	0.723	3667	tags=49%, list=28%, signal=68%
ARRHYTHMOGENIC RIGHT VENTRICULAR CARDIOMYOPATHY (ARVC)	Details ...	68	0.479731	1.34648	0.004	0.218231	0.793	4227	tags=50%, list=32%, signal=74%
BASAL TRANSCRIPTION FACTORS	Details ...	31	0.505748	1.32809	0.038	0.249725	0.878	3103	tags=39%, list=24%, signal=51%
NOTCH SIGNALING PATHWAY	Details ...	40	0.481043	1.29212	0.034	0.359269	0.963	2812	tags=40%, list=22%, signal=51%
ADHERENS JUNCTION	Details ...	70	0.464614	1.29158	0.018	0.325543	0.963	2655	tags=40%, list=20%, signal=50%
VASOPRESSIN-REGULATED WATER REABSORPTION	Details ...	41	0.470856	1.26478	0.0490982	0.424374	0.992	4737	tags=59%, list=36%, signal=92%
ADIPOCYTOKINE SIGNALING PATHWAY	Details ...	64	0.451243	1.2563	0.041	0.436358	0.997	3993	tags=45%, list=31%, signal=65%
P53 SIGNALING PATHWAY	Details ...	62	0.452701	1.25596	0.036	0.404485	0.997	3731	tags=42%, list=29%, signal=58%
BLADDER CANCER	Details ...	41	0.471914	1.25386	0.06	0.385096	0.998	4612	tags=54%, list=35%, signal=83%
RENAL CELL CARCINOMA	Details ...	68	0.44296	1.23611	0.044	0.445262	0.998	5237	tags=60%, list=40%, signal=100%
AXON GUIDANCE	Details ...	112	0.425937	1.2247	0.019	0.479144	0.998	4094	tags=45%, list=31%, signal=64%
PATHOGENIC ESCHERICHIA COLI INFECTION	Details ...	52	0.447349	1.22011	0.075	0.476732	0.999	4472	tags=50%, list=34%, signal=76%
ECM-RECEPTOR INTERACTION	Details ...	81	0.431222	1.21542	0.047	0.476309	0.999	4252	tags=46%, list=33%, signal=67%
PHAGOSOME	Details ...	141	0.415983	1.21529	0.02	0.452083	0.999	4639	tags=46%, list=36%, signal=71%
CALCIUM SIGNALING PATHWAY	Details ...	163	0.414743	1.20984	0.015	0.458542	0.999	4524	tags=44%, list=35%, signal=67%
TIGHT JUNCTION		118	0.420967	1.20299	0.027	0.475911	1	5231	tags=51%, list=40%, signal=84%
FOCAL ADHESION		189	0.406583	1.1924	0.022	0.515396	1	4997	tags=52%, list=38%, signal=83%
CELL CYCLE		115	0.415171	1.18858	0.044	0.515258	1	4824	tags=51%, list=37%, signal=81%
PATHWAYS IN CANCER		311	0.395232	1.17848	0.01	0.554775	1	4612	tags=45%, list=35%, signal=68%
REGULATION OF ACTIN CYTOSKELETON		192	0.400291	1.17806	0.031	0.535104	1	4193	tags=42%, list=32%, signal=60%
PROXIMAL TUBULE BICARBONATE RECLAMATION		22	0.462659	1.17774	0.193193	0.516293	1	2554	tags=32%, list=20%, signal=39%
SNARE INTERACTIONS IN VESICULAR TRANSPORT		32	0.451215	1.1735	0.168	0.522516	1	1889	tags=28%, list=14%, signal=33%
AMYOTROPHIC LATERAL SCLEROSIS (ALS)		49	0.432797	1.16784	0.147	0.537796	1	5459	tags=63%, list=42%, signal=108%
HYPERTROPHIC CARDIOMYOPATHY (HCM)		76	0.418373	1.16724	0.101	0.522977	1	4227	tags=41%, list=32%, signal=60%
ENDOCYTOSIS		181	0.398334	1.16186	0.042	0.536891	1	4326	tags=43%, list=33%, signal=63%
LONG-TERM DEPRESSION		65	0.419614	1.16082	0.128	0.525059	1	4601	tags=49%, list=35%, signal=76%
NEUROTROPHIN SIGNALING PATHWAY		116	0.40384	1.15796	0.082	0.524722	1	4983	tags=50%, list=38%, signal=80%
WNT SIGNALING PATHWAY		132	0.398956	1.15562	0.074	0.520433	1	3809	tags=40%, list=29%, signal=56%
MTOR SIGNALING PATHWAY		47	0.424827	1.1495	0.174	0.538316	1	5032	tags=57%, list=39%, signal=93%
MALARIA		49	0.421816	1.14508	0.178	0.548431	1	4507	tags=47%, list=34%, signal=71%
BACTERIAL INVASION OF EPITHELIAL CELLS		64	0.407026	1.13258	0.176	0.605227	1	5535	tags=58%, list=42%, signal=100%
SMALL CELL LUNG CANCER		84	0.403526	1.13078	0.166	0.599658	1	5442	tags=55%, list=42%, signal=93%
VEGF SIGNALING PATHWAY		69	0.406619	1.13032	0.174	0.586801	1	5442	tags=59%, list=42%, signal=101%
PROTEASOME		41	0.422568	1.12865	0.221221	0.581246	1	6315	tags=78%, list=48%, signal=151%
DILATED CARDIOMYOPATHY		82	0.398979	1.12831	0.149	0.568516	1	6218	tags=59%, list=48%, signal=111%
LONG-TERM POTENTIATION		62	0.406305	1.12568	0.194	0.568607	1	4815	tags=50%, list=37%, signal=79%
LEUKOCYTE TRANSENDOTHELIAL MIGRATION		106	0.39322	1.12146	0.134	0.579364	1	5104	tags=49%, list=39%, signal=80%
MISMATCH REPAIR		23	0.43964	1.11293	0.268342	0.616053	1	4522	tags=43%, list=35%, signal=66%
INTESTINAL IMMUNE NETWORK FOR IGA PRODUCTION		44	0.408673	1.10377	0.273	0.658618	1	3063	tags=32%, list=23%, signal=41%
CHRONIC MYELOID LEUKEMIA		71	0.395672	1.10218	0.217	0.653251	1	4795	tags=49%, list=37%, signal=77%
TOXOPLASMOSIS		125	0.381358	1.1019	0.177	0.640529	1	4601	tags=44%, list=35%, signal=67%
PROSTATE CANCER		86	0.391319	1.10093	0.195	0.631923	1	5009	tags=51%, list=38%, signal=82%
RNA DEGRADATION		47	0.403684	1.09759	0.265	0.639098	1	4552	tags=45%, list=35%, signal=68%
BASAL CELL CARCINOMA		46	0.404713	1.09663	0.262	0.631201	1	4523	tags=43%, list=35%, signal=66%
SHIGELLOSIS		56	0.39763	1.09439	0.264	0.631922	1	5104	tags=59%, list=39%, signal=96%
VIBRIO CHOLERAE INFECTION		50	0.40128	1.09217	0.279	0.63197	1	4737	tags=50%, list=36%, signal=78%
ANTIGEN PROCESSING AND PRESENTATION		73	0.385759	1.09014	0.263	0.631301	1	5682	tags=55%, list=43%, signal=96%
CHAGAS DISEASE		99	0.381547	1.08891	0.233	0.626184	1	5137	tags=46%, list=39%, signal=76%
PEROXISOME		70	0.388978	1.08761	0.273	0.621924	1	3993	tags=39%, list=31%, signal=55%
UBIQUITIN MEDIATED PROTEOLYSIS		117	0.376772	1.08524	0.232	0.623403	1	4968	tags=48%, list=38%, signal=77%
EPITHELIAL CELL SIGNALING IN HELICOBACTER PYLORI INFECTION		63	0.39482	1.08463	0.27	0.615362	1	5736	tags=59%, list=44%, signal=104%
APOPTOSIS		83	0.384245	1.08331	0.242	0.611919	1	5444	tags=52%, list=42%, signal=88%
VIRAL MYOCARDITIS		69	0.388778	1.08282	0.29	0.603766	1	2963	tags=32%, list=23%, signal=41%
FC GAMMA R-MEDIATED PHAGOCYTOSIS		85	0.381704	1.08005	0.265	0.607657	1	5061	tags=51%, list=39%, signal=82%
MELANOGENESIS		88	0.379332	1.07927	0.265	0.601281	1	4767	tags=44%, list=36%, signal=69%
PROTEIN EXPORT		20	0.431755	1.07571	0.358871	0.610351	1	4452	tags=50%, list=34%, signal=76%
MAPK SIGNALING PATHWAY		246	0.360683	1.07135	0.187	0.623145	1	6008	tags=54%, list=46%, signal=97%
ENDOMETRIAL CANCER		50	0.39204	1.06529	0.343	0.644221	1	2892	tags=34%, list=22%, signal=43%
MELANOMA		67	0.383461	1.06371	0.321	0.643268	1	5442	tags=52%, list=42%, signal=89%
ACUTE MYELOID LEUKEMIA		56	0.389241	1.06358	0.325	0.634141	1	3317	tags=38%, list=25%, signal=50%
DORSO-VENTRAL AXIS FORMATION		19	0.422866	1.05491	0.39759	0.668597	1	5542	tags=58%, list=42%, signal=100%
GAP JUNCTION		85	0.374128	1.05312	0.335	0.667741	1	2323	tags=26%, list=18%, signal=31%
CELL ADHESION MOLECULES (CAMS)		122	0.366083	1.05235	0.311	0.661909	1	5517	tags=52%, list=42%, signal=89%
PANCREATIC SECRETION		90	0.367617	1.04504	0.344	0.688492	1	5869	tags=52%, list=45%, signal=94%
PROTEIN PROCESSING IN ENDOPLASMIC RETICULUM		148	0.361088	1.04421	0.332	0.682616	1	6699	tags=64%, list=51%, signal=130%
T CELL RECEPTOR SIGNALING PATHWAY		102	0.362593	1.03292	0.381	0.731166	1	7065	tags=67%, list=54%, signal=144%
CIRCADIAN RHYTHM - MAMMAL		21	0.410416	1.03035	0.441767	0.734378	1	5842	tags=62%, list=45%, signal=112%
LEISHMANIASIS		70	0.370222	1.02932	0.416	0.729554	1	2933	tags=27%, list=22%, signal=35%
ERBB SIGNALING PATHWAY		82	0.364118	1.02221	0.424	0.756601	1	4983	tags=45%, list=38%, signal=72%
TGF-BETA SIGNALING PATHWAY		80	0.363228	1.02078	0.43	0.753943	1	2982	tags=30%, list=23%, signal=39%
ALLOGRAFT REJECTION		36	0.383558	1.02026	0.45	0.746313	1	7233	tags=72%, list=55%, signal=161%
GLIOMA		59	0.370124	1.01671	0.475	0.753224	1	4983	tags=51%, list=38%, signal=82%
INSULIN SIGNALING PATHWAY		127	0.35219	1.01362	0.437	0.758856	1	5442	tags=48%, list=42%, signal=82%
OOCYTE MEIOSIS		92	0.356186	1.00926	0.473	0.768954	1	6963	tags=68%, list=53%, signal=146%
NOD-LIKE RECEPTOR SIGNALING PATHWAY		56	0.366156	1.00805	0.475	0.76527	1	5104	tags=45%, list=39%, signal=73%
COLORECTAL CANCER		60	0.362125	0.998607	0.513	0.800198	1	5442	tags=52%, list=42%, signal=88%
THYROID CANCER		28	0.384849	0.997192	0.512	0.797002	1	5309	tags=50%, list=41%, signal=84%
JAK-STAT SIGNALING PATHWAY		138	0.346535	0.996991	0.503	0.788401	1	5478	tags=47%, list=42%, signal=80%
VASCULAR SMOOTH MUSCLE CONTRACTION		101	0.350832	0.995743	0.516	0.784445	1	6118	tags=56%, list=47%, signal=105%
HEMATOPOIETIC CELL LINEAGE		85	0.353411	0.99529	0.518	0.77737	1	5556	tags=48%, list=43%, signal=83%
HEDGEHOG SIGNALING PATHWAY		45	0.370448	0.991684	0.523	0.782696	1	6929	tags=67%, list=53%, signal=141%
RNA POLYMERASE		23	0.396096	0.991619	0.508509	0.773999	1	2568	tags=35%, list=20%, signal=43%
TYPE I DIABETES MELLITUS		42	0.36898	0.990929	0.514	0.76825	1	6611	tags=64%, list=51%, signal=130%
SALIVARY SECRETION		78	0.352634	0.990352	0.514	0.762159	1	2371	tags=22%, list=18%, signal=26%
AMOEBIASIS		104	0.346072	0.987549	0.529	0.765295	1	5442	tags=45%, list=42%, signal=77%
NATURAL KILLER CELL MEDIATED CYTOTOXICITY		120	0.338198	0.982648	0.56	0.777367	1	6009	tags=53%, list=46%, signal=98%
TOLL-LIKE RECEPTOR SIGNALING PATHWAY		97	0.348211	0.982426	0.569	0.769961	1	6706	tags=61%, list=51%, signal=124%
PANCREATIC CANCER		69	0.352844	0.977221	0.565	0.782799	1	6794	tags=68%, list=52%, signal=141%
RIBOSOME		82	0.348996	0.976722	0.577	0.776462	1	5446	tags=51%, list=42%, signal=87%
GRAFT-VERSUS-HOST DISEASE		39	0.366763	0.975647	0.559	0.772175	1	7065	tags=67%, list=54%, signal=145%
GNRH SIGNALING PATHWAY		91	0.34398	0.97325	0.59	0.773312	1	1794	tags=22%, list=14%, signal=25%
HOMOLOGOUS RECOMBINATION		27	0.374757	0.968883	0.536536	0.781934	1	4522	tags=41%, list=35%, signal=62%
GASTRIC ACID SECRETION		64	0.35059	0.968371	0.603	0.775772	1	3798	tags=34%, list=29%, signal=48%
ALDOSTERONE-REGULATED SODIUM REABSORPTION		40	0.359741	0.967502	0.576	0.771352	1	5913	tags=52%, list=45%, signal=96%
NON-SMALL CELL LUNG CANCER		52	0.35609	0.966452	0.582	0.76762	1	5442	tags=50%, list=42%, signal=85%
NEUROACTIVE LIGAND-RECEPTOR INTERACTION		249	0.326847	0.963452	0.694	0.771183	1	5481	tags=41%, list=42%, signal=70%
NUCLEOTIDE EXCISION REPAIR		41	0.358289	0.958079	0.593	0.782505	1	1635	tags=20%, list=13%, signal=22%
LYSOSOME		108	0.33222	0.949514	0.649	0.804979	1	7188	tags=62%, list=55%, signal=137%
ASTHMA		29	0.361897	0.944362	0.593186	0.814747	1	2771	tags=24%, list=21%, signal=31%
PPAR SIGNALING PATHWAY		62	0.341703	0.944252	0.649	0.807398	1	4758	tags=37%, list=36%, signal=58%
PROGESTERONE-MEDIATED OOCYTE MATURATION		75	0.338117	0.944073	0.668	0.80046	1	6678	tags=63%, list=51%, signal=127%
FC EPSILON RI SIGNALING PATHWAY		73	0.336055	0.941039	0.656	0.802413	1	5231	tags=45%, list=40%, signal=75%
AUTOIMMUNE THYROID DISEASE		50	0.346668	0.939327	0.631	0.80068	1	5177	tags=48%, list=40%, signal=79%
MATURITY ONSET DIABETES OF THE YOUNG		22	0.362719	0.919824	0.654309	0.850744	1	3590	tags=32%, list=27%, signal=44%
B CELL RECEPTOR SIGNALING PATHWAY		69	0.329295	0.916425	0.72	0.853061	1	7052	tags=64%, list=54%, signal=138%
SYSTEMIC LUPUS ERYTHEMATOSUS		88	0.319286	0.903007	0.78	0.881184	1	6919	tags=59%, list=53%, signal=125%
DNA REPLICATION		34	0.337339	0.890186	0.726	0.904975	1	4522	tags=32%, list=35%, signal=49%
RENIN-ANGIOTENSIN SYSTEM		16	0.3681	0.888476	0.683519	0.900923	1	3298	tags=25%, list=25%, signal=33%
PRION DISEASES		33	0.334861	0.874952	0.760761	0.923112	1	6877	tags=61%, list=53%, signal=128%
CYTOKINE-CYTOKINE RECEPTOR INTERACTION		237	0.294092	0.872748	0.938	0.919557	1	5516	tags=38%, list=42%, signal=65%
CHEMOKINE SIGNALING PATHWAY		168	0.297757	0.870975	0.92	0.915002	1	6972	tags=55%, list=53%, signal=117%
RIG-I-LIKE RECEPTOR SIGNALING PATHWAY		66	0.311128	0.857867	0.836	0.932029	1	5196	tags=44%, list=40%, signal=73%
CARBOHYDRATE DIGESTION AND ABSORPTION		35	0.321423	0.851044	0.802	0.936373	1	5848	tags=49%, list=45%, signal=88%
SPLICEOSOME		111	0.296732	0.844758	0.924	0.938945	1	6501	tags=51%, list=50%, signal=101%
REGULATION OF AUTOPHAGY		30	0.313229	0.819486	0.825651	0.967494	1	6164	tags=57%, list=47%, signal=107%
CYTOSOLIC DNA-SENSING PATHWAY		47	0.298421	0.806066	0.884	0.975	1	5196	tags=43%, list=40%, signal=70%
OLFACTORY TRANSDUCTION		67	0.283916	0.792855	0.94	0.980341	1	7782	tags=58%, list=60%, signal=143%
COMPLEMENT AND COAGULATION CASCADES		67	0.271812	0.764366	0.946	0.995705	1	6279	tags=45%, list=48%, signal=86%
ABC TRANSPORTERS		36	0.287447	0.760105	0.915916	0.990523	1	6815	tags=47%, list=52%, signal=98%
TYPE II DIABETES MELLITUS		44	0.276966	0.742752	0.938	0.992954	1	6664	tags=52%, list=51%, signal=106%
PRIMARY IMMUNODEFICIENCY		34	0.258358	0.675712	0.969	1	1	6895	tags=44%, list=53%, signal=93%
PHOTOTRANSDUCTION		24	0.237501	0.607951	0.982915	1	1	8027	tags=58%, list=61%, signal=151%
TASTE TRANSDUCTION		33	0.228337	0.602222	0.990982	1	1	1134	tags=9%, list=9%, signal=10%
BASE EXCISION REPAIR		31	0.219357	0.57494	0.993	0.997108	1	6015	tags=35%, list=46%, signal=66%

## Sheet: VCX
NAME	GS DETAILS	SIZE	ES	NES	NOM p-val	FDR q-val	FWER p-val	RANK AT MAX	LEADING EDGE
PROTEASOME	Details ...	44	0.583259	1.62323	0	0.014	0.014	6924	tags=70%, list=34%, signal=107%
PROTEIN EXPORT	Details ...	23	0.604715	1.58663	0.00100301	0.0140039	0.027	4595	tags=57%, list=23%, signal=73%
BASE EXCISION REPAIR	Details ...	33	0.557038	1.5094	0.002	0.0403516	0.115	5533	tags=58%, list=28%, signal=79%
VEGF SIGNALING PATHWAY	Details ...	73	0.514	1.47983	0	0.0467774	0.174	5132	tags=47%, list=26%, signal=62%
REGULATION OF AUTOPHAGY	Details ...	33	0.533574	1.45863	0.002	0.0522328	0.235	4862	tags=36%, list=24%, signal=48%
NON-SMALL CELL LUNG CANCER	Details ...	54	0.507944	1.43709	0.001	0.0601992	0.306	5051	tags=48%, list=25%, signal=64%
PARKINSONS DISEASE	Details ...	111	0.479941	1.42941	0	0.057317	0.331	7774	tags=63%, list=39%, signal=102%
PROGESTERONE-MEDIATED OOCYTE MATURATION	Details ...	85	0.47977	1.40042	0.001	0.0826661	0.489	5141	tags=45%, list=26%, signal=60%
SPLICEOSOME	Details ...	125	0.46827	1.38855	0	0.0875999	0.551	6025	tags=51%, list=30%, signal=73%
DNA REPLICATION	Details ...	36	0.507454	1.37817	0.017017	0.0914446	0.616	5060	tags=53%, list=25%, signal=70%
ALZHEIMERS DISEASE	Details ...	156	0.454192	1.37437	0	0.0877728	0.637	7634	tags=57%, list=38%, signal=91%
VIBRIO CHOLERAE INFECTION	Details ...	54	0.483677	1.36804	0.009	0.0877963	0.67	7204	tags=57%, list=36%, signal=89%
ACUTE MYELOID LEUKEMIA	Details ...	57	0.475054	1.35913	0.006	0.0949715	0.726	5051	tags=44%, list=25%, signal=58%
THYROID CANCER	Details ...	29	0.507555	1.35696	0.0372233	0.0911186	0.733	5051	tags=41%, list=25%, signal=55%
OOCYTE MEIOSIS	Details ...	110	0.454728	1.34774	0.001	0.0986512	0.78	5469	tags=44%, list=27%, signal=60%
BASAL TRANSCRIPTION FACTORS	Details ...	34	0.494971	1.34464	0.027	0.0965503	0.798	6609	tags=59%, list=33%, signal=88%
FC EPSILON RI SIGNALING PATHWAY	Details ...	76	0.464931	1.34319	0.007	0.0927532	0.805	5141	tags=42%, list=26%, signal=56%
ADHERENS JUNCTION	Details ...	73	0.465121	1.34089	0.01	0.0904353	0.814	5326	tags=47%, list=27%, signal=63%
EPITHELIAL CELL SIGNALING IN HELICOBACTER PYLORI INFECTION	Details ...	68	0.466622	1.34042	0.008	0.0861493	0.814	7204	tags=57%, list=36%, signal=89%
NUCLEOTIDE EXCISION REPAIR	Details ...	44	0.476164	1.32872	0.031	0.0978491	0.862	6814	tags=59%, list=34%, signal=89%
HUNTINGTONS DISEASE		170	0.436337	1.32821	0.003	0.0941435	0.866	6706	tags=51%, list=33%, signal=76%
PHOTOTRANSDUCTION		29	0.491959	1.30897	0.0591182	0.117556	0.929	4111	tags=34%, list=20%, signal=43%
CELL CYCLE		122	0.435324	1.30201	0.001	0.124146	0.945	6329	tags=47%, list=32%, signal=68%
COLLECTING DUCT ACID SECRETION		27	0.48977	1.29584	0.0670671	0.130145	0.955	7204	tags=56%, list=36%, signal=87%
UBIQUITIN MEDIATED PROTEOLYSIS		134	0.426492	1.28241	0.005	0.14923	0.975	5848	tags=49%, list=29%, signal=68%
DORSO-VENTRAL AXIS FORMATION		23	0.490334	1.28234	0.0932798	0.143606	0.975	5051	tags=52%, list=25%, signal=70%
LONG-TERM DEPRESSION		67	0.443315	1.2812	0.021	0.140029	0.976	5755	tags=42%, list=29%, signal=58%
MTOR SIGNALING PATHWAY		51	0.449896	1.26517	0.048	0.166364	0.99	7592	tags=53%, list=38%, signal=85%
NOD-LIKE RECEPTOR SIGNALING PATHWAY		62	0.442754	1.26472	0.033	0.161938	0.99	5141	tags=35%, list=26%, signal=48%
PANCREATIC CANCER		70	0.4283	1.24535	0.035	0.199461	0.998	5141	tags=39%, list=26%, signal=52%
RENAL CELL CARCINOMA		70	0.42848	1.23423	0.051	0.220491	0.999	7090	tags=50%, list=35%, signal=77%
PROSTATE CANCER		89	0.418838	1.23071	0.034	0.222292	1	5108	tags=37%, list=25%, signal=50%
SHIGELLOSIS		60	0.432119	1.2307	0.074	0.215586	1	5326	tags=43%, list=27%, signal=59%
ADIPOCYTOKINE SIGNALING PATHWAY		66	0.428116	1.23017	0.054	0.210745	1	3078	tags=29%, list=15%, signal=34%
ALDOSTERONE-REGULATED SODIUM REABSORPTION		42	0.444585	1.22749	0.09	0.211155	1	5832	tags=45%, list=29%, signal=64%
GLIOMA		65	0.424882	1.22031	0.064	0.224466	1	5187	tags=42%, list=26%, signal=56%
LONG-TERM POTENTIATION		70	0.422385	1.21692	0.052	0.227648	1	5216	tags=41%, list=26%, signal=56%
T CELL RECEPTOR SIGNALING PATHWAY		107	0.411119	1.21666	0.037	0.222473	1	6745	tags=47%, list=34%, signal=70%
ERBB SIGNALING PATHWAY		86	0.409827	1.20333	0.071	0.253758	1	5800	tags=44%, list=29%, signal=62%
TOLL-LIKE RECEPTOR SIGNALING PATHWAY		100	0.406356	1.20165	0.044	0.251967	1	5278	tags=34%, list=26%, signal=46%
ENDOCYTOSIS		200	0.39205	1.20102	0.02	0.247505	1	6328	tags=44%, list=32%, signal=64%
SALIVARY SECRETION		84	0.41166	1.2005	0.058	0.242898	1	4543	tags=32%, list=23%, signal=41%
PATHOGENIC ESCHERICHIA COLI INFECTION		52	0.425099	1.20001	0.094	0.238553	1	5326	tags=42%, list=27%, signal=57%
B CELL RECEPTOR SIGNALING PATHWAY		74	0.412816	1.19876	0.07	0.236201	1	5306	tags=41%, list=26%, signal=55%
ENDOMETRIAL CANCER		52	0.422933	1.1946	0.104	0.24249	1	5051	tags=37%, list=25%, signal=49%
NOTCH SIGNALING PATHWAY		47	0.420658	1.1914	0.122	0.246377	1	8066	tags=55%, list=40%, signal=92%
INSULIN SIGNALING PATHWAY		136	0.396113	1.19136	0.038	0.24122	1	8056	tags=51%, list=40%, signal=84%
GNRH SIGNALING PATHWAY		98	0.401243	1.19043	0.056	0.23905	1	6790	tags=45%, list=34%, signal=68%
AXON GUIDANCE		128	0.394201	1.18805	0.045	0.240848	1	7161	tags=48%, list=36%, signal=74%
NEUROTROPHIN SIGNALING PATHWAY		125	0.397766	1.18752	0.05	0.237611	1	5329	tags=40%, list=27%, signal=54%
TIGHT JUNCTION		131	0.395326	1.18696	0.039	0.234561	1	6428	tags=42%, list=32%, signal=61%
PHOSPHATIDYLINOSITOL SIGNALING SYSTEM		78	0.406047	1.18173	0.078	0.244731	1	4543	tags=36%, list=23%, signal=46%
MELANOMA		71	0.407951	1.17499	0.108	0.25995	1	5688	tags=38%, list=28%, signal=53%
LYSOSOME		121	0.393084	1.16968	0.068	0.270571	1	8082	tags=54%, list=40%, signal=89%
RNA DEGRADATION		57	0.409785	1.16416	0.153	0.281697	1	6139	tags=44%, list=31%, signal=63%
FC GAMMA R-MEDIATED PHAGOCYTOSIS		92	0.39347	1.15491	0.105	0.306377	1	8085	tags=54%, list=40%, signal=91%
SNARE INTERACTIONS IN VESICULAR TRANSPORT		36	0.422969	1.15348	0.191	0.305688	1	5603	tags=42%, list=28%, signal=58%
PROTEIN PROCESSING IN ENDOPLASMIC RETICULUM		164	0.37936	1.1493	0.063	0.313767	1	8117	tags=51%, list=40%, signal=85%
MAPK SIGNALING PATHWAY		265	0.371683	1.14775	0.027	0.313283	1	5161	tags=34%, list=26%, signal=45%
TYPE II DIABETES MELLITUS		46	0.408137	1.14766	0.177	0.308411	1	5141	tags=39%, list=26%, signal=52%
MISMATCH REPAIR		23	0.432148	1.13896	0.259296	0.333112	1	4857	tags=39%, list=24%, signal=52%
VASOPRESSIN-REGULATED WATER REABSORPTION		43	0.406447	1.1358	0.197	0.338922	1	4171	tags=33%, list=21%, signal=41%
PROXIMAL TUBULE BICARBONATE RECLAMATION		23	0.436503	1.12999	0.272636	0.353507	1	6276	tags=43%, list=31%, signal=63%
CARBOHYDRATE DIGESTION AND ABSORPTION		38	0.41093	1.12757	0.244	0.356614	1	4518	tags=39%, list=23%, signal=51%
APOPTOSIS		87	0.38584	1.1272	0.156	0.352251	1	4621	tags=33%, list=23%, signal=43%
RIBOSOME		85	0.387144	1.12623	0.171	0.349915	1	7321	tags=47%, list=36%, signal=74%
GAP JUNCTION		88	0.384821	1.12569	0.162	0.346664	1	8549	tags=56%, list=43%, signal=97%
CHAGAS DISEASE		101	0.378039	1.11605	0.17	0.375938	1	5469	tags=35%, list=27%, signal=47%
PATHWAYS IN CANCER		323	0.358551	1.1107	0.069	0.389747	1	5930	tags=37%, list=30%, signal=51%
CARDIAC MUSCLE CONTRACTION		72	0.382898	1.10798	0.213	0.394012	1	5635	tags=36%, list=28%, signal=50%
COLORECTAL CANCER		62	0.38381	1.10108	0.239	0.414925	1	5141	tags=37%, list=26%, signal=50%
RNA POLYMERASE		28	0.409802	1.0984	0.312	0.419417	1	3895	tags=32%, list=19%, signal=40%
GASTRIC ACID SECRETION		73	0.37706	1.09175	0.24	0.439023	1	6790	tags=41%, list=34%, signal=62%
PRION DISEASES		35	0.399073	1.09149	0.295	0.433983	1	5051	tags=29%, list=25%, signal=38%
TYPE I DIABETES MELLITUS		43	0.395327	1.0893	0.286	0.437268	1	2395	tags=19%, list=12%, signal=21%
FOCAL ADHESION		198	0.356668	1.08706	0.164	0.440163	1	9486	tags=56%, list=47%, signal=104%
CHRONIC MYELOID LEUKEMIA		73	0.374841	1.08578	0.256	0.439488	1	5094	tags=36%, list=25%, signal=48%
PHAGOSOME		150	0.358045	1.08507	0.2	0.436521	1	7633	tags=45%, list=38%, signal=72%
HEDGEHOG SIGNALING PATHWAY		53	0.377128	1.07168	0.325	0.482148	1	8370	tags=51%, list=42%, signal=87%
TGF-BETA SIGNALING PATHWAY		82	0.366587	1.06907	0.289	0.486326	1	9464	tags=55%, list=47%, signal=103%
VASCULAR SMOOTH MUSCLE CONTRACTION		113	0.350715	1.04309	0.353	0.591607	1	8226	tags=43%, list=41%, signal=73%
SMALL CELL LUNG CANCER		84	0.356292	1.03663	0.386	0.614018	1	9101	tags=52%, list=45%, signal=95%
CALCIUM SIGNALING PATHWAY		177	0.341083	1.03506	0.351	0.61354	1	8226	tags=44%, list=41%, signal=73%
WNT SIGNALING PATHWAY		147	0.342444	1.02796	0.408	0.638524	1	8382	tags=49%, list=42%, signal=83%
PANCREATIC SECRETION		97	0.34809	1.02703	0.425	0.635143	1	4543	tags=28%, list=23%, signal=36%
LEISHMANIASIS		71	0.352161	1.02051	0.437	0.655376	1	3594	tags=24%, list=18%, signal=29%
MELANOGENESIS		99	0.344777	1.01774	0.456	0.66024	1	10133	tags=60%, list=50%, signal=120%
REGULATION OF ACTIN CYTOSKELETON		210	0.330333	1.01267	0.442	0.674942	1	9486	tags=53%, list=47%, signal=99%
BLADDER CANCER		42	0.366001	1.01162	0.466	0.671788	1	10093	tags=60%, list=50%, signal=119%
BACTERIAL INVASION OF EPITHELIAL CELLS		70	0.35064	1.00988	0.473	0.671737	1	8085	tags=50%, list=40%, signal=83%
CHEMOKINE SIGNALING PATHWAY		183	0.330663	1.008	0.464	0.672436	1	5326	tags=30%, list=27%, signal=40%
LEUKOCYTE TRANSENDOTHELIAL MIGRATION		115	0.337148	1.00279	0.505	0.687085	1	6428	tags=35%, list=32%, signal=51%
P53 SIGNALING PATHWAY		68	0.348087	1.00055	0.506	0.688239	1	10093	tags=62%, list=50%, signal=124%
HOMOLOGOUS RECOMBINATION		28	0.371064	0.994942	0.527054	0.703322	1	10487	tags=68%, list=52%, signal=142%
AMYOTROPHIC LATERAL SCLEROSIS (ALS)		53	0.344216	0.985989	0.538539	0.731651	1	7152	tags=43%, list=36%, signal=67%
HYPERTROPHIC CARDIOMYOPATHY (HCM)		82	0.333014	0.984004	0.526	0.731877	1	11093	tags=62%, list=55%, signal=138%
TOXOPLASMOSIS		129	0.327534	0.980283	0.58	0.739	1	5141	tags=28%, list=26%, signal=37%
JAK-STAT SIGNALING PATHWAY		153	0.320331	0.965144	0.632	0.7895	1	8874	tags=43%, list=44%, signal=77%
PEROXISOME		77	0.331965	0.964914	0.606	0.782374	1	8857	tags=49%, list=44%, signal=88%
CYTOSOLIC DNA-SENSING PATHWAY		53	0.341646	0.96442	0.595	0.776501	1	9087	tags=47%, list=45%, signal=86%
CIRCADIAN RHYTHM - MAMMAL		21	0.37137	0.962018	0.559919	0.777769	1	9775	tags=67%, list=49%, signal=130%
RIG-I-LIKE RECEPTOR SIGNALING PATHWAY		70	0.318068	0.925668	0.69	0.893979	1	5141	tags=24%, list=26%, signal=33%
CELL ADHESION MOLECULES (CAMS)		131	0.308949	0.924761	0.753	0.88798	1	8449	tags=42%, list=42%, signal=72%
ARRHYTHMOGENIC RIGHT VENTRICULAR CARDIOMYOPATHY (ARVC)		73	0.316809	0.916438	0.734	0.905079	1	11093	tags=62%, list=55%, signal=137%
BASAL CELL CARCINOMA		53	0.320694	0.906562	0.711	0.924057	1	10859	tags=62%, list=54%, signal=135%
DILATED CARDIOMYOPATHY		89	0.307067	0.901134	0.771	0.929801	1	11093	tags=57%, list=55%, signal=127%
HEMATOPOIETIC CELL LINEAGE		85	0.304801	0.894877	0.785	0.937578	1	9541	tags=48%, list=48%, signal=92%
ABC TRANSPORTERS		43	0.304426	0.852948	0.779	1	1	10988	tags=56%, list=55%, signal=123%
NATURAL KILLER CELL MEDIATED CYTOTOXICITY		131	0.283196	0.846523	0.924	1	1	5677	tags=27%, list=28%, signal=38%
ECM-RECEPTOR INTERACTION		83	0.284997	0.834659	0.889	1	1	9384	tags=51%, list=47%, signal=95%
ANTIGEN PROCESSING AND PRESENTATION		73	0.286726	0.834352	0.885	1	1	6311	tags=32%, list=31%, signal=46%
MATURITY ONSET DIABETES OF THE YOUNG		23	0.318251	0.823202	0.806647	1	1	11553	tags=57%, list=58%, signal=133%
PPAR SIGNALING PATHWAY		68	0.28337	0.813908	0.92	1	1	9644	tags=46%, list=48%, signal=87%
AMOEBIASIS		105	0.266081	0.788275	0.972	1	1	12538	tags=65%, list=62%, signal=172%
VIRAL MYOCARDITIS		70	0.26937	0.777716	0.946	1	1	4541	tags=20%, list=23%, signal=26%
OLFACTORY TRANSDUCTION		114	0.259656	0.77335	0.977	1	1	5835	tags=23%, list=29%, signal=32%
COMPLEMENT AND COAGULATION CASCADES		67	0.264346	0.767262	0.943	1	1	9594	tags=39%, list=48%, signal=74%
NEUROACTIVE LIGAND-RECEPTOR INTERACTION		271	0.243525	0.751544	1	1	1	9829	tags=42%, list=49%, signal=81%
SYSTEMIC LUPUS ERYTHEMATOSUS		117	0.249145	0.740931	0.986	1	1	9444	tags=38%, list=47%, signal=71%
PRIMARY IMMUNODEFICIENCY		35	0.268098	0.734965	0.934	1	1	10646	tags=49%, list=53%, signal=103%
MALARIA		51	0.256975	0.726541	0.97	1	1	12024	tags=57%, list=60%, signal=141%
ASTHMA		30	0.261523	0.705897	0.940882	1	1	6353	tags=23%, list=32%, signal=34%
AUTOIMMUNE THYROID DISEASE		51	0.248569	0.697303	0.975	1	1	6538	tags=24%, list=33%, signal=35%
INTESTINAL IMMUNE NETWORK FOR IGA PRODUCTION		48	0.245954	0.692437	0.976	1	1	1217	tags=8%, list=6%, signal=9%
CYTOKINE-CYTOKINE RECEPTOR INTERACTION		256	0.225126	0.691288	1	1	1	10345	tags=40%, list=52%, signal=82%
TASTE TRANSDUCTION		45	0.232363	0.649509	0.981	1	1	11890	tags=51%, list=59%, signal=125%
GRAFT-VERSUS-HOST DISEASE		40	0.227788	0.627078	0.983	1	1	13935	tags=70%, list=69%, signal=228%
ALLOGRAFT REJECTION		37	0.225037	0.61784	0.99	1	1	6275	tags=22%, list=31%, signal=31%
RENIN-ANGIOTENSIN SYSTEM		17	0.238043	0.592641	0.970438	0.995967	1	13104	tags=71%, list=65%, signal=203%

## Sheet: EC
NAME	GS DETAILS	SIZE	ES	NES	NOM p-val	FDR q-val	FWER p-val	RANK AT MAX	LEADING EDGE
SNARE INTERACTIONS IN VESICULAR TRANSPORT	Details ...	36	0.580518	1.46517	0.003003	0.141016	0.127	5727	tags=61%, list=29%, signal=85%
PROGESTERONE-MEDIATED OOCYTE MATURATION	Details ...	85	0.518664	1.37747	0.001	0.325563	0.475	6399	tags=56%, list=32%, signal=83%
LONG-TERM POTENTIATION	Details ...	70	0.524368	1.37229	0.002	0.231708	0.492	4616	tags=46%, list=23%, signal=59%
GAP JUNCTION	Details ...	88	0.513176	1.36408	0.001	0.197293	0.534	4421	tags=43%, list=22%, signal=55%
FC GAMMA R-MEDIATED PHAGOCYTOSIS	Details ...	92	0.501454	1.33711	0	0.243454	0.699	5645	tags=49%, list=28%, signal=68%
ALZHEIMERS DISEASE	Details ...	156	0.489792	1.33253	0	0.220053	0.731	6481	tags=48%, list=32%, signal=70%
TASTE TRANSDUCTION	Details ...	45	0.517893	1.32803	0.014	0.202192	0.76	2452	tags=24%, list=12%, signal=28%
ADHERENS JUNCTION	Details ...	73	0.503443	1.32768	0.004	0.178043	0.761	7011	tags=56%, list=35%, signal=86%
SPLICEOSOME	Details ...	125	0.490447	1.32752	0.001	0.158927	0.763	4172	tags=37%, list=21%, signal=46%
OOCYTE MEIOSIS	Details ...	110	0.494167	1.32702	0.001	0.144535	0.77	5280	tags=45%, list=26%, signal=60%
PRION DISEASES	Details ...	35	0.528387	1.31811	0.034	0.152763	0.819	5001	tags=43%, list=25%, signal=57%
INSULIN SIGNALING PATHWAY	Details ...	136	0.486291	1.31792	0.002	0.140283	0.819	5748	tags=49%, list=29%, signal=68%
RIBOSOME	Details ...	85	0.496738	1.31556	0.007	0.134416	0.832	5765	tags=51%, list=29%, signal=71%
MELANOMA	Details ...	71	0.498843	1.31445	0.009	0.126958	0.835	4483	tags=39%, list=22%, signal=51%
LONG-TERM DEPRESSION	Details ...	67	0.503504	1.31261	0.012	0.121095	0.844	5040	tags=43%, list=25%, signal=58%
PARKINSONS DISEASE	Details ...	111	0.487935	1.31121	0.004	0.115715	0.848	6481	tags=48%, list=32%, signal=70%
PROSTATE CANCER	Details ...	89	0.494447	1.30968	0.002	0.111085	0.85	6929	tags=58%, list=35%, signal=89%
AMYOTROPHIC LATERAL SCLEROSIS (ALS)	Details ...	53	0.505099	1.2985	0.025	0.122918	0.901	5395	tags=49%, list=27%, signal=67%
EPITHELIAL CELL SIGNALING IN HELICOBACTER PYLORI INFECTION	Details ...	68	0.496912	1.29774	0.011	0.117449	0.902	7213	tags=62%, list=36%, signal=96%
CHRONIC MYELOID LEUKEMIA	Details ...	73	0.490127	1.29507	0.011	0.115827	0.907	6913	tags=62%, list=34%, signal=94%
VIBRIO CHOLERAE INFECTION		54	0.497238	1.2914	0.029	0.116742	0.92	3195	tags=37%, list=16%, signal=44%
ENDOCYTOSIS		200	0.465807	1.28425	0	0.123937	0.944	6630	tags=51%, list=33%, signal=75%
CARDIAC MUSCLE CONTRACTION		72	0.486278	1.27384	0.014	0.136857	0.97	8134	tags=56%, list=41%, signal=93%
GASTRIC ACID SECRETION		73	0.481077	1.26672	0.02	0.145409	0.976	5108	tags=42%, list=25%, signal=57%
NEUROTROPHIN SIGNALING PATHWAY		125	0.467252	1.26654	0.007	0.139873	0.976	6913	tags=54%, list=34%, signal=82%
VASOPRESSIN-REGULATED WATER REABSORPTION		43	0.499519	1.26559	0.051	0.13607	0.977	6697	tags=53%, list=33%, signal=80%
NOTCH SIGNALING PATHWAY		47	0.49217	1.26257	0.038	0.137921	0.979	8490	tags=68%, list=42%, signal=118%
TYPE II DIABETES MELLITUS		46	0.489534	1.25355	0.05	0.150713	0.987	4531	tags=41%, list=23%, signal=53%
RENAL CELL CARCINOMA		70	0.476668	1.25264	0.032	0.147448	0.989	6860	tags=57%, list=34%, signal=86%
GNRH SIGNALING PATHWAY		98	0.462706	1.23896	0.013	0.173074	0.997	5300	tags=42%, list=26%, signal=57%
MAPK SIGNALING PATHWAY		265	0.445126	1.2374	0.002	0.17075	0.997	8134	tags=57%, list=41%, signal=95%
DILATED CARDIOMYOPATHY		89	0.459775	1.23172	0.032	0.178417	0.997	8443	tags=60%, list=42%, signal=102%
PANCREATIC CANCER		70	0.470112	1.22826	0.036	0.180618	0.998	6913	tags=54%, list=34%, signal=83%
COLORECTAL CANCER		62	0.472364	1.22767	0.047	0.176571	0.998	6592	tags=52%, list=33%, signal=77%
HUNTINGTONS DISEASE		170	0.44812	1.22636	0.004	0.174727	0.998	7996	tags=54%, list=40%, signal=89%
CELL CYCLE		122	0.453115	1.22382	0.017	0.176486	0.998	7047	tags=49%, list=35%, signal=75%
GLIOMA		65	0.468194	1.21945	0.049	0.182639	0.998	4483	tags=43%, list=22%, signal=55%
ERBB SIGNALING PATHWAY		86	0.456977	1.21656	0.028	0.185045	1	6083	tags=52%, list=30%, signal=75%
RNA POLYMERASE		28	0.493423	1.2163	0.112224	0.18089	1	7198	tags=54%, list=36%, signal=83%
DORSO-VENTRAL AXIS FORMATION		23	0.504975	1.21204	0.139279	0.18717	1	6454	tags=61%, list=32%, signal=90%
ENDOMETRIAL CANCER		52	0.467547	1.20691	0.08	0.194608	1	4483	tags=40%, list=22%, signal=52%
BASAL CELL CARCINOMA		53	0.471007	1.20661	0.065	0.190689	1	6210	tags=47%, list=31%, signal=68%
MTOR SIGNALING PATHWAY		51	0.469666	1.20533	0.09	0.189558	1	6328	tags=47%, list=32%, signal=69%
MELANOGENESIS		99	0.449497	1.20506	0.04	0.185886	1	7549	tags=54%, list=38%, signal=85%
WNT SIGNALING PATHWAY		147	0.444401	1.20283	0.015	0.187134	1	6931	tags=50%, list=35%, signal=75%
CALCIUM SIGNALING PATHWAY		177	0.438398	1.19888	0.015	0.192417	1	5942	tags=40%, list=30%, signal=56%
PROTEIN PROCESSING IN ENDOPLASMIC RETICULUM		164	0.437375	1.19715	0.012	0.192345	1	6239	tags=44%, list=31%, signal=63%
PHOSPHATIDYLINOSITOL SIGNALING SYSTEM		78	0.452108	1.19643	0.059	0.190109	1	4743	tags=38%, list=24%, signal=50%
RNA DEGRADATION		57	0.45907	1.18983	0.095	0.202806	1	7717	tags=61%, list=38%, signal=99%
REGULATION OF ACTIN CYTOSKELETON		210	0.429096	1.18645	0.008	0.207673	1	6530	tags=44%, list=33%, signal=65%
ARRHYTHMOGENIC RIGHT VENTRICULAR CARDIOMYOPATHY (ARVC)		73	0.448992	1.18624	0.069	0.204111	1	8443	tags=58%, list=42%, signal=99%
CHAGAS DISEASE		101	0.440758	1.1851	0.044	0.203224	1	6913	tags=50%, list=34%, signal=77%
FC EPSILON RI SIGNALING PATHWAY		76	0.449063	1.18501	0.054	0.199598	1	7945	tags=58%, list=40%, signal=95%
TIGHT JUNCTION		131	0.438808	1.18194	0.028	0.203385	1	4483	tags=37%, list=22%, signal=47%
BACTERIAL INVASION OF EPITHELIAL CELLS		70	0.450367	1.17671	0.093	0.213163	1	6929	tags=51%, list=35%, signal=78%
PATHWAYS IN CANCER		323	0.420514	1.17382	0.006	0.217233	1	7812	tags=54%, list=39%, signal=86%
CIRCADIAN RHYTHM - MAMMAL		21	0.48613	1.16945	0.21988	0.224881	1	7244	tags=62%, list=36%, signal=97%
VEGF SIGNALING PATHWAY		73	0.446789	1.1693	0.093	0.221435	1	7586	tags=58%, list=38%, signal=92%
VASCULAR SMOOTH MUSCLE CONTRACTION		113	0.428573	1.15746	0.074	0.250861	1	4848	tags=34%, list=24%, signal=44%
ACUTE MYELOID LEUKEMIA		57	0.44694	1.15455	0.138	0.255365	1	7064	tags=53%, list=35%, signal=81%
AXON GUIDANCE		128	0.424443	1.15037	0.058	0.264002	1	5577	tags=41%, list=28%, signal=56%
NON-SMALL CELL LUNG CANCER		54	0.443725	1.14518	0.17	0.276134	1	9377	tags=74%, list=47%, signal=139%
BASAL TRANSCRIPTION FACTORS		34	0.457602	1.14485	0.205205	0.272847	1	4901	tags=35%, list=24%, signal=47%
HYPERTROPHIC CARDIOMYOPATHY (HCM)		82	0.431317	1.14384	0.126	0.271709	1	7831	tags=54%, list=39%, signal=88%
FOCAL ADHESION		198	0.413728	1.14202	0.043	0.273638	1	7826	tags=52%, list=39%, signal=84%
TOXOPLASMOSIS		129	0.417796	1.14117	0.065	0.272145	1	6917	tags=45%, list=34%, signal=68%
PPAR SIGNALING PATHWAY		68	0.430967	1.1377	0.155	0.279042	1	8025	tags=47%, list=40%, signal=78%
PROTEASOME		44	0.447268	1.13758	0.196	0.275291	1	4137	tags=30%, list=21%, signal=37%
T CELL RECEPTOR SIGNALING PATHWAY		107	0.424301	1.13624	0.114	0.275404	1	7807	tags=52%, list=39%, signal=85%
BASE EXCISION REPAIR		33	0.45653	1.13505	0.231	0.275114	1	6561	tags=39%, list=33%, signal=58%
SALIVARY SECRETION		84	0.427648	1.13461	0.138	0.272465	1	5318	tags=35%, list=26%, signal=47%
THYROID CANCER		29	0.454563	1.13001	0.246246	0.283491	1	4805	tags=41%, list=24%, signal=54%
TOLL-LIKE RECEPTOR SIGNALING PATHWAY		100	0.420323	1.1213	0.154	0.308478	1	9348	tags=62%, list=47%, signal=115%
ADIPOCYTOKINE SIGNALING PATHWAY		66	0.429196	1.11799	0.192	0.315244	1	6913	tags=48%, list=34%, signal=74%
CARBOHYDRATE DIGESTION AND ABSORPTION		38	0.440433	1.11127	0.231	0.333833	1	5055	tags=34%, list=25%, signal=46%
CYTOSOLIC DNA-SENSING PATHWAY		53	0.429034	1.11088	0.216	0.330652	1	7304	tags=43%, list=36%, signal=68%
P53 SIGNALING PATHWAY		68	0.424364	1.11019	0.196	0.328643	1	8166	tags=56%, list=41%, signal=94%
HEDGEHOG SIGNALING PATHWAY		53	0.4335	1.11009	0.237	0.324905	1	6210	tags=43%, list=31%, signal=63%
PANCREATIC SECRETION		97	0.416109	1.10796	0.176	0.327389	1	7810	tags=47%, list=39%, signal=77%
SHIGELLOSIS		60	0.423706	1.1079	0.222	0.323509	1	7244	tags=50%, list=36%, signal=78%
UBIQUITIN MEDIATED PROTEOLYSIS		134	0.411731	1.10744	0.131	0.321256	1	9086	tags=59%, list=45%, signal=107%
APOPTOSIS		87	0.415668	1.10587	0.178	0.322705	1	9402	tags=66%, list=47%, signal=123%
ECM-RECEPTOR INTERACTION		83	0.416666	1.10578	0.209	0.31901	1	7729	tags=52%, list=38%, signal=84%
MALARIA		51	0.430146	1.10506	0.242	0.31757	1	9464	tags=63%, list=47%, signal=118%
PROXIMAL TUBULE BICARBONATE RECLAMATION		23	0.459401	1.09991	0.305221	0.331686	1	5112	tags=39%, list=25%, signal=52%
PATHOGENIC ESCHERICHIA COLI INFECTION		52	0.421367	1.08826	0.273	0.368571	1	5985	tags=38%, list=30%, signal=55%
ALDOSTERONE-REGULATED SODIUM REABSORPTION		42	0.429118	1.08716	0.298	0.368174	1	4883	tags=33%, list=24%, signal=44%
B CELL RECEPTOR SIGNALING PATHWAY		74	0.41093	1.08358	0.258	0.376743	1	9246	tags=64%, list=46%, signal=117%
LYSOSOME		121	0.401715	1.08129	0.203	0.380422	1	7531	tags=47%, list=38%, signal=75%
COLLECTING DUCT ACID SECRETION		27	0.43467	1.06449	0.357	0.437989	1	8358	tags=59%, list=42%, signal=101%
NOD-LIKE RECEPTOR SIGNALING PATHWAY		62	0.407154	1.06067	0.338	0.447565	1	9468	tags=65%, list=47%, signal=122%
CHEMOKINE SIGNALING PATHWAY		183	0.382507	1.04756	0.304	0.494052	1	7028	tags=41%, list=35%, signal=62%
PRIMARY IMMUNODEFICIENCY		35	0.416585	1.04613	0.431	0.494645	1	7609	tags=46%, list=38%, signal=73%
PROTEIN EXPORT		23	0.434708	1.03358	0.425276	0.541345	1	3967	tags=26%, list=20%, signal=32%
RIG-I-LIKE RECEPTOR SIGNALING PATHWAY		70	0.391851	1.03201	0.386	0.542279	1	9402	tags=56%, list=47%, signal=104%
JAK-STAT SIGNALING PATHWAY		153	0.378192	1.02991	0.383	0.54531	1	10024	tags=56%, list=50%, signal=111%
VIRAL MYOCARDITIS		70	0.393073	1.02862	0.404	0.544762	1	7698	tags=49%, list=38%, signal=79%
AMOEBIASIS		105	0.382198	1.02262	0.422	0.562831	1	5575	tags=34%, list=28%, signal=47%
SMALL CELL LUNG CANCER		84	0.38221	1.01202	0.448	0.600962	1	7653	tags=50%, list=38%, signal=80%
PHAGOSOME		150	0.369594	1.00762	0.463	0.612967	1	7658	tags=45%, list=38%, signal=73%
CELL ADHESION MOLECULES (CAMS)		131	0.367546	0.99966	0.505	0.639429	1	8983	tags=51%, list=45%, signal=92%
LEISHMANIASIS		71	0.379275	0.997607	0.495	0.641535	1	9203	tags=55%, list=46%, signal=101%
BLADDER CANCER		42	0.390443	0.996745	0.502	0.63887	1	6530	tags=40%, list=33%, signal=60%
ABC TRANSPORTERS		43	0.382701	0.981566	0.56	0.691925	1	8569	tags=58%, list=43%, signal=101%
HEMATOPOIETIC CELL LINEAGE		85	0.362973	0.963479	0.623	0.753047	1	7658	tags=44%, list=38%, signal=70%
ANTIGEN PROCESSING AND PRESENTATION		73	0.363388	0.96341	0.623	0.746226	1	7824	tags=45%, list=39%, signal=74%
TGF-BETA SIGNALING PATHWAY		82	0.361165	0.957068	0.631	0.762632	1	6731	tags=35%, list=34%, signal=53%
LEUKOCYTE TRANSENDOTHELIAL MIGRATION		115	0.348863	0.9408	0.692	0.811807	1	9354	tags=51%, list=47%, signal=96%
NATURAL KILLER CELL MEDIATED CYTOTOXICITY		131	0.341884	0.920451	0.808	0.869185	1	9309	tags=52%, list=46%, signal=96%
PEROXISOME		77	0.343264	0.907462	0.772	0.89795	1	8273	tags=47%, list=41%, signal=79%
MISMATCH REPAIR		23	0.375272	0.900432	0.693387	0.909154	1	1881	tags=13%, list=9%, signal=14%
COMPLEMENT AND COAGULATION CASCADES		67	0.336361	0.882626	0.814	0.943956	1	7361	tags=31%, list=37%, signal=49%
MATURITY ONSET DIABETES OF THE YOUNG		23	0.362569	0.874224	0.740741	0.95351	1	9163	tags=52%, list=46%, signal=96%
RENIN-ANGIOTENSIN SYSTEM		17	0.363661	0.848971	0.73663	0.99078	1	9789	tags=59%, list=49%, signal=115%
REGULATION OF AUTOPHAGY		33	0.338506	0.842252	0.811	0.992828	1	7626	tags=36%, list=38%, signal=59%
NEUROACTIVE LIGAND-RECEPTOR INTERACTION		271	0.302336	0.838867	0.986	0.989873	1	10209	tags=48%, list=51%, signal=96%
SYSTEMIC LUPUS ERYTHEMATOSUS		117	0.311281	0.836276	0.944	0.985602	1	5328	tags=20%, list=27%, signal=27%
TYPE I DIABETES MELLITUS		43	0.321651	0.81057	0.897	1	1	10369	tags=58%, list=52%, signal=120%
OLFACTORY TRANSDUCTION		114	0.292416	0.78781	0.98	1	1	9279	tags=39%, list=46%, signal=73%
PHOTOTRANSDUCTION		29	0.319967	0.785666	0.887	1	1	3975	tags=14%, list=20%, signal=17%
CYTOKINE-CYTOKINE RECEPTOR INTERACTION		256	0.283784	0.783509	1	1	1	10489	tags=46%, list=52%, signal=95%
INTESTINAL IMMUNE NETWORK FOR IGA PRODUCTION		48	0.296491	0.762596	0.937	1	1	9148	tags=40%, list=46%, signal=73%
ALLOGRAFT REJECTION		37	0.296687	0.747768	0.956	1	1	10120	tags=49%, list=50%, signal=98%
GRAFT-VERSUS-HOST DISEASE		40	0.292187	0.738745	0.946947	1	1	10120	tags=50%, list=50%, signal=101%
AUTOIMMUNE THYROID DISEASE		51	0.260179	0.670009	0.986	1	1	10692	tags=47%, list=53%, signal=100%
NUCLEOTIDE EXCISION REPAIR		44	0.253644	0.648103	0.984	1	1	11001	tags=45%, list=55%, signal=100%
HOMOLOGOUS RECOMBINATION		28	0.246887	0.610381	0.984985	1	1	12434	tags=61%, list=62%, signal=159%
ASTHMA		30	0.23514	0.577734	0.991	1	1	9931	tags=37%, list=49%, signal=72%
DNA REPLICATION		36	0.202999	0.510181	0.998	0.999294	1	12402	tags=56%, list=62%, signal=145%

## Sheet: HIP
NAME	GS DETAILS	SIZE	ES	NES	NOM p-val	FDR q-val	FWER p-val	RANK AT MAX	LEADING EDGE
PROTEASOME	Details ...	44	0.659886	1.57532	0	0.008	0.008	4700	tags=68%, list=23%, signal=89%
SPLICEOSOME	Details ...	125	0.624818	1.57174	0	0.004	0.008	5440	tags=66%, list=27%, signal=89%
PATHOGENIC ESCHERICHIA COLI INFECTION	Details ...	52	0.629748	1.51731	0.001	0.00933334	0.027	3442	tags=46%, list=17%, signal=56%
RENAL CELL CARCINOMA	Details ...	70	0.610413	1.50398	0	0.0085	0.033	4033	tags=56%, list=20%, signal=69%
BACTERIAL INVASION OF EPITHELIAL CELLS	Details ...	70	0.59902	1.47785	0	0.0136031	0.064	4310	tags=47%, list=21%, signal=60%
SHIGELLOSIS	Details ...	60	0.603762	1.47043	0	0.0130026	0.073	4310	tags=52%, list=21%, signal=66%
PARKINSONS DISEASE	Details ...	111	0.572656	1.43983	0	0.0224319	0.15	5115	tags=54%, list=25%, signal=72%
RNA DEGRADATION	Details ...	57	0.593979	1.43939	0	0.0200029	0.152	4977	tags=56%, list=25%, signal=74%
HUNTINGTONS DISEASE	Details ...	170	0.557328	1.42312	0	0.0242257	0.195	4460	tags=50%, list=22%, signal=64%
VIBRIO CHOLERAE INFECTION	Details ...	54	0.583013	1.42011	0.001	0.0227039	0.203	3483	tags=44%, list=17%, signal=54%
GLIOMA	Details ...	65	0.576357	1.40975	0	0.0258217	0.248	4720	tags=49%, list=24%, signal=64%
PROXIMAL TUBULE BICARBONATE RECLAMATION	Details ...	23	0.619896	1.40891	0.0140421	0.0239199	0.251	3553	tags=35%, list=18%, signal=42%
ALZHEIMERS DISEASE	Details ...	156	0.54404	1.38661	0	0.0310829	0.335	5364	tags=50%, list=27%, signal=68%
LONG-TERM POTENTIATION	Details ...	70	0.561751	1.3779	0	0.0334353	0.372	5425	tags=51%, list=27%, signal=70%
ADHERENS JUNCTION	Details ...	73	0.55993	1.37672	0.001	0.0318729	0.38	5574	tags=58%, list=28%, signal=79%
RIBOSOME	Details ...	85	0.548325	1.3645	0	0.0372583	0.456	5518	tags=56%, list=27%, signal=78%
ENDOMETRIAL CANCER	Details ...	52	0.562416	1.35515	0.006	0.0410106	0.522	4846	tags=54%, list=24%, signal=71%
MELANOGENESIS	Details ...	99	0.538512	1.34537	0.001	0.0457344	0.581	4260	tags=35%, list=21%, signal=45%
VASOPRESSIN-REGULATED WATER REABSORPTION	Details ...	43	0.563173	1.34176	0.007	0.045961	0.607	6883	tags=60%, list=34%, signal=92%
PROTEIN PROCESSING IN ENDOPLASMIC RETICULUM	Details ...	164	0.525106	1.33833	0	0.0467133	0.628	7071	tags=62%, list=35%, signal=94%
PANCREATIC CANCER		70	0.53884	1.33017	0.001	0.0514925	0.676	4389	tags=41%, list=22%, signal=53%
PROTEIN EXPORT		23	0.587259	1.32925	0.0420842	0.0498337	0.681	6347	tags=65%, list=32%, signal=95%
LONG-TERM DEPRESSION		67	0.540664	1.32854	0.004	0.048146	0.682	5732	tags=49%, list=29%, signal=69%
GNRH SIGNALING PATHWAY		98	0.521365	1.30609	0.004	0.0663945	0.805	5758	tags=46%, list=29%, signal=64%
PROSTATE CANCER		89	0.522954	1.30329	0	0.0667802	0.823	4720	tags=43%, list=24%, signal=56%
GAP JUNCTION		88	0.520155	1.29715	0.001	0.0699824	0.843	4720	tags=41%, list=24%, signal=53%
SNARE INTERACTIONS IN VESICULAR TRANSPORT		36	0.550282	1.29246	0.034	0.0726879	0.864	7443	tags=64%, list=37%, signal=101%
RNA POLYMERASE		28	0.560036	1.29218	0.04004	0.0703422	0.866	6916	tags=75%, list=34%, signal=114%
NON-SMALL CELL LUNG CANCER		54	0.529334	1.28333	0.017	0.0782988	0.894	5632	tags=50%, list=28%, signal=69%
BASAL TRANSCRIPTION FACTORS		34	0.545708	1.28247	0.032	0.0766557	0.895	5551	tags=47%, list=28%, signal=65%
COLORECTAL CANCER		62	0.525718	1.28146	0.009	0.0754095	0.898	6678	tags=53%, list=33%, signal=80%
WNT SIGNALING PATHWAY		147	0.502487	1.27715	0.002	0.0779601	0.913	6537	tags=47%, list=33%, signal=69%
UBIQUITIN MEDIATED PROTEOLYSIS		134	0.504128	1.27596	0.001	0.0770527	0.917	6951	tags=56%, list=35%, signal=85%
INSULIN SIGNALING PATHWAY		136	0.503186	1.2755	0.002	0.0752573	0.917	4691	tags=38%, list=23%, signal=50%
ERBB SIGNALING PATHWAY		86	0.510544	1.2739	0.006	0.0748785	0.923	5541	tags=49%, list=28%, signal=67%
BLADDER CANCER		42	0.529308	1.26865	0.042	0.0792445	0.941	4397	tags=40%, list=22%, signal=52%
AXON GUIDANCE		128	0.499109	1.26358	0.003	0.0832116	0.955	6483	tags=53%, list=32%, signal=78%
DORSO-VENTRAL AXIS FORMATION		23	0.545298	1.25043	0.0951904	0.0979214	0.976	6091	tags=57%, list=30%, signal=81%
ACUTE MYELOID LEUKEMIA		57	0.514545	1.24727	0.039	0.100617	0.977	4595	tags=40%, list=23%, signal=52%
EPITHELIAL CELL SIGNALING IN HELICOBACTER PYLORI INFECTION		68	0.505073	1.24506	0.032	0.101327	0.979	5758	tags=49%, list=29%, signal=68%
CARBOHYDRATE DIGESTION AND ABSORPTION		38	0.528622	1.24299	0.063	0.101979	0.981	3872	tags=29%, list=19%, signal=36%
CHRONIC MYELOID LEUKEMIA		73	0.499847	1.24287	0.027	0.0997886	0.981	4595	tags=37%, list=23%, signal=48%
CHAGAS DISEASE		101	0.490981	1.23464	0.012	0.110541	0.988	4299	tags=32%, list=21%, signal=40%
HOMOLOGOUS RECOMBINATION		28	0.528814	1.2289	0.102	0.117417	0.992	4195	tags=39%, list=21%, signal=50%
T CELL RECEPTOR SIGNALING PATHWAY		107	0.492922	1.22856	0.013	0.115453	0.993	6715	tags=48%, list=33%, signal=71%
THYROID CANCER		29	0.528889	1.22567	0.106	0.117662	0.994	7579	tags=66%, list=38%, signal=105%
LYSOSOME		121	0.483004	1.22126	0.014	0.121735	0.995	5046	tags=40%, list=25%, signal=53%
FC EPSILON RI SIGNALING PATHWAY		76	0.493881	1.22113	0.029	0.119365	0.995	6007	tags=46%, list=30%, signal=65%
CIRCADIAN RHYTHM - MAMMAL		21	0.541608	1.21835	0.139698	0.121624	0.996	3488	tags=38%, list=17%, signal=46%
CARDIAC MUSCLE CONTRACTION		72	0.490839	1.2119	0.042	0.130795	0.998	3582	tags=28%, list=18%, signal=34%
GASTRIC ACID SECRETION		73	0.493762	1.2119	0.035	0.12825	0.998	3797	tags=30%, list=19%, signal=37%
ADIPOCYTOKINE SIGNALING PATHWAY		66	0.489814	1.20707	0.048	0.134036	0.999	7738	tags=58%, list=39%, signal=93%
VEGF SIGNALING PATHWAY		73	0.489219	1.20702	0.044	0.131658	0.999	4059	tags=36%, list=20%, signal=44%
FOCAL ADHESION		198	0.46934	1.20159	0.005	0.139443	0.999	6870	tags=47%, list=34%, signal=71%
PHOSPHATIDYLINOSITOL SIGNALING SYSTEM		78	0.487703	1.19858	0.051	0.143037	0.999	5626	tags=44%, list=28%, signal=60%
NEUROTROPHIN SIGNALING PATHWAY		125	0.464251	1.17278	0.048	0.198854	1	6186	tags=45%, list=31%, signal=64%
TIGHT JUNCTION		131	0.462621	1.17121	0.044	0.199718	1	4961	tags=34%, list=25%, signal=44%
MELANOMA		71	0.475392	1.17004	0.082	0.199172	1	4757	tags=38%, list=24%, signal=50%
ENDOCYTOSIS		200	0.45385	1.16408	0.016	0.210801	1	8262	tags=58%, list=41%, signal=97%
REGULATION OF ACTIN CYTOSKELETON		210	0.45092	1.16313	0.016	0.210104	1	5574	tags=38%, list=28%, signal=52%
OOCYTE MEIOSIS		110	0.456688	1.1537	0.073	0.234176	1	3655	tags=28%, list=18%, signal=34%
B CELL RECEPTOR SIGNALING PATHWAY		74	0.462223	1.14549	0.123	0.25526	1	6332	tags=43%, list=32%, signal=63%
MTOR SIGNALING PATHWAY		51	0.471319	1.14514	0.165	0.25205	1	7350	tags=53%, list=37%, signal=83%
PROGESTERONE-MEDIATED OOCYTE MATURATION		85	0.46094	1.14438	0.117	0.250565	1	7322	tags=48%, list=36%, signal=76%
PATHWAYS IN CANCER		323	0.438499	1.14016	0.015	0.260176	1	6806	tags=42%, list=34%, signal=63%
VASCULAR SMOOTH MUSCLE CONTRACTION		113	0.456222	1.13937	0.084	0.258719	1	4583	tags=31%, list=23%, signal=40%
PANCREATIC SECRETION		97	0.455009	1.13509	0.11	0.268085	1	4211	tags=30%, list=21%, signal=38%
FC GAMMA R-MEDIATED PHAGOCYTOSIS		92	0.452772	1.13114	0.121	0.277366	1	4033	tags=33%, list=20%, signal=41%
TGF-BETA SIGNALING PATHWAY		82	0.454063	1.1238	0.157	0.298628	1	5411	tags=34%, list=27%, signal=47%
COLLECTING DUCT ACID SECRETION		27	0.482103	1.11464	0.260521	0.327842	1	4914	tags=41%, list=24%, signal=54%
PHAGOSOME		150	0.432843	1.10289	0.107	0.367025	1	7696	tags=47%, list=38%, signal=76%
REGULATION OF AUTOPHAGY		33	0.472194	1.10247	0.26	0.363566	1	5919	tags=42%, list=29%, signal=60%
PRION DISEASES		35	0.466647	1.10016	0.272	0.367506	1	5531	tags=37%, list=28%, signal=51%
RIG-I-LIKE RECEPTOR SIGNALING PATHWAY		70	0.44775	1.0963	0.208	0.378301	1	6036	tags=39%, list=30%, signal=55%
TYPE II DIABETES MELLITUS		46	0.448749	1.08475	0.307	0.423108	1	5758	tags=39%, list=29%, signal=55%
CHEMOKINE SIGNALING PATHWAY		183	0.425069	1.08428	0.131	0.419647	1	6079	tags=36%, list=30%, signal=50%
HYPERTROPHIC CARDIOMYOPATHY (HCM)		82	0.436816	1.08328	0.255	0.418367	1	4822	tags=28%, list=24%, signal=37%
TOLL-LIKE RECEPTOR SIGNALING PATHWAY		100	0.432822	1.08234	0.223	0.417222	1	4271	tags=28%, list=21%, signal=35%
MAPK SIGNALING PATHWAY		265	0.417749	1.08052	0.121	0.419766	1	7762	tags=47%, list=39%, signal=76%
PPAR SIGNALING PATHWAY		68	0.4387	1.07347	0.268	0.444976	1	7854	tags=47%, list=39%, signal=77%
SALIVARY SECRETION		84	0.432702	1.07241	0.27	0.444212	1	3550	tags=24%, list=18%, signal=29%
NUCLEOTIDE EXCISION REPAIR		44	0.443892	1.06158	0.36	0.485931	1	6986	tags=48%, list=35%, signal=73%
ALDOSTERONE-REGULATED SODIUM REABSORPTION		42	0.443889	1.06139	0.364	0.480836	1	3701	tags=29%, list=18%, signal=35%
CELL CYCLE		122	0.420394	1.05925	0.267	0.484923	1	7172	tags=44%, list=36%, signal=68%
NOTCH SIGNALING PATHWAY		47	0.439094	1.05532	0.37	0.497201	1	7556	tags=49%, list=38%, signal=78%
APOPTOSIS		87	0.421329	1.04998	0.301	0.514415	1	8174	tags=52%, list=41%, signal=87%
PEROXISOME		77	0.424837	1.04904	0.347	0.512803	1	7044	tags=49%, list=35%, signal=76%
TOXOPLASMOSIS		129	0.417058	1.04259	0.337	0.536098	1	7748	tags=47%, list=39%, signal=75%
DILATED CARDIOMYOPATHY		89	0.417257	1.03794	0.383	0.550957	1	6896	tags=36%, list=34%, signal=55%
CALCIUM SIGNALING PATHWAY		177	0.403474	1.03463	0.331	0.559351	1	5690	tags=32%, list=28%, signal=45%
LEUKOCYTE TRANSENDOTHELIAL MIGRATION		115	0.408131	1.02622	0.404	0.591488	1	4242	tags=24%, list=21%, signal=31%
NOD-LIKE RECEPTOR SIGNALING PATHWAY		62	0.419321	1.02332	0.447	0.597649	1	4477	tags=27%, list=22%, signal=35%
SMALL CELL LUNG CANCER		84	0.412858	1.02295	0.4	0.592846	1	6930	tags=42%, list=35%, signal=63%
TASTE TRANSDUCTION		45	0.424944	1.02246	0.436	0.588646	1	3432	tags=20%, list=17%, signal=24%
BASE EXCISION REPAIR		33	0.425024	0.985022	0.54	0.750656	1	8417	tags=55%, list=42%, signal=94%
MISMATCH REPAIR		23	0.431984	0.982482	0.531124	0.75411	1	7615	tags=52%, list=38%, signal=84%
ARRHYTHMOGENIC RIGHT VENTRICULAR CARDIOMYOPATHY (ARVC)		73	0.391144	0.967773	0.602	0.808433	1	8767	tags=49%, list=44%, signal=87%
AMYOTROPHIC LATERAL SCLEROSIS (ALS)		53	0.400298	0.963264	0.599	0.818515	1	8117	tags=49%, list=40%, signal=82%
CYTOSOLIC DNA-SENSING PATHWAY		53	0.392561	0.954192	0.636	0.845175	1	6258	tags=32%, list=31%, signal=46%
VIRAL MYOCARDITIS		70	0.377354	0.923691	0.73	0.947492	1	4634	tags=24%, list=23%, signal=31%
BASAL CELL CARCINOMA		53	0.379748	0.922192	0.717	0.943113	1	6079	tags=30%, list=30%, signal=43%
JAK-STAT SIGNALING PATHWAY		153	0.364139	0.921273	0.807	0.936906	1	9487	tags=45%, list=47%, signal=85%
ANTIGEN PROCESSING AND PRESENTATION		73	0.370001	0.91306	0.767	0.953604	1	7696	tags=45%, list=38%, signal=73%
CELL ADHESION MOLECULES (CAMS)		131	0.359538	0.912991	0.818	0.944656	1	7904	tags=41%, list=39%, signal=68%
P53 SIGNALING PATHWAY		68	0.367816	0.903571	0.771	0.963982	1	10334	tags=60%, list=51%, signal=124%
LEISHMANIASIS		71	0.365746	0.90253	0.776	0.957615	1	10898	tags=62%, list=54%, signal=135%
DNA REPLICATION		36	0.385694	0.900166	0.732	0.955303	1	8348	tags=50%, list=42%, signal=85%
AMOEBIASIS		105	0.354278	0.889292	0.846	0.974694	1	10250	tags=50%, list=51%, signal=103%
HEDGEHOG SIGNALING PATHWAY		53	0.3588	0.871431	0.821	1	1	9072	tags=45%, list=45%, signal=82%
ABC TRANSPORTERS		43	0.363687	0.866865	0.807	1	1	8175	tags=44%, list=41%, signal=74%
NATURAL KILLER CELL MEDIATED CYTOTOXICITY		131	0.338408	0.858285	0.93	1	1	6770	tags=32%, list=34%, signal=48%
PHOTOTRANSDUCTION		29	0.360277	0.844914	0.805806	1	1	11106	tags=59%, list=55%, signal=131%
ECM-RECEPTOR INTERACTION		83	0.339526	0.841598	0.911	1	1	8282	tags=41%, list=41%, signal=69%
RENIN-ANGIOTENSIN SYSTEM		17	0.33208	0.726507	0.890909	1	1	2756	tags=18%, list=14%, signal=20%
HEMATOPOIETIC CELL LINEAGE		85	0.292222	0.724391	0.991	1	1	11016	tags=54%, list=55%, signal=119%
SYSTEMIC LUPUS ERYTHEMATOSUS		117	0.28799	0.724246	0.998	1	1	7852	tags=31%, list=39%, signal=50%
MALARIA		51	0.285104	0.688879	0.982	1	1	10711	tags=45%, list=53%, signal=96%
NEUROACTIVE LIGAND-RECEPTOR INTERACTION		271	0.264894	0.687364	1	1	1	8117	tags=30%, list=40%, signal=49%
PRIMARY IMMUNODEFICIENCY		35	0.284939	0.669915	0.973	1	1	7039	tags=29%, list=35%, signal=44%
OLFACTORY TRANSDUCTION		114	0.259572	0.656812	1	1	1	6792	tags=21%, list=34%, signal=32%
TYPE I DIABETES MELLITUS		43	0.274622	0.651499	0.988	1	1	10764	tags=49%, list=54%, signal=105%
CYTOKINE-CYTOKINE RECEPTOR INTERACTION		256	0.242647	0.626039	1	1	1	10135	tags=37%, list=50%, signal=73%
COMPLEMENT AND COAGULATION CASCADES		67	0.245357	0.604286	0.999	1	1	13923	tags=78%, list=69%, signal=252%
GRAFT-VERSUS-HOST DISEASE		40	0.251131	0.598469	0.991	1	1	13126	tags=68%, list=65%, signal=195%
ALLOGRAFT REJECTION		37	0.252705	0.597693	0.991	1	1	10764	tags=49%, list=54%, signal=105%
ASTHMA		30	0.241863	0.559637	0.997	1	1	10761	tags=50%, list=54%, signal=108%
INTESTINAL IMMUNE NETWORK FOR IGA PRODUCTION		48	0.227822	0.551521	0.999	1	1	13126	tags=63%, list=65%, signal=180%
AUTOIMMUNE THYROID DISEASE		51	0.225259	0.546992	1	1	1	13126	tags=63%, list=65%, signal=181%
MATURITY ONSET DIABETES OF THE YOUNG		23	0.206374	0.467041	0.996994	0.99976	1	1037	tags=4%, list=5%, signal=5%

## Sheet: MTG
NAME	GS DETAILS	SIZE	ES	NES	NOM p-val	FDR q-val	FWER p-val	RANK AT MAX	LEADING EDGE
PARKINSONS DISEASE	Details ...	111	0.658288	1.66776	0	0.002	0.002	3395	tags=56%, list=17%, signal=67%
PROTEASOME	Details ...	44	0.657848	1.58949	0	0.0055	0.011	4526	tags=64%, list=23%, signal=82%
ALZHEIMERS DISEASE	Details ...	156	0.606911	1.56306	0	0.00533333	0.016	4039	tags=51%, list=20%, signal=64%
EPITHELIAL CELL SIGNALING IN HELICOBACTER PYLORI INFECTION	Details ...	68	0.63234	1.56169	0	0.004	0.016	2741	tags=44%, list=14%, signal=51%
ADHERENS JUNCTION	Details ...	73	0.621656	1.53961	0	0.00400156	0.02	5107	tags=59%, list=25%, signal=79%
HUNTINGTONS DISEASE	Details ...	170	0.580257	1.49102	0	0.00833594	0.05	5608	tags=58%, list=28%, signal=79%
VIBRIO CHOLERAE INFECTION	Details ...	54	0.610722	1.48817	0.001	0.00771652	0.054	3756	tags=48%, list=19%, signal=59%
PATHOGENIC ESCHERICHIA COLI INFECTION	Details ...	52	0.595443	1.45118	0.001	0.0141289	0.106	3137	tags=42%, list=16%, signal=50%
PRION DISEASES	Details ...	35	0.610124	1.44925	0.001	0.0132257	0.112	2468	tags=29%, list=12%, signal=33%
CARDIAC MUSCLE CONTRACTION	Details ...	72	0.58112	1.44611	0	0.0127039	0.12	4802	tags=49%, list=24%, signal=64%
SHIGELLOSIS	Details ...	60	0.578795	1.43068	0	0.0155511	0.158	5213	tags=52%, list=26%, signal=70%
GAP JUNCTION	Details ...	88	0.563881	1.4127	0	0.0202559	0.216	5413	tags=53%, list=27%, signal=73%
BACTERIAL INVASION OF EPITHELIAL CELLS	Details ...	70	0.566554	1.40763	0.001	0.0198522	0.228	3222	tags=37%, list=16%, signal=44%
AMYOTROPHIC LATERAL SCLEROSIS (ALS)	Details ...	53	0.579161	1.40438	0.001	0.0197204	0.241	2546	tags=36%, list=13%, signal=41%
LONG-TERM POTENTIATION	Details ...	70	0.548252	1.36254	0.001	0.0402125	0.461	5964	tags=56%, list=30%, signal=79%
GNRH SIGNALING PATHWAY	Details ...	98	0.534728	1.35544	0.001	0.0420747	0.492	5688	tags=48%, list=28%, signal=67%
ENDOCYTOSIS	Details ...	200	0.515352	1.33971	0	0.0524247	0.596	4231	tags=41%, list=21%, signal=51%
SPLICEOSOME	Details ...	125	0.522436	1.33809	0.001	0.0506237	0.604	4887	tags=45%, list=24%, signal=59%
COLLECTING DUCT ACID SECRETION	Details ...	27	0.576353	1.33262	0.032032	0.0525399	0.629	5191	tags=48%, list=26%, signal=65%
DILATED CARDIOMYOPATHY	Details ...	89	0.528456	1.32864	0.003	0.0537136	0.657	6203	tags=48%, list=31%, signal=70%
MELANOGENESIS		99	0.521355	1.32111	0	0.0578257	0.709	5739	tags=44%, list=29%, signal=62%
WNT SIGNALING PATHWAY		147	0.515687	1.32095	0	0.0552882	0.709	5413	tags=44%, list=27%, signal=60%
RENAL CELL CARCINOMA		70	0.531566	1.32063	0.005	0.0532325	0.711	5382	tags=49%, list=27%, signal=66%
COLORECTAL CANCER		62	0.531824	1.31511	0.005	0.0561837	0.754	5773	tags=48%, list=29%, signal=68%
FC GAMMA R-MEDIATED PHAGOCYTOSIS		92	0.521602	1.31327	0.002	0.0551769	0.76	4081	tags=39%, list=20%, signal=49%
GASTRIC ACID SECRETION		73	0.529446	1.31216	0.005	0.0536701	0.766	6037	tags=51%, list=30%, signal=72%
NOD-LIKE RECEPTOR SIGNALING PATHWAY		62	0.531708	1.30613	0.008	0.0563501	0.787	5028	tags=39%, list=25%, signal=51%
GLIOMA		65	0.529144	1.30398	0.009	0.0561947	0.8	4415	tags=43%, list=22%, signal=55%
OOCYTE MEIOSIS		110	0.514463	1.30354	0	0.054671	0.802	5964	tags=46%, list=30%, signal=66%
NEUROTROPHIN SIGNALING PATHWAY		125	0.509779	1.29706	0.001	0.0586171	0.83	5815	tags=46%, list=29%, signal=65%
LONG-TERM DEPRESSION		67	0.523053	1.2957	0.01	0.0582106	0.84	7529	tags=64%, list=38%, signal=102%
DORSO-VENTRAL AXIS FORMATION		23	0.562048	1.28747	0.0702811	0.0643932	0.876	5706	tags=52%, list=28%, signal=73%
TGF-BETA SIGNALING PATHWAY		82	0.510816	1.28344	0.007	0.0670485	0.895	4763	tags=40%, list=24%, signal=53%
VASOPRESSIN-REGULATED WATER REABSORPTION		43	0.532923	1.28143	0.028	0.0675478	0.903	4141	tags=37%, list=21%, signal=47%
AXON GUIDANCE		128	0.50184	1.28086	0.002	0.066075	0.906	5354	tags=45%, list=27%, signal=61%
NOTCH SIGNALING PATHWAY		47	0.524775	1.27691	0.028	0.0682124	0.918	5706	tags=51%, list=28%, signal=71%
PANCREATIC CANCER		70	0.512556	1.27429	0.008	0.0693152	0.926	5837	tags=49%, list=29%, signal=68%
PROSTATE CANCER		89	0.504583	1.27157	0.008	0.0703865	0.931	5599	tags=45%, list=28%, signal=62%
TIGHT JUNCTION		131	0.498577	1.27073	0.001	0.0694024	0.935	4123	tags=36%, list=21%, signal=45%
PROXIMAL TUBULE BICARBONATE RECLAMATION		23	0.543499	1.26958	0.0811623	0.0687425	0.937	2916	tags=39%, list=15%, signal=46%
INSULIN SIGNALING PATHWAY		136	0.49755	1.26842	0	0.0681392	0.941	6417	tags=49%, list=32%, signal=72%
HYPERTROPHIC CARDIOMYOPATHY (HCM)		82	0.499426	1.25405	0.015	0.0834506	0.968	6203	tags=44%, list=31%, signal=63%
ARRHYTHMOGENIC RIGHT VENTRICULAR CARDIOMYOPATHY (ARVC)		73	0.498662	1.24551	0.021	0.0927464	0.977	5488	tags=41%, list=27%, signal=56%
PROGESTERONE-MEDIATED OOCYTE MATURATION		85	0.493569	1.24547	0.013	0.0907524	0.977	5460	tags=41%, list=27%, signal=56%
CALCIUM SIGNALING PATHWAY		177	0.482256	1.24544	0.002	0.0887356	0.977	5415	tags=41%, list=27%, signal=55%
MAPK SIGNALING PATHWAY		265	0.477916	1.24324	0	0.0902638	0.981	5815	tags=42%, list=29%, signal=58%
CHAGAS DISEASE		101	0.489061	1.23615	0.01	0.0976012	0.988	4039	tags=31%, list=20%, signal=38%
SALIVARY SECRETION		84	0.493744	1.23319	0.026	0.0995899	0.991	6037	tags=43%, list=30%, signal=61%
PROTEIN PROCESSING IN ENDOPLASMIC RETICULUM		164	0.478664	1.22885	0.003	0.103579	0.992	5702	tags=41%, list=28%, signal=57%
FC EPSILON RI SIGNALING PATHWAY		76	0.491183	1.22551	0.032	0.106609	0.993	4415	tags=33%, list=22%, signal=42%
PATHWAYS IN CANCER		323	0.465097	1.21643	0	0.118563	1	5837	tags=42%, list=29%, signal=58%
PHAGOSOME		150	0.472756	1.2108	0.006	0.126171	1	3786	tags=30%, list=19%, signal=37%
REGULATION OF ACTIN CYTOSKELETON		210	0.466752	1.20872	0.004	0.127583	1	4803	tags=35%, list=24%, signal=46%
UBIQUITIN MEDIATED PROTEOLYSIS		134	0.469879	1.20858	0.011	0.125406	1	6191	tags=49%, list=31%, signal=70%
ACUTE MYELOID LEUKEMIA		57	0.490453	1.20775	0.065	0.124581	1	5391	tags=44%, list=27%, signal=60%
PROTEIN EXPORT		23	0.52678	1.20569	0.150602	0.126286	1	6271	tags=57%, list=31%, signal=82%
LEUKOCYTE TRANSENDOTHELIAL MIGRATION		115	0.47354	1.2048	0.015	0.125562	1	4619	tags=34%, list=23%, signal=44%
VASCULAR SMOOTH MUSCLE CONTRACTION		113	0.470195	1.19238	0.02	0.146662	1	6031	tags=43%, list=30%, signal=62%
ADIPOCYTOKINE SIGNALING PATHWAY		66	0.479164	1.19015	0.073	0.14894	1	6554	tags=45%, list=33%, signal=67%
CELL CYCLE		122	0.464992	1.18471	0.018	0.157561	1	6786	tags=48%, list=34%, signal=73%
TYPE II DIABETES MELLITUS		46	0.48608	1.18186	0.11	0.160701	1	5377	tags=39%, list=27%, signal=53%
B CELL RECEPTOR SIGNALING PATHWAY		74	0.476859	1.18101	0.063	0.160045	1	5382	tags=39%, list=27%, signal=53%
FOCAL ADHESION		198	0.45486	1.17888	0.01	0.162173	1	4862	tags=36%, list=24%, signal=47%
THYROID CANCER		29	0.505452	1.17762	0.154154	0.162312	1	7737	tags=62%, list=39%, signal=101%
MELANOMA		71	0.473457	1.1774	0.072	0.160276	1	4176	tags=35%, list=21%, signal=44%
CIRCADIAN RHYTHM - MAMMAL		21	0.508852	1.17525	0.196375	0.162228	1	5286	tags=48%, list=26%, signal=65%
PHOSPHATIDYLINOSITOL SIGNALING SYSTEM		78	0.469952	1.16766	0.085	0.176349	1	8088	tags=62%, list=40%, signal=103%
MTOR SIGNALING PATHWAY		51	0.472607	1.16323	0.131	0.183596	1	5391	tags=41%, list=27%, signal=56%
PANCREATIC SECRETION		97	0.459499	1.16004	0.073	0.188256	1	6037	tags=39%, list=30%, signal=56%
APOPTOSIS		87	0.458244	1.1576	0.077	0.191426	1	5815	tags=41%, list=29%, signal=58%
ERBB SIGNALING PATHWAY		86	0.457995	1.15351	0.094	0.199479	1	5693	tags=43%, list=28%, signal=60%
VEGF SIGNALING PATHWAY		73	0.461525	1.14608	0.1	0.216144	1	5457	tags=37%, list=27%, signal=51%
LYSOSOME		121	0.447884	1.14458	0.079	0.217088	1	4558	tags=34%, list=23%, signal=44%
BLADDER CANCER		42	0.474058	1.13871	0.182	0.230199	1	3909	tags=31%, list=19%, signal=38%
BASAL TRANSCRIPTION FACTORS		34	0.476272	1.13745	0.204	0.230651	1	7498	tags=50%, list=37%, signal=80%
CHRONIC MYELOID LEUKEMIA		73	0.451106	1.12192	0.16	0.273864	1	6197	tags=47%, list=31%, signal=67%
CHEMOKINE SIGNALING PATHWAY		183	0.432044	1.1183	0.064	0.281831	1	6055	tags=37%, list=30%, signal=52%
RNA DEGRADATION		57	0.453009	1.11195	0.197	0.298531	1	7496	tags=54%, list=37%, signal=87%
TOXOPLASMOSIS		129	0.430592	1.09802	0.144	0.344373	1	5815	tags=35%, list=29%, signal=49%
NON-SMALL CELL LUNG CANCER		54	0.449544	1.09739	0.245	0.342269	1	3768	tags=31%, list=19%, signal=39%
CARBOHYDRATE DIGESTION AND ABSORPTION		38	0.460066	1.09365	0.289	0.352195	1	2430	tags=24%, list=12%, signal=27%
VIRAL MYOCARDITIS		70	0.439382	1.08479	0.265	0.38186	1	7025	tags=40%, list=35%, signal=61%
TOLL-LIKE RECEPTOR SIGNALING PATHWAY		100	0.423114	1.07683	0.24	0.408617	1	2700	tags=20%, list=13%, signal=23%
ENDOMETRIAL CANCER		52	0.441465	1.07063	0.296	0.429974	1	5569	tags=37%, list=28%, signal=50%
RIBOSOME		85	0.426923	1.06815	0.275	0.434977	1	6240	tags=42%, list=31%, signal=61%
T CELL RECEPTOR SIGNALING PATHWAY		107	0.419615	1.06137	0.28	0.458776	1	5972	tags=36%, list=30%, signal=50%
BASAL CELL CARCINOMA		53	0.434095	1.05933	0.347	0.46215	1	5739	tags=32%, list=29%, signal=45%
MISMATCH REPAIR		23	0.458279	1.05371	0.378378	0.481475	1	6916	tags=48%, list=34%, signal=73%
HEDGEHOG SIGNALING PATHWAY		53	0.433623	1.05016	0.355	0.491878	1	5739	tags=34%, list=29%, signal=47%
RIG-I-LIKE RECEPTOR SIGNALING PATHWAY		70	0.42458	1.0473	0.365	0.499105	1	6750	tags=40%, list=34%, signal=60%
SMALL CELL LUNG CANCER		84	0.417477	1.0427	0.368	0.514045	1	8675	tags=56%, list=43%, signal=98%
NUCLEOTIDE EXCISION REPAIR		44	0.430102	1.03431	0.412	0.545828	1	7189	tags=48%, list=36%, signal=74%
CELL ADHESION MOLECULES (CAMS)		131	0.40156	1.02358	0.409	0.58825	1	8206	tags=47%, list=41%, signal=78%
PHOTOTRANSDUCTION		29	0.437794	1.02177	0.451807	0.5901	1	2278	tags=14%, list=11%, signal=16%
ALDOSTERONE-REGULATED SODIUM REABSORPTION		42	0.422142	1.01009	0.5	0.636164	1	3910	tags=26%, list=19%, signal=32%
LEISHMANIASIS		71	0.405484	1.00878	0.483	0.63581	1	7548	tags=42%, list=38%, signal=67%
ANTIGEN PROCESSING AND PRESENTATION		73	0.396551	0.989558	0.544	0.713842	1	7138	tags=41%, list=36%, signal=64%
PEROXISOME		77	0.398116	0.988845	0.538	0.709528	1	8233	tags=53%, list=41%, signal=90%
TYPE I DIABETES MELLITUS		43	0.408753	0.982882	0.542	0.727712	1	6906	tags=37%, list=34%, signal=57%
NATURAL KILLER CELL MEDIATED CYTOTOXICITY		131	0.38241	0.977078	0.59	0.745532	1	4876	tags=27%, list=24%, signal=35%
PPAR SIGNALING PATHWAY		68	0.394039	0.973152	0.589	0.754077	1	6554	tags=35%, list=33%, signal=52%
SNARE INTERACTIONS IN VESICULAR TRANSPORT		36	0.406691	0.97263	0.574	0.7489	1	8769	tags=58%, list=44%, signal=103%
ABC TRANSPORTERS		43	0.397732	0.961794	0.603	0.78438	1	6875	tags=42%, list=34%, signal=64%
MALARIA		51	0.390346	0.955063	0.626	0.803441	1	8324	tags=41%, list=41%, signal=70%
TASTE TRANSDUCTION		45	0.387578	0.939706	0.679	0.851558	1	5964	tags=27%, list=30%, signal=38%
AMOEBIASIS		105	0.371271	0.937833	0.727	0.850489	1	8675	tags=48%, list=43%, signal=83%
ECM-RECEPTOR INTERACTION		83	0.373781	0.92966	0.712	0.869821	1	8675	tags=51%, list=43%, signal=89%
BASE EXCISION REPAIR		33	0.376824	0.896886	0.713	0.95663	1	7189	tags=36%, list=36%, signal=57%
P53 SIGNALING PATHWAY		68	0.362515	0.895872	0.809	0.950506	1	7402	tags=40%, list=37%, signal=63%
NEUROACTIVE LIGAND-RECEPTOR INTERACTION		271	0.341818	0.893372	0.944	0.948012	1	7163	tags=31%, list=36%, signal=48%
JAK-STAT SIGNALING PATHWAY		153	0.347258	0.890102	0.895	0.947411	1	9089	tags=44%, list=45%, signal=79%
MATURITY ONSET DIABETES OF THE YOUNG		23	0.381512	0.876582	0.741224	0.969226	1	9403	tags=57%, list=47%, signal=106%
RENIN-ANGIOTENSIN SYSTEM		17	0.384134	0.860835	0.754527	0.991994	1	11988	tags=88%, list=60%, signal=219%
ALLOGRAFT REJECTION		37	0.360779	0.859738	0.816	0.98524	1	8036	tags=38%, list=40%, signal=63%
RNA POLYMERASE		28	0.351918	0.824614	0.842685	1	1	2416	tags=18%, list=12%, signal=20%
GRAFT-VERSUS-HOST DISEASE		40	0.329691	0.788049	0.906	1	1	8036	tags=35%, list=40%, signal=58%
DNA REPLICATION		36	0.329515	0.784239	0.915	1	1	8592	tags=44%, list=43%, signal=78%
CYTOKINE-CYTOKINE RECEPTOR INTERACTION		256	0.293925	0.764794	1	1	1	9089	tags=36%, list=45%, signal=66%
PRIMARY IMMUNODEFICIENCY		35	0.310981	0.743841	0.935	1	1	8325	tags=34%, list=41%, signal=58%
HEMATOPOIETIC CELL LINEAGE		85	0.295027	0.738108	0.991	1	1	12329	tags=64%, list=61%, signal=164%
AUTOIMMUNE THYROID DISEASE		51	0.294588	0.715593	0.981	1	1	9256	tags=37%, list=46%, signal=69%
CYTOSOLIC DNA-SENSING PATHWAY		53	0.286866	0.704618	0.981	1	1	6436	tags=25%, list=32%, signal=36%
HOMOLOGOUS RECOMBINATION		28	0.294592	0.685575	0.961	1	1	7111	tags=32%, list=35%, signal=50%
REGULATION OF AUTOPHAGY		33	0.285152	0.671145	0.976	1	1	12361	tags=64%, list=62%, signal=165%
ASTHMA		30	0.286844	0.670336	0.973	1	1	6942	tags=30%, list=35%, signal=46%
INTESTINAL IMMUNE NETWORK FOR IGA PRODUCTION		48	0.265098	0.645331	0.992	1	1	8876	tags=33%, list=44%, signal=60%
SYSTEMIC LUPUS ERYTHEMATOSUS		117	0.23372	0.594139	1	1	1	10966	tags=42%, list=55%, signal=92%
COMPLEMENT AND COAGULATION CASCADES		67	0.2326	0.576829	1	1	1	9928	tags=40%, list=49%, signal=79%
OLFACTORY TRANSDUCTION		114	0.219335	0.55829	1	0.998511	1	5413	tags=12%, list=27%, signal=17%

## Sheet: PC
NAME	GS DETAILS	SIZE	ES	NES	NOM p-val	FDR q-val	FWER p-val	RANK AT MAX	LEADING EDGE
PARKINSONS DISEASE	Details ...	111	0.655973	1.74663	0	0.002	0.002	4274	tags=62%, list=21%, signal=79%
PROTEASOME	Details ...	44	0.689074	1.73246	0	0.001	0.002	4443	tags=70%, list=22%, signal=90%
PATHOGENIC ESCHERICHIA COLI INFECTION	Details ...	52	0.643971	1.63408	0	0.00133333	0.004	4501	tags=60%, list=22%, signal=77%
HUNTINGTONS DISEASE	Details ...	170	0.599607	1.61432	0	0.0015	0.006	4145	tags=53%, list=21%, signal=66%
ALZHEIMERS DISEASE	Details ...	156	0.599019	1.60512	0	0.0014	0.006	4145	tags=51%, list=21%, signal=63%
PROTEIN EXPORT	Details ...	23	0.666068	1.58985	0.001	0.0015	0.008	3820	tags=65%, list=19%, signal=80%
SPLICEOSOME	Details ...	125	0.557977	1.49483	0	0.0108583	0.074	3555	tags=47%, list=18%, signal=57%
NUCLEOTIDE EXCISION REPAIR	Details ...	44	0.582236	1.46634	0.001	0.0175029	0.132	4766	tags=50%, list=24%, signal=65%
FC GAMMA R-MEDIATED PHAGOCYTOSIS	Details ...	92	0.552891	1.45376	0	0.0211155	0.175	5051	tags=50%, list=25%, signal=67%
SHIGELLOSIS	Details ...	60	0.564338	1.44908	0	0.0204039	0.186	5532	tags=57%, list=28%, signal=78%
RIBOSOME	Details ...	85	0.536932	1.40972	0	0.0330959	0.306	7094	tags=67%, list=35%, signal=103%
ADHERENS JUNCTION	Details ...	73	0.516797	1.33924	0.006	0.0930188	0.667	6196	tags=53%, list=31%, signal=77%
PROTEIN PROCESSING IN ENDOPLASMIC RETICULUM	Details ...	164	0.496849	1.33726	0	0.0881723	0.681	6284	tags=54%, list=31%, signal=78%
LONG-TERM POTENTIATION	Details ...	70	0.510951	1.33703	0.005	0.0822314	0.683	4209	tags=40%, list=21%, signal=50%
GAP JUNCTION	Details ...	88	0.504289	1.32895	0.004	0.0874882	0.727	4370	tags=36%, list=22%, signal=46%
RNA DEGRADATION	Details ...	57	0.520505	1.32585	0.007	0.0860231	0.746	7883	tags=68%, list=39%, signal=112%
MISMATCH REPAIR	Details ...	23	0.55103	1.31932	0.0570571	0.0896135	0.773	4044	tags=39%, list=20%, signal=49%
VIBRIO CHOLERAE INFECTION	Details ...	54	0.514933	1.31389	0.006	0.0905824	0.798	2946	tags=37%, list=15%, signal=43%
CARDIAC MUSCLE CONTRACTION	Details ...	72	0.502503	1.30728	0.005	0.095765	0.837	4546	tags=38%, list=23%, signal=48%
VASOPRESSIN-REGULATED WATER REABSORPTION	Details ...	43	0.521329	1.30279	0.028	0.0975291	0.855	4209	tags=42%, list=21%, signal=53%
BACTERIAL INVASION OF EPITHELIAL CELLS		70	0.498465	1.29582	0.012	0.102981	0.877	6033	tags=53%, list=30%, signal=75%
UBIQUITIN MEDIATED PROTEOLYSIS		134	0.48104	1.28753	0.004	0.111258	0.916	5782	tags=49%, list=29%, signal=69%
LYSOSOME		121	0.474417	1.27325	0.004	0.129819	0.952	6186	tags=50%, list=31%, signal=71%
COLORECTAL CANCER		62	0.495309	1.26715	0.02	0.135745	0.964	6670	tags=50%, list=33%, signal=75%
LONG-TERM DEPRESSION		67	0.491302	1.26501	0.021	0.134597	0.966	4312	tags=36%, list=21%, signal=45%
RENAL CELL CARCINOMA		70	0.490164	1.26324	0.02	0.132651	0.968	4684	tags=40%, list=23%, signal=52%
BASE EXCISION REPAIR		33	0.512135	1.26193	0.0620621	0.130405	0.968	4754	tags=42%, list=24%, signal=55%
AMYOTROPHIC LATERAL SCLEROSIS (ALS)		53	0.497093	1.26119	0.027	0.126962	0.968	5837	tags=47%, list=29%, signal=66%
TYPE II DIABETES MELLITUS		46	0.498672	1.25019	0.043	0.145797	0.987	7584	tags=54%, list=38%, signal=87%
REGULATION OF ACTIN CYTOSKELETON		210	0.458998	1.24705	0.002	0.146972	0.99	5615	tags=40%, list=28%, signal=55%
PANCREATIC CANCER		70	0.480506	1.24246	0.015	0.151105	0.99	6670	tags=49%, list=33%, signal=72%
WNT SIGNALING PATHWAY		147	0.459541	1.23953	0.003	0.152071	0.993	5461	tags=39%, list=27%, signal=54%
OOCYTE MEIOSIS		110	0.464816	1.23195	0.01	0.164498	0.997	5633	tags=44%, list=28%, signal=60%
EPITHELIAL CELL SIGNALING IN HELICOBACTER PYLORI INFECTION		68	0.471596	1.22845	0.045	0.168162	0.998	4238	tags=37%, list=21%, signal=46%
PHOSPHATIDYLINOSITOL SIGNALING SYSTEM		78	0.466533	1.22365	0.031	0.174932	0.998	6821	tags=50%, list=34%, signal=75%
PROGESTERONE-MEDIATED OOCYTE MATURATION		85	0.468886	1.22299	0.028	0.171629	0.998	6670	tags=51%, list=33%, signal=75%
NOTCH SIGNALING PATHWAY		47	0.484894	1.22268	0.066	0.167585	0.998	6301	tags=49%, list=31%, signal=71%
GLIOMA		65	0.47656	1.2215	0.042	0.165939	0.999	6670	tags=52%, list=33%, signal=78%
MTOR SIGNALING PATHWAY		51	0.481314	1.21835	0.069	0.169121	0.999	6701	tags=47%, list=33%, signal=70%
AXON GUIDANCE		128	0.455681	1.21576	0.013	0.170495	0.999	5348	tags=40%, list=27%, signal=54%
INSULIN SIGNALING PATHWAY		136	0.454772	1.21195	0.017	0.175608	0.999	7340	tags=51%, list=37%, signal=79%
B CELL RECEPTOR SIGNALING PATHWAY		74	0.466498	1.20986	0.047	0.176356	0.999	6670	tags=46%, list=33%, signal=69%
COLLECTING DUCT ACID SECRETION		27	0.497397	1.20765	0.139139	0.177466	0.999	8535	tags=67%, list=43%, signal=116%
PEROXISOME		77	0.462873	1.20433	0.045	0.181048	0.999	6514	tags=53%, list=32%, signal=79%
PHAGOSOME		150	0.447366	1.20347	0.01	0.178959	0.999	6991	tags=43%, list=35%, signal=66%
DNA REPLICATION		36	0.483177	1.19827	0.124248	0.187441	1	4873	tags=39%, list=24%, signal=51%
FC EPSILON RI SIGNALING PATHWAY		76	0.461341	1.19304	0.061	0.196308	1	6670	tags=46%, list=33%, signal=69%
REGULATION OF AUTOPHAGY		33	0.479364	1.17899	0.163	0.230687	1	6980	tags=48%, list=35%, signal=74%
TIGHT JUNCTION		131	0.441416	1.17481	0.048	0.239228	1	4900	tags=36%, list=24%, signal=47%
ENDOCYTOSIS		200	0.432684	1.17323	0.02	0.238864	1	6704	tags=46%, list=33%, signal=68%
NEUROTROPHIN SIGNALING PATHWAY		125	0.436465	1.16316	0.058	0.26578	1	8195	tags=56%, list=41%, signal=94%
ERBB SIGNALING PATHWAY		86	0.439239	1.15486	0.101	0.288369	1	8195	tags=58%, list=41%, signal=98%
DORSO-VENTRAL AXIS FORMATION		23	0.482426	1.15397	0.232465	0.286042	1	7021	tags=57%, list=35%, signal=87%
CELL CYCLE		122	0.431806	1.14576	0.085	0.309991	1	8067	tags=54%, list=40%, signal=90%
CHAGAS DISEASE		101	0.433209	1.14219	0.086	0.316595	1	6670	tags=44%, list=33%, signal=65%
ALDOSTERONE-REGULATED SODIUM REABSORPTION		42	0.455803	1.14152	0.173173	0.313246	1	5615	tags=43%, list=28%, signal=59%
APOPTOSIS		87	0.433217	1.13809	0.125	0.319981	1	7780	tags=53%, list=39%, signal=86%
RNA POLYMERASE		28	0.460183	1.12949	0.245245	0.346923	1	7528	tags=57%, list=37%, signal=91%
ENDOMETRIAL CANCER		52	0.444951	1.12847	0.2	0.34523	1	6670	tags=50%, list=33%, signal=75%
THYROID CANCER		29	0.464912	1.12804	0.246246	0.341043	1	5984	tags=48%, list=30%, signal=69%
SNARE INTERACTIONS IN VESICULAR TRANSPORT		36	0.455565	1.12233	0.244	0.357148	1	6455	tags=50%, list=32%, signal=74%
MELANOMA		71	0.434111	1.12072	0.164	0.358583	1	8195	tags=55%, list=41%, signal=92%
T CELL RECEPTOR SIGNALING PATHWAY		107	0.418999	1.11299	0.149	0.384235	1	7331	tags=48%, list=37%, signal=75%
ACUTE MYELOID LEUKEMIA		57	0.430713	1.10936	0.213	0.393641	1	8282	tags=56%, list=41%, signal=95%
ADIPOCYTOKINE SIGNALING PATHWAY		66	0.426851	1.1035	0.225	0.412591	1	7202	tags=50%, list=36%, signal=78%
CARBOHYDRATE DIGESTION AND ABSORPTION		38	0.443486	1.09838	0.273273	0.427921	1	6670	tags=45%, list=33%, signal=67%
VEGF SIGNALING PATHWAY		73	0.423074	1.09277	0.243	0.445211	1	4441	tags=36%, list=22%, signal=46%
CHRONIC MYELOID LEUKEMIA		73	0.416187	1.08849	0.224	0.458241	1	8820	tags=58%, list=44%, signal=102%
PROSTATE CANCER		89	0.414344	1.08438	0.23	0.470199	1	6670	tags=44%, list=33%, signal=65%
PATHWAYS IN CANCER		323	0.392859	1.08201	0.105	0.473899	1	6419	tags=40%, list=32%, signal=58%
GNRH SIGNALING PATHWAY		98	0.411143	1.08023	0.244	0.47579	1	4519	tags=32%, list=23%, signal=41%
CIRCADIAN RHYTHM - MAMMAL		21	0.452779	1.08018	0.365191	0.469474	1	3866	tags=33%, list=19%, signal=41%
PROXIMAL TUBULE BICARBONATE RECLAMATION		23	0.453394	1.07991	0.334669	0.464262	1	8956	tags=65%, list=45%, signal=118%
FOCAL ADHESION		198	0.391414	1.06209	0.218	0.541147	1	8725	tags=53%, list=43%, signal=93%
LEUKOCYTE TRANSENDOTHELIAL MIGRATION		115	0.398516	1.05756	0.304	0.556578	1	5699	tags=35%, list=28%, signal=48%
NON-SMALL CELL LUNG CANCER		54	0.411637	1.0493	0.351	0.588095	1	6670	tags=46%, list=33%, signal=69%
TOXOPLASMOSIS		129	0.391401	1.0437	0.337	0.608089	1	7839	tags=44%, list=39%, signal=72%
TOLL-LIKE RECEPTOR SIGNALING PATHWAY		100	0.396662	1.04261	0.347	0.606052	1	6696	tags=38%, list=33%, signal=57%
PANCREATIC SECRETION		97	0.395001	1.04192	0.349	0.60147	1	5602	tags=34%, list=28%, signal=47%
BASAL TRANSCRIPTION FACTORS		34	0.42666	1.03792	0.416	0.614219	1	8810	tags=62%, list=44%, signal=110%
GASTRIC ACID SECRETION		73	0.402261	1.03762	0.382	0.608353	1	5886	tags=38%, list=29%, signal=54%
MAPK SIGNALING PATHWAY		265	0.375329	1.02785	0.346	0.648007	1	8763	tags=49%, list=44%, signal=85%
SMALL CELL LUNG CANCER		84	0.393306	1.02398	0.407	0.658519	1	8585	tags=57%, list=43%, signal=99%
TGF-BETA SIGNALING PATHWAY		82	0.387973	1.01389	0.449	0.700047	1	7992	tags=43%, list=40%, signal=71%
PPAR SIGNALING PATHWAY		68	0.392151	1.01333	0.444	0.694541	1	9360	tags=57%, list=47%, signal=107%
NOD-LIKE RECEPTOR SIGNALING PATHWAY		62	0.395978	1.01177	0.458	0.693851	1	3241	tags=24%, list=16%, signal=29%
RIG-I-LIKE RECEPTOR SIGNALING PATHWAY		70	0.386337	1.00087	0.502	0.738543	1	8642	tags=50%, list=43%, signal=87%
HYPERTROPHIC CARDIOMYOPATHY (HCM)		82	0.378959	0.990174	0.526	0.780356	1	8854	tags=52%, list=44%, signal=93%
PRION DISEASES		35	0.398625	0.982071	0.561	0.810476	1	6458	tags=37%, list=32%, signal=55%
MELANOGENESIS		99	0.374039	0.979247	0.563	0.813652	1	9064	tags=51%, list=45%, signal=92%
CALCIUM SIGNALING PATHWAY		177	0.362889	0.977311	0.627	0.813648	1	4274	tags=25%, list=21%, signal=32%
HOMOLOGOUS RECOMBINATION		28	0.396805	0.968524	0.564565	0.842825	1	5622	tags=36%, list=28%, signal=50%
SALIVARY SECRETION		84	0.367859	0.965731	0.611	0.845487	1	9455	tags=51%, list=47%, signal=96%
ANTIGEN PROCESSING AND PRESENTATION		73	0.367448	0.960262	0.625	0.859753	1	7439	tags=41%, list=37%, signal=65%
JAK-STAT SIGNALING PATHWAY		153	0.357564	0.958813	0.663	0.856821	1	8353	tags=43%, list=42%, signal=73%
P53 SIGNALING PATHWAY		68	0.368677	0.957012	0.623	0.855116	1	9969	tags=57%, list=50%, signal=114%
ARRHYTHMOGENIC RIGHT VENTRICULAR CARDIOMYOPATHY (ARVC)		73	0.364783	0.941641	0.687	0.906123	1	8042	tags=45%, list=40%, signal=75%
DILATED CARDIOMYOPATHY		89	0.359401	0.939345	0.695	0.904931	1	9028	tags=51%, list=45%, signal=91%
NATURAL KILLER CELL MEDIATED CYTOTOXICITY		131	0.353758	0.938808	0.733	0.897619	1	7124	tags=38%, list=35%, signal=59%
VIRAL MYOCARDITIS		70	0.354546	0.918168	0.742	0.958674	1	7545	tags=40%, list=38%, signal=64%
VASCULAR SMOOTH MUSCLE CONTRACTION		113	0.344692	0.912265	0.81	0.967426	1	9028	tags=46%, list=45%, signal=83%
AMOEBIASIS		105	0.340597	0.8995	0.8	0.994914	1	9078	tags=50%, list=45%, signal=92%
CHEMOKINE SIGNALING PATHWAY		183	0.327942	0.885554	0.907	1	1	7922	tags=37%, list=39%, signal=60%
ECM-RECEPTOR INTERACTION		83	0.33386	0.872539	0.86	1	1	7723	tags=42%, list=38%, signal=68%
RENIN-ANGIOTENSIN SYSTEM		17	0.375188	0.857289	0.740142	1	1	5987	tags=24%, list=30%, signal=33%
PHOTOTRANSDUCTION		29	0.352703	0.851156	0.784785	1	1	770	tags=10%, list=4%, signal=11%
TYPE I DIABETES MELLITUS		43	0.334933	0.841559	0.837	1	1	10323	tags=56%, list=51%, signal=115%
PRIMARY IMMUNODEFICIENCY		35	0.335247	0.84129	0.819	1	1	8155	tags=37%, list=41%, signal=62%
CELL ADHESION MOLECULES (CAMS)		131	0.309319	0.827113	0.953	1	1	9804	tags=47%, list=49%, signal=92%
CYTOSOLIC DNA-SENSING PATHWAY		53	0.307621	0.787281	0.931	1	1	8402	tags=36%, list=42%, signal=61%
LEISHMANIASIS		71	0.296209	0.766711	0.967	1	1	8133	tags=35%, list=41%, signal=59%
BASAL CELL CARCINOMA		53	0.292102	0.74454	0.974	1	1	11605	tags=55%, list=58%, signal=129%
ALLOGRAFT REJECTION		37	0.29792	0.737449	0.95	1	1	12252	tags=65%, list=61%, signal=166%
BLADDER CANCER		42	0.295589	0.736918	0.943	1	1	12577	tags=71%, list=63%, signal=191%
HEDGEHOG SIGNALING PATHWAY		53	0.275225	0.705585	0.981	1	1	11605	tags=57%, list=58%, signal=134%
HEMATOPOIETIC CELL LINEAGE		85	0.264781	0.693593	0.992	1	1	8565	tags=36%, list=43%, signal=63%
TASTE TRANSDUCTION		45	0.27436	0.689118	0.979	1	1	9793	tags=36%, list=49%, signal=69%
NEUROACTIVE LIGAND-RECEPTOR INTERACTION		271	0.243765	0.665777	1	1	1	9499	tags=36%, list=47%, signal=67%
MATURITY ONSET DIABETES OF THE YOUNG		23	0.276942	0.660614	0.947844	1	1	12819	tags=70%, list=64%, signal=192%
AUTOIMMUNE THYROID DISEASE		51	0.258474	0.658176	0.989	1	1	10323	tags=43%, list=51%, signal=89%
SYSTEMIC LUPUS ERYTHEMATOSUS		117	0.243561	0.647076	0.996	1	1	6242	tags=20%, list=31%, signal=28%
COMPLEMENT AND COAGULATION CASCADES		67	0.245744	0.633804	0.999	1	1	13604	tags=70%, list=68%, signal=217%
GRAFT-VERSUS-HOST DISEASE		40	0.253649	0.627011	0.986	1	1	12252	tags=58%, list=61%, signal=147%
ABC TRANSPORTERS		43	0.244501	0.613981	0.995	1	1	12251	tags=58%, list=61%, signal=149%
CYTOKINE-CYTOKINE RECEPTOR INTERACTION		256	0.213552	0.583218	1	1	1	10617	tags=40%, list=53%, signal=84%
INTESTINAL IMMUNE NETWORK FOR IGA PRODUCTION		48	0.2226	0.562652	0.999	1	1	11782	tags=48%, list=59%, signal=116%
ASTHMA		30	0.227891	0.550226	0.992	1	1	12039	tags=50%, list=60%, signal=125%
MALARIA		51	0.205384	0.51793	1	1	1	11782	tags=47%, list=59%, signal=114%
OLFACTORY TRANSDUCTION		114	0.178457	0.473866	1	0.999682	1	12474	tags=46%, list=62%, signal=120%

## Sheet: SFG
NAME	GS DETAILS	SIZE	ES	NES	NOM p-val	FDR q-val	FWER p-val	RANK AT MAX	LEADING EDGE
PRION DISEASES	Details ...	35	0.612779	1.53092	0	0.0490235	0.048	4499	tags=49%, list=22%, signal=62%
NOTCH SIGNALING PATHWAY	Details ...	47	0.58977	1.49345	0	0.0480156	0.093	4225	tags=53%, list=21%, signal=67%
ECM-RECEPTOR INTERACTION	Details ...	83	0.53452	1.40863	0.001	0.146727	0.363	6795	tags=59%, list=34%, signal=89%
GLIOMA	Details ...	65	0.522515	1.37147	0.003	0.200318	0.573	6751	tags=58%, list=34%, signal=88%
EPITHELIAL CELL SIGNALING IN HELICOBACTER PYLORI INFECTION	Details ...	68	0.525933	1.36584	0.002	0.173063	0.604	5860	tags=51%, list=29%, signal=72%
SHIGELLOSIS	Details ...	60	0.521716	1.35267	0.005	0.174898	0.68	6654	tags=60%, list=33%, signal=89%
COLLECTING DUCT ACID SECRETION	Details ...	27	0.552918	1.34814	0.0280561	0.160773	0.698	3051	tags=30%, list=15%, signal=35%
FOCAL ADHESION	Details ...	198	0.482909	1.31878	0	0.220206	0.845	7040	tags=55%, list=35%, signal=83%
PROSTATE CANCER	Details ...	89	0.497482	1.31802	0.005	0.198073	0.852	7255	tags=57%, list=36%, signal=89%
UBIQUITIN MEDIATED PROTEOLYSIS	Details ...	134	0.483417	1.30794	0	0.208377	0.894	5493	tags=44%, list=27%, signal=60%
PROXIMAL TUBULE BICARBONATE RECLAMATION	Details ...	23	0.546524	1.30188	0.061245	0.207896	0.909	3764	tags=39%, list=19%, signal=48%
RENAL CELL CARCINOMA	Details ...	70	0.493233	1.28289	0.017	0.250678	0.959	6833	tags=54%, list=34%, signal=82%
AMOEBIASIS	Details ...	105	0.476376	1.27277	0.01	0.269416	0.972	7441	tags=55%, list=37%, signal=87%
REGULATION OF ACTIN CYTOSKELETON	Details ...	210	0.462913	1.27118	0.002	0.256031	0.974	6992	tags=49%, list=35%, signal=74%
CIRCADIAN RHYTHM - MAMMAL	Details ...	21	0.53602	1.25893	0.113797	0.283183	0.981	4738	tags=48%, list=24%, signal=62%
TGF-BETA SIGNALING PATHWAY	Details ...	82	0.473518	1.25318	0.021	0.287617	0.987	4354	tags=34%, list=22%, signal=43%
MAPK SIGNALING PATHWAY	Details ...	265	0.45308	1.25031	0	0.282059	0.989	6958	tags=49%, list=35%, signal=74%
SNARE INTERACTIONS IN VESICULAR TRANSPORT	Details ...	36	0.501508	1.24586	0.0710711	0.284453	0.989	7017	tags=56%, list=35%, signal=85%
TIGHT JUNCTION	Details ...	131	0.462563	1.24388	0.013	0.276537	0.99	4353	tags=34%, list=22%, signal=44%
ADIPOCYTOKINE SIGNALING PATHWAY	Details ...	66	0.47455	1.23746	0.049	0.28727	0.995	5842	tags=44%, list=29%, signal=62%
PANCREATIC CANCER		70	0.473058	1.23547	0.039	0.280019	0.995	7280	tags=59%, list=36%, signal=92%
PATHWAYS IN CANCER		323	0.443886	1.23439	0.001	0.271702	0.995	6887	tags=48%, list=34%, signal=71%
CELL CYCLE		122	0.460714	1.23206	0.025	0.268196	0.996	6550	tags=50%, list=33%, signal=74%
ADHERENS JUNCTION		73	0.469911	1.23179	0.045	0.257979	0.996	8651	tags=68%, list=43%, signal=120%
TOXOPLASMOSIS		129	0.457927	1.23169	0.015	0.24794	0.996	7280	tags=52%, list=36%, signal=81%
TYPE I DIABETES MELLITUS		43	0.484947	1.23084	0.07	0.240444	0.996	7256	tags=53%, list=36%, signal=84%
NEUROTROPHIN SIGNALING PATHWAY		125	0.457293	1.22695	0.015	0.243472	0.999	6751	tags=48%, list=34%, signal=72%
HYPERTROPHIC CARDIOMYOPATHY (HCM)		82	0.466984	1.22548	0.04	0.238744	0.999	6831	tags=50%, list=34%, signal=75%
VIRAL MYOCARDITIS		70	0.465877	1.22462	0.044	0.233306	0.999	6953	tags=53%, list=35%, signal=81%
CELL ADHESION MOLECULES (CAMS)		131	0.454186	1.22384	0.017	0.227797	0.999	6396	tags=46%, list=32%, signal=67%
OOCYTE MEIOSIS		110	0.456717	1.22317	0.032	0.222449	0.999	4738	tags=35%, list=24%, signal=45%
ARRHYTHMOGENIC RIGHT VENTRICULAR CARDIOMYOPATHY (ARVC)		73	0.468978	1.22179	0.044	0.219405	0.999	8044	tags=62%, list=40%, signal=102%
AXON GUIDANCE		128	0.453266	1.22	0.01	0.218	0.999	3405	tags=28%, list=17%, signal=34%
LONG-TERM DEPRESSION		67	0.466871	1.21697	0.07	0.219591	1	7601	tags=55%, list=38%, signal=89%
GAP JUNCTION		88	0.45907	1.21154	0.043	0.229952	1	5744	tags=44%, list=29%, signal=62%
PROGESTERONE-MEDIATED OOCYTE MATURATION		85	0.457761	1.20894	0.048	0.231789	1	4540	tags=36%, list=23%, signal=47%
INSULIN SIGNALING PATHWAY		136	0.446145	1.20876	0.023	0.226146	1	4810	tags=37%, list=24%, signal=48%
ERBB SIGNALING PATHWAY		86	0.455279	1.20818	0.043	0.221828	1	7040	tags=51%, list=35%, signal=78%
GNRH SIGNALING PATHWAY		98	0.452307	1.20329	0.037	0.229121	1	8045	tags=59%, list=40%, signal=98%
DNA REPLICATION		36	0.489865	1.20324	0.124	0.223618	1	5328	tags=42%, list=27%, signal=57%
CHAGAS DISEASE		101	0.453047	1.20241	0.038	0.220238	1	4797	tags=35%, list=24%, signal=45%
DILATED CARDIOMYOPATHY		89	0.45369	1.19332	0.056	0.239765	1	6831	tags=49%, list=34%, signal=75%
ENDOCYTOSIS		200	0.436326	1.18978	0.013	0.245287	1	4007	tags=32%, list=20%, signal=39%
MTOR SIGNALING PATHWAY		51	0.46422	1.1868	0.095	0.249102	1	6751	tags=47%, list=34%, signal=71%
GASTRIC ACID SECRETION		73	0.452906	1.18189	0.088	0.25853	1	8963	tags=64%, list=45%, signal=116%
NOD-LIKE RECEPTOR SIGNALING PATHWAY		62	0.454522	1.18154	0.09	0.253823	1	7516	tags=55%, list=37%, signal=87%
VIBRIO CHOLERAE INFECTION		54	0.456353	1.17082	0.119	0.281673	1	5860	tags=41%, list=29%, signal=57%
PHOSPHATIDYLINOSITOL SIGNALING SYSTEM		78	0.447577	1.16935	0.086	0.280641	1	7163	tags=50%, list=36%, signal=77%
VASCULAR SMOOTH MUSCLE CONTRACTION		113	0.438296	1.16904	0.05	0.275955	1	7601	tags=51%, list=38%, signal=82%
MELANOMA		71	0.447249	1.16805	0.102	0.273698	1	6751	tags=48%, list=34%, signal=72%
BLADDER CANCER		42	0.45975	1.15986	0.165	0.294421	1	6661	tags=48%, list=33%, signal=71%
PATHOGENIC ESCHERICHIA COLI INFECTION		52	0.452681	1.15924	0.146	0.290894	1	5371	tags=37%, list=27%, signal=50%
CHRONIC MYELOID LEUKEMIA		73	0.439533	1.15547	0.128	0.297994	1	7193	tags=53%, list=36%, signal=83%
COLORECTAL CANCER		62	0.446403	1.15445	0.161	0.295718	1	9331	tags=71%, list=46%, signal=132%
FC GAMMA R-MEDIATED PHAGOCYTOSIS		92	0.436298	1.15293	0.105	0.295216	1	6887	tags=49%, list=34%, signal=74%
P53 SIGNALING PATHWAY		68	0.439601	1.15066	0.152	0.298323	1	8509	tags=62%, list=42%, signal=107%
ALLOGRAFT REJECTION		37	0.461114	1.14906	0.189189	0.298583	1	7256	tags=49%, list=36%, signal=76%
SMALL CELL LUNG CANCER		84	0.435615	1.14758	0.117	0.298507	1	6751	tags=49%, list=34%, signal=73%
PARKINSONS DISEASE		111	0.428437	1.14628	0.09	0.297686	1	8512	tags=53%, list=42%, signal=92%
BASE EXCISION REPAIR		33	0.463578	1.14422	0.236	0.29991	1	6807	tags=48%, list=34%, signal=73%
MELANOGENESIS		99	0.427692	1.13982	0.128	0.309132	1	7426	tags=48%, list=37%, signal=77%
CARDIAC MUSCLE CONTRACTION		72	0.430085	1.13014	0.167	0.337516	1	9529	tags=60%, list=47%, signal=113%
VEGF SIGNALING PATHWAY		73	0.429804	1.12954	0.154	0.334159	1	7943	tags=53%, list=40%, signal=88%
BACTERIAL INVASION OF EPITHELIAL CELLS		70	0.432225	1.12504	0.184	0.345288	1	8014	tags=54%, list=40%, signal=90%
PROTEIN EXPORT		23	0.477247	1.12496	0.254271	0.340207	1	4119	tags=30%, list=21%, signal=38%
NUCLEOTIDE EXCISION REPAIR		44	0.443138	1.12485	0.235235	0.335401	1	5356	tags=39%, list=27%, signal=53%
MALARIA		51	0.439919	1.12459	0.227	0.331321	1	7256	tags=45%, list=36%, signal=70%
GRAFT-VERSUS-HOST DISEASE		40	0.445012	1.11696	0.236236	0.353755	1	7256	tags=48%, list=36%, signal=74%
FC EPSILON RI SIGNALING PATHWAY		76	0.427592	1.11404	0.179	0.359474	1	6887	tags=46%, list=34%, signal=70%
APOPTOSIS		87	0.422027	1.11365	0.186	0.355724	1	7193	tags=46%, list=36%, signal=71%
B CELL RECEPTOR SIGNALING PATHWAY		74	0.425376	1.11363	0.193	0.350813	1	6887	tags=45%, list=34%, signal=68%
LEISHMANIASIS		71	0.427282	1.11257	0.201	0.349998	1	8071	tags=55%, list=40%, signal=92%
T CELL RECEPTOR SIGNALING PATHWAY		107	0.409556	1.09787	0.203	0.400144	1	7256	tags=44%, list=36%, signal=68%
NON-SMALL CELL LUNG CANCER		54	0.42588	1.0923	0.258	0.417003	1	7040	tags=48%, list=35%, signal=74%
HUNTINGTONS DISEASE		170	0.402065	1.09075	0.158	0.418232	1	8512	tags=52%, list=42%, signal=89%
PROTEIN PROCESSING IN ENDOPLASMIC RETICULUM		164	0.39885	1.0833	0.181	0.442332	1	4767	tags=33%, list=24%, signal=43%
SPLICEOSOME		125	0.403031	1.08004	0.233	0.450321	1	5649	tags=38%, list=28%, signal=53%
ACUTE MYELOID LEUKEMIA		57	0.421097	1.07709	0.297	0.456861	1	7193	tags=49%, list=36%, signal=76%
ALDOSTERONE-REGULATED SODIUM REABSORPTION		42	0.42293	1.073	0.33	0.468226	1	8989	tags=62%, list=45%, signal=112%
ENDOMETRIAL CANCER		52	0.41977	1.07239	0.316	0.464812	1	7255	tags=48%, list=36%, signal=75%
ALZHEIMERS DISEASE		156	0.396585	1.07157	0.218	0.462346	1	9612	tags=59%, list=48%, signal=112%
DORSO-VENTRAL AXIS FORMATION		23	0.452222	1.06933	0.369478	0.465896	1	4705	tags=35%, list=23%, signal=45%
WNT SIGNALING PATHWAY		147	0.394158	1.06773	0.236	0.466997	1	9913	tags=63%, list=49%, signal=123%
RNA DEGRADATION		57	0.416273	1.06725	0.328	0.463439	1	10471	tags=75%, list=52%, signal=157%
TOLL-LIKE RECEPTOR SIGNALING PATHWAY		100	0.40259	1.06544	0.292	0.465554	1	6751	tags=40%, list=34%, signal=60%
ANTIGEN PROCESSING AND PRESENTATION		73	0.408105	1.06271	0.329	0.470982	1	8189	tags=51%, list=41%, signal=85%
LEUKOCYTE TRANSENDOTHELIAL MIGRATION		115	0.396209	1.05761	0.296	0.486131	1	9004	tags=56%, list=45%, signal=100%
SALIVARY SECRETION		84	0.400056	1.05513	0.337	0.490373	1	9365	tags=58%, list=47%, signal=109%
PHAGOSOME		150	0.380373	1.03828	0.337	0.55495	1	6809	tags=39%, list=34%, signal=58%
VASOPRESSIN-REGULATED WATER REABSORPTION		43	0.410706	1.03466	0.404	0.564392	1	7426	tags=49%, list=37%, signal=77%
RNA POLYMERASE		28	0.423197	1.02821	0.443443	0.585553	1	6131	tags=43%, list=31%, signal=62%
MISMATCH REPAIR		23	0.430499	1.0197	0.472362	0.615573	1	6529	tags=48%, list=33%, signal=71%
NATURAL KILLER CELL MEDIATED CYTOTOXICITY		131	0.378555	1.01655	0.439	0.623078	1	6887	tags=40%, list=34%, signal=60%
CHEMOKINE SIGNALING PATHWAY		183	0.369029	1.01327	0.452	0.630327	1	8864	tags=51%, list=44%, signal=90%
RIG-I-LIKE RECEPTOR SIGNALING PATHWAY		70	0.386186	1.00552	0.495	0.655166	1	7943	tags=46%, list=40%, signal=75%
RIBOSOME		85	0.377933	1.00361	0.485	0.656938	1	7344	tags=49%, list=37%, signal=78%
HOMOLOGOUS RECOMBINATION		28	0.414437	1.00264	0.496497	0.654239	1	6393	tags=39%, list=32%, signal=58%
LONG-TERM POTENTIATION		70	0.386053	1.00211	0.503	0.649758	1	10098	tags=66%, list=50%, signal=132%
LYSOSOME		121	0.372794	1.00093	0.498	0.647772	1	8757	tags=50%, list=44%, signal=87%
BASAL CELL CARCINOMA		53	0.388327	0.995171	0.507	0.663893	1	2259	tags=17%, list=11%, signal=19%
AMYOTROPHIC LATERAL SCLEROSIS (ALS)		53	0.388427	0.991382	0.523	0.672307	1	8230	tags=51%, list=41%, signal=86%
AUTOIMMUNE THYROID DISEASE		51	0.377386	0.965153	0.586	0.767654	1	7699	tags=41%, list=38%, signal=67%
PEROXISOME		77	0.366027	0.960156	0.621	0.778939	1	7413	tags=43%, list=37%, signal=68%
PANCREATIC SECRETION		97	0.36286	0.958072	0.649	0.779154	1	9365	tags=53%, list=47%, signal=98%
HEDGEHOG SIGNALING PATHWAY		53	0.372145	0.956915	0.624	0.776022	1	1686	tags=13%, list=8%, signal=14%
CYTOSOLIC DNA-SENSING PATHWAY		53	0.370706	0.956762	0.628	0.769267	1	7878	tags=40%, list=39%, signal=65%
ABC TRANSPORTERS		43	0.37741	0.955972	0.61	0.764771	1	8430	tags=49%, list=42%, signal=84%
TYPE II DIABETES MELLITUS		46	0.372908	0.954811	0.592	0.761607	1	6840	tags=37%, list=34%, signal=56%
CALCIUM SIGNALING PATHWAY		177	0.349229	0.949984	0.717	0.771123	1	9230	tags=50%, list=46%, signal=92%
THYROID CANCER		29	0.383241	0.944285	0.61523	0.782802	1	9278	tags=59%, list=46%, signal=109%
BASAL TRANSCRIPTION FACTORS		34	0.378818	0.943756	0.625	0.777435	1	7918	tags=50%, list=39%, signal=82%
COMPLEMENT AND COAGULATION CASCADES		67	0.361617	0.941756	0.656	0.776889	1	4624	tags=25%, list=23%, signal=33%
RENIN-ANGIOTENSIN SYSTEM		17	0.406687	0.94162	0.611167	0.770395	1	3736	tags=24%, list=19%, signal=29%
PHOTOTRANSDUCTION		29	0.3737	0.921771	0.667668	0.82204	1	6995	tags=31%, list=35%, signal=48%
MATURITY ONSET DIABETES OF THE YOUNG		23	0.385948	0.921062	0.650301	0.816728	1	2276	tags=17%, list=11%, signal=20%
CARBOHYDRATE DIGESTION AND ABSORPTION		38	0.368513	0.917729	0.704	0.81914	1	3306	tags=21%, list=16%, signal=25%
CYTOKINE-CYTOKINE RECEPTOR INTERACTION		256	0.332041	0.915961	0.872	0.816808	1	10465	tags=53%, list=52%, signal=110%
REGULATION OF AUTOPHAGY		33	0.360121	0.897133	0.717	0.857112	1	10128	tags=61%, list=50%, signal=122%
TASTE TRANSDUCTION		45	0.355793	0.894707	0.73	0.855677	1	10098	tags=49%, list=50%, signal=98%
JAK-STAT SIGNALING PATHWAY		153	0.317887	0.868019	0.927	0.903168	1	10505	tags=55%, list=52%, signal=114%
PPAR SIGNALING PATHWAY		68	0.332881	0.865619	0.84	0.90011	1	6766	tags=32%, list=34%, signal=49%
INTESTINAL IMMUNE NETWORK FOR IGA PRODUCTION		48	0.338736	0.864291	0.79	0.895078	1	411	tags=8%, list=2%, signal=8%
HEMATOPOIETIC CELL LINEAGE		85	0.31587	0.836165	0.904	0.932208	1	10721	tags=58%, list=53%, signal=123%
PROTEASOME		44	0.321677	0.817051	0.874	0.948667	1	11395	tags=61%, list=57%, signal=142%
ASTHMA		30	0.319239	0.7774	0.87976	0.977739	1	6953	tags=30%, list=35%, signal=46%
PRIMARY IMMUNODEFICIENCY		35	0.303033	0.754877	0.922	0.983342	1	6292	tags=29%, list=31%, signal=42%
SYSTEMIC LUPUS ERYTHEMATOSUS		117	0.269495	0.724441	0.995	0.988975	1	9431	tags=37%, list=47%, signal=69%
NEUROACTIVE LIGAND-RECEPTOR INTERACTION		271	0.248977	0.687761	1	0.991814	1	9222	tags=36%, list=46%, signal=66%
OLFACTORY TRANSDUCTION		114	0.224155	0.60105	0.999	0.99582	1	12141	tags=50%, list=60%, signal=126%
