# Supplementary material for: PathNet: a tool for pathway analysis using topological information
Source: Source Code Biol Med. 2012 Sep 24;7:10. doi: 10.1186/1751-0473-7-10 (PMC3563509; doi:10.1186/1751-0473-7-10)
Supplement: Additional file 5 — SPIA results. An Excel spreadsheet of the results of all nine comparisons using SPIA. [file 1751-0473-7-10-S5.xlsx]

## Sheet: Incipient
Rank	Name	ID	pSize	NDE	tA	pNDE	pPERT	pG	pGFWER	Status	KEGGLINK
1	Malaria	5144	49	6	-0.157834	0.0431772	0.168	0.0429875	1	Inhibited	http://www.genome.jp/dbget-bin/show_pathway?hsa05144+3082+4233+2993+1378+958+3820
2	Melanoma	5218	67	8	2.61889	0.024042	0.306	0.0434946	1	Activated	http://www.genome.jp/dbget-bin/show_pathway?hsa05218+5728+4233+26281+3082+1029+4193+1870+5295
3	Cell cycle	4110	115	8	-4.09409	0.264869	0.029	0.0450808	1	Inhibited	http://www.genome.jp/dbget-bin/show_pathway?hsa04110+1029+4193+4088+991+7272+1875+7027+1870
4	Allograft rejection	5330	36	5	0.266546	0.0394998	0.202	0.0465249	1	Activated	http://www.genome.jp/dbget-bin/show_pathway?hsa05330+3115+3119+958+3567+942
5	Intestinal immune network for	4672	44	6	0.266546	0.0270836	0.3	0.0472295	1	Activated	http://www.genome.jp/dbget-bin/show_pathway?hsa04672+3567+958+942+3115+3119+5284
6	Autoimmune thyroid disease	5320	50	6	0.266546	0.0469867	0.203	0.0539147	1	Activated	http://www.genome.jp/dbget-bin/show_pathway?hsa05320+3115+3119+958+1081+3567+942
7	Neuroactive ligand-receptor in	4080	249	18	0.601722	0.107869	0.096	0.0576822	1	Activated	http://www.genome.jp/dbget-bin/show_pathway?hsa04080+5645+1081+3953+2688+2741+2862+2911+2740+1395+1241+5724+9934+2149+9002+554+6753+624+148
8	Hedgehog signaling pathway	4340	45	5	1.16995	0.0876732	0.148	0.0693506	1	Activated	http://www.genome.jp/dbget-bin/show_pathway?hsa04340+1456+53944+2735+2737+51715
9	Graft-versus-host disease	5332	39	4	0.266546	0.149944	0.122	0.0914885	1	Activated	http://www.genome.jp/dbget-bin/show_pathway?hsa05332+3115+3119+942+57292
10	Vasopressin-regulated water re	4962	41	1	0.866152	0.894541	0.031	0.127152	1	Activated	http://www.genome.jp/dbget-bin/show_pathway?hsa04962+554
11	Epithelial cell signaling in H	5120	63	7	-0.259449	0.0474726	0.604	0.130515	1	Inhibited	http://www.genome.jp/dbget-bin/show_pathway?hsa05120+1432+533+8992+4233+50848+3579+5781
12	Type I diabetes mellitus	4940	42	3	0.266546	0.387154	0.075	0.131803	1	Activated	http://www.genome.jp/dbget-bin/show_pathway?hsa04940+942+3115+3119
13	Cytosolic DNA-sensing pathway	4623	47	1	0.455278	0.924292	0.034	0.140163	1	Activated	http://www.genome.jp/dbget-bin/show_pathway?hsa04623+81030
14	Basal cell carcinoma	5217	46	5	-1.17657	0.0943478	0.357	0.147891	1	Inhibited	http://www.genome.jp/dbget-bin/show_pathway?hsa05217+2735+2737+1857+7855+8325
15	Cytokine-cytokine receptor int	4060	237	19	0.236003	0.0438304	0.779	0.149454	1	Activated	http://www.genome.jp/dbget-bin/show_pathway?hsa04060+659+3588+3572+958+4233+2324+3082+80301+1438+2688+3567+1437+3597+3953+6368+6357+6367+3579+8718
16	NOD-like receptor signaling pa	4621	56	4	-0.950518	0.346322	0.133	0.187826	1	Inhibited	http://www.genome.jp/dbget-bin/show_pathway?hsa04621+6357+330+3326+1432
17	Chemokine signaling pathway	4062	169	7	3.57841	0.804592	0.062	0.199441	1	Activated	http://www.genome.jp/dbget-bin/show_pathway?hsa04062+3579+6357+6367+6368+5295+23236+2788
18	Renal cell carcinoma	5211	68	5	-0.681434	0.292505	0.177	0.205068	1	Inhibited	http://www.genome.jp/dbget-bin/show_pathway?hsa05211+5781+2889+4233+5295+3082
19	Systemic lupus erythematosus	5322	88	7	0.266546	0.184211	0.321	0.226355	1	Activated	http://www.genome.jp/dbget-bin/show_pathway?hsa05322+942+3115+3119+958+8342+8345+88
20	Asthma	5310	29	4	0	0.0646784	1	0.241789	1	Inhibited	http://www.genome.jp/dbget-bin/show_pathway?hsa05310+3115+3119+958+3567
21	Viral myocarditis	5416	69	6	0.266546	0.157508	0.421	0.246239	1	Activated	http://www.genome.jp/dbget-bin/show_pathway?hsa05416+958+3115+3119+942+4622+4629
22	Natural killer cell mediated c	4650	120	5	-3.85932	0.773751	0.088	0.251043	1	Inhibited	http://www.genome.jp/dbget-bin/show_pathway?hsa04650+1437+919+5781+5295+57292
23	Phototransduction	4744	24	1	0.605595	0.731125	0.1	0.264357	1	Activated	http://www.genome.jp/dbget-bin/show_pathway?hsa04744+6010
24	Progesterone-mediated oocyte m	4914	76	4	-0.780893	0.580845	0.126	0.26455	1	Inhibited	http://www.genome.jp/dbget-bin/show_pathway?hsa04914+5140+3326+1432+5295
25	Chagas disease	5142	99	6	-1.40067	0.430498	0.179	0.274576	1	Inhibited	http://www.genome.jp/dbget-bin/show_pathway?hsa05142+1432+4088+624+23236+5295+919
26	Tight junction	4530	118	10	0.0867455	0.0939089	0.851	0.281847	1	Activated	http://www.genome.jp/dbget-bin/show_pathway?hsa04530+50848+51208+84612+3996+1495+4622+4629+88+7525+5728
27	Melanogenesis	4916	88	4	-2.69397	0.696361	0.118	0.287511	1	Inhibited	http://www.genome.jp/dbget-bin/show_pathway?hsa04916+1857+7855+8325+23236
28	ECM-receptor interaction	4512	81	4	-0.571119	0.631882	0.155	0.325498	1	Inhibited	http://www.genome.jp/dbget-bin/show_pathway?hsa04512+1282+1290+3690+375790
29	Jak-STAT signaling pathway	4630	138	11	0	0.113045	1	0.359479	1	Inhibited	http://www.genome.jp/dbget-bin/show_pathway?hsa04630+10253+5295+5781+1438+3572+3588+3597+3953+1437+3567+2688
30	Small cell lung cancer	5222	84	6	-0.782406	0.286312	0.406	0.366406	1	Inhibited	http://www.genome.jp/dbget-bin/show_pathway?hsa05222+5728+5295+1282+330+7188+1870
31	Toxoplasmosis	5145	125	9	0.477346	0.217026	0.56	0.377675	1	Activated	http://www.genome.jp/dbget-bin/show_pathway?hsa05145+1432+330+3115+3119+5295+8398+958+3949+3588
32	Vibrio cholerae infection	5110	50	5	0	0.123521	1	0.381846	1	Inhibited	http://www.genome.jp/dbget-bin/show_pathway?hsa05110+533+8992+29927+11014+11015
33	p53 signaling pathway	4115	62	5	-0.198541	0.230992	0.56	0.393912	1	Inhibited	http://www.genome.jp/dbget-bin/show_pathway?hsa04115+6241+5728+1029+51512+4193
34	Chronic myeloid leukemia	5220	71	6	-0.156547	0.173007	0.83	0.42228	1	Inhibited	http://www.genome.jp/dbget-bin/show_pathway?hsa05220+5781+4193+1029+1870+4088+5295
35	Bacterial invasion of epitheli	5100	64	5	0.762034	0.251096	0.574	0.423314	1	Activated	http://www.genome.jp/dbget-bin/show_pathway?hsa05100+1495+5295+4233+1211+391
36	Shigellosis	5131	56	2	0.609857	0.807195	0.185	0.433297	1	Activated	http://www.genome.jp/dbget-bin/show_pathway?hsa05131+391+1432
37	Maturity onset diabetes of the	4950	22	1	-0.200273	0.699919	0.22	0.44207	1	Inhibited	http://www.genome.jp/dbget-bin/show_pathway?hsa04950+3170
38	Prion diseases	5020	33	1	-0.0982112	0.836088	0.19	0.451114	1	Inhibited	http://www.genome.jp/dbget-bin/show_pathway?hsa05020+1958
39	Salivary secretion	4970	78	2	-0.182887	0.925905	0.172	0.451847	1	Inhibited	http://www.genome.jp/dbget-bin/show_pathway?hsa04970+148+23236
40	Glioma	5214	59	5	-0.199194	0.201802	0.848	0.473227	1	Inhibited	http://www.genome.jp/dbget-bin/show_pathway?hsa05214+5295+5728+4193+1029+1870
41	Taste transduction	4742	33	1	0.4263	0.836088	0.215	0.48825	1	Activated	http://www.genome.jp/dbget-bin/show_pathway?hsa04742+50838
42	Adipocytokine signaling pathwa	4920	64	5	-0.0165069	0.251096	0.729	0.493867	1	Inhibited	http://www.genome.jp/dbget-bin/show_pathway?hsa04920+5781+5105+5564+3953+10645
43	Leukocyte transendothelial mig	4670	106	8	-0.087558	0.198838	0.939	0.500045	1	Inhibited	http://www.genome.jp/dbget-bin/show_pathway?hsa04670+51208+5781+1500+50848+5295+1432+1495+88
44	Antigen processing and present	4612	73	6	0	0.189111	1	0.504061	1	Inhibited	http://www.genome.jp/dbget-bin/show_pathway?hsa04612+5994+57292+3115+3119+3326+3308
45	Staphylococcus aureus infectio	5150	49	3	0.357393	0.486982	0.415	0.525253	1	Activated	http://www.genome.jp/dbget-bin/show_pathway?hsa05150+3115+3119+5724
46	Oocyte meiosis	4114	93	2	-0.656977	0.962795	0.227	0.550914	1	Inhibited	http://www.genome.jp/dbget-bin/show_pathway?hsa04114+991+10734
47	Focal adhesion	4510	190	11	-1.16902	0.428155	0.522	0.558375	1	Inhibited	http://www.genome.jp/dbget-bin/show_pathway?hsa04510+3690+5728+5295+88+1282+1290+330+2324+4233+3082+2889
48	MAPK signaling pathway	4010	246	7	0.823664	0.980954	0.234	0.567354	1	Activated	http://www.genome.jp/dbget-bin/show_pathway?hsa04010+8398+2263+786+26281+1432+11184+8569
49	Bladder cancer	5219	41	3	0.120752	0.372446	0.638	0.579101	1	Activated	http://www.genome.jp/dbget-bin/show_pathway?hsa05219+1029+4193+1870
50	Huntington's disease	5016	155	7	0.0279892	0.726388	0.339	0.59134	1	Activated	http://www.genome.jp/dbget-bin/show_pathway?hsa05016+4709+5978+548644+2911+23236+9519+1211
51	Apoptosis	4210	83	3	0.643949	0.826583	0.346	0.644002	1	Activated	http://www.genome.jp/dbget-bin/show_pathway?hsa04210+9941+330+5295
52	Leishmaniasis	5140	70	4	0.261137	0.514676	0.557	0.644848	1	Activated	http://www.genome.jp/dbget-bin/show_pathway?hsa05140+1378+3115+3119+1432
53	Arrhythmogenic right ventricul	5412	68	5	0	0.292505	1	0.652074	1	Inhibited	http://www.genome.jp/dbget-bin/show_pathway?hsa05412+786+1824+3690+1495+88
54	Olfactory transduction	4740	67	4	-0.445912	0.479877	0.621	0.658781	1	Inhibited	http://www.genome.jp/dbget-bin/show_pathway?hsa04740+5132+26658+4992+8590
55	Insulin signaling pathway	4910	127	8	-0.153188	0.360948	0.895	0.688078	1	Inhibited	http://www.genome.jp/dbget-bin/show_pathway?hsa04910+8569+5564+5105+5140+5295+23433+6720+2889
56	Fc epsilon RI signaling pathwa	4664	73	5	-0.057571	0.345737	0.944	0.69182	1	Inhibited	http://www.genome.jp/dbget-bin/show_pathway?hsa04664+1437+1432+5295+8398+3567
57	Wnt signaling pathway	4310	132	7	-0.28869	0.558266	0.601	0.701931	1	Inhibited	http://www.genome.jp/dbget-bin/show_pathway?hsa04310+4088+23236+7855+8325+1857+6907+6424
58	Neurotrophin signaling pathway	4722	117	4	-0.623958	0.877756	0.413	0.730353	1	Inhibited	http://www.genome.jp/dbget-bin/show_pathway?hsa04722+5295+2889+5781+1432
59	Vascular smooth muscle contrac	4270	101	5	-0.361923	0.629678	0.576	0.730537	1	Inhibited	http://www.genome.jp/dbget-bin/show_pathway?hsa04270+148+23236+8398+4881+4629
60	Alzheimer's disease	5010	142	4	-0.0467951	0.95018	0.386	0.734647	1	Inhibited	http://www.genome.jp/dbget-bin/show_pathway?hsa05010+4709+23236+348+4311
61	RIG-I-like receptor signaling	4622	66	2	0.154862	0.873984	0.425	0.739306	1	Activated	http://www.genome.jp/dbget-bin/show_pathway?hsa04622+1540+1432
62	Amoebiasis	5146	104	6	0.0439477	0.47833	0.846	0.770765	1	Activated	http://www.genome.jp/dbget-bin/show_pathway?hsa05146+1437+5295+23236+1282+1290+88
63	T cell receptor signaling path	4660	102	5	-0.109161	0.63846	0.641	0.774888	1	Inhibited	http://www.genome.jp/dbget-bin/show_pathway?hsa04660+1437+3567+5295+919+1432
64	VEGF signaling pathway	4370	69	3	-0.23085	0.718798	0.582	0.782907	1	Inhibited	http://www.genome.jp/dbget-bin/show_pathway?hsa04370+8398+5295+1432
65	Toll-like receptor signaling p	4620	97	4	-0.225196	0.766902	0.55	0.785905	1	Inhibited	http://www.genome.jp/dbget-bin/show_pathway?hsa04620+942+958+1432+5295
66	Complement and coagulation cas	4610	67	4	-0.0663153	0.479877	0.951	0.814364	1	Inhibited	http://www.genome.jp/dbget-bin/show_pathway?hsa04610+2149+5329+624+1378
67	GnRH signaling pathway	4912	91	5	-0.102784	0.535341	0.895	0.831666	1	Inhibited	http://www.genome.jp/dbget-bin/show_pathway?hsa04912+1081+23236+1432+8398+5338
68	Non-small cell lung cancer	5223	52	3	-0.0564473	0.527379	0.925	0.837985	1	Inhibited	http://www.genome.jp/dbget-bin/show_pathway?hsa05223+5295+1870+1029
69	Pancreatic cancer	5212	70	4	-0.0413094	0.514676	0.955	0.840621	1	Inhibited	http://www.genome.jp/dbget-bin/show_pathway?hsa05212+5295+1029+1870+4088
70	Endometrial cancer	5213	50	3	0	0.500635	1	0.847014	1	Inhibited	http://www.genome.jp/dbget-bin/show_pathway?hsa05213+1495+5728+5295
71	Regulation of actin cytoskelet	4810	192	8	0.720643	0.811395	0.63	0.854198	1	Activated	http://www.genome.jp/dbget-bin/show_pathway?hsa04810+3984+88+5295+624+3690+2263+26281+2149
72	SNARE interactions in vesicula	4130	32	2	0	0.513234	1	0.855573	1	Inhibited	http://www.genome.jp/dbget-bin/show_pathway?hsa04130+9570+6804
73	Fc gamma R-mediated phagocytos	4666	86	4	0.226125	0.678794	0.762	0.85823	1	Activated	http://www.genome.jp/dbget-bin/show_pathway?hsa04666+5295+5338+3984+8398
74	Pancreatic secretion	4972	90	5	0	0.525323	1	0.863496	1	Inhibited	http://www.genome.jp/dbget-bin/show_pathway?hsa04972+23236+5645+1360+63036+8398
75	Carbohydrate digestion and abs	4973	35	2	0	0.56218	1	0.885958	1	Inhibited	http://www.genome.jp/dbget-bin/show_pathway?hsa04973+6476+5295
76	Colorectal cancer	5210	61	2	0.0319054	0.843782	0.684	0.89438	1	Activated	http://www.genome.jp/dbget-bin/show_pathway?hsa05210+5295+4088
77	TGF-beta signaling pathway	4350	80	4	-0.0333585	0.621997	0.97	0.908191	1	Inhibited	http://www.genome.jp/dbget-bin/show_pathway?hsa04350+4088+7027+1875+659
78	Axon guidance	4360	112	5	0.129225	0.719034	0.854	0.913512	1	Activated	http://www.genome.jp/dbget-bin/show_pathway?hsa04360+1946+4233+3984+23654+9901
79	Notch signaling pathway	4330	40	1	0.0967725	0.888558	0.718	0.924721	1	Activated	http://www.genome.jp/dbget-bin/show_pathway?hsa04330+1857
80	Calcium signaling pathway	4020	163	6	0.287752	0.87437	0.736	0.927192	1	Activated	http://www.genome.jp/dbget-bin/show_pathway?hsa04020+23236+148+2149+2911+5724+624
81	PPAR signaling pathway	3320	62	3	0	0.648184	1	0.929224	1	Inhibited	http://www.genome.jp/dbget-bin/show_pathway?hsa03320+5105+1581+79966
82	Long-term depression	4730	65	3	0.0240267	0.679879	0.974	0.935151	1	Activated	http://www.genome.jp/dbget-bin/show_pathway?hsa04730+23236+8398+2911
83	Dorso-ventral axis formation	4320	20	1	0	0.665112	1	0.936344	1	Inhibited	http://www.genome.jp/dbget-bin/show_pathway?hsa04320+2120
84	Lysosome	4142	108	5	0	0.688415	1	0.945444	1	Inhibited	http://www.genome.jp/dbget-bin/show_pathway?hsa04142+533+5476+6448+1211+23431
85	RNA transport	3013	22	1	0	0.699919	1	0.949643	1	Inhibited	http://www.genome.jp/dbget-bin/show_pathway?hsa03013+9939
86	Gap junction	4540	85	2	0.0279892	0.94611	0.767	0.958362	1	Activated	http://www.genome.jp/dbget-bin/show_pathway?hsa04540+2911+23236
87	Long-term potentiation	4720	62	2	0.0279892	0.850301	0.89	0.967678	1	Activated	http://www.genome.jp/dbget-bin/show_pathway?hsa04720+2911+23236
88	Dilated cardiomyopathy	5414	82	3	0	0.820242	1	0.982778	1	Inhibited	http://www.genome.jp/dbget-bin/show_pathway?hsa05414+786+3690+4607
89	Hepatitis C	5160	117	4	0.0112317	0.877756	0.981	0.98987	1	Activated	http://www.genome.jp/dbget-bin/show_pathway?hsa05160+51208+1432+5295+3949
90	Aldosterone-regulated sodium r	4960	40	1	0	0.888558	1	0.993546	1	Inhibited	http://www.genome.jp/dbget-bin/show_pathway?hsa04960+5295
91	Protein processing in endoplas	4141	148	5	0	0.903059	1	0.995142	1	Inhibited	http://www.genome.jp/dbget-bin/show_pathway?hsa04141+29927+10483+6400+3326+9532
92	Type II diabetes mellitus	4930	44	1	0	0.91064	1	0.995883	1	Inhibited	http://www.genome.jp/dbget-bin/show_pathway?hsa04930+5295
93	mTOR signaling pathway	4150	47	1	0	0.924292	1	0.997059	1	Inhibited	http://www.genome.jp/dbget-bin/show_pathway?hsa04150+5295
94	Amyotrophic lateral sclerosis	5014	49	1	0	0.932219	1	0.997649	1	Inhibited	http://www.genome.jp/dbget-bin/show_pathway?hsa05014+1432
95	Acute myeloid leukemia	5221	56	1	0	0.953999	1	0.998925	1	Inhibited	http://www.genome.jp/dbget-bin/show_pathway?hsa05221+5295
96	Gastric acid secretion	4971	64	1	0	0.970491	1	0.99956	1	Inhibited	http://www.genome.jp/dbget-bin/show_pathway?hsa04971+23236
97	B cell receptor signaling path	4662	69	1	0	0.977654	1	0.999748	1	Inhibited	http://www.genome.jp/dbget-bin/show_pathway?hsa04662+5295
98	ErbB signaling pathway	4012	82	1	0	0.989174	1	0.999941	1	Inhibited	http://www.genome.jp/dbget-bin/show_pathway?hsa04012+5295
99	Parkinson's disease	5012	101	1	0	0.996265	1	0.999993	1	Inhibited	http://www.genome.jp/dbget-bin/show_pathway?hsa05012+4709

## Sheet: Moderate
Rank	Name	ID	pSize	NDE	tA	pNDE	pPERT	pG	pGFWER	Status	KEGGLINK
1	Parkinson's disease	5012	101	37	-4.72381	1.2505e-06	0.013	3.07814e-07	3.17048e-05	Inhibited	http://www.genome.jp/dbget-bin/show_pathway?hsa05012+6622+7345+4702+4706+4710+4713+4720+4724+4729+6392+1537+27089+29796+7381+7386+7388+1327+1345+1349+1350+9167+9377+10476+498+506+509+515+518+539+27429+291+5481+7416+7417+83447+7326+317
2	Huntington's disease	5016	155	51	-0.349414	5.98077e-07	0.552	5.25705e-06	0.000541476	Inhibited	http://www.genome.jp/dbget-bin/show_pathway?hsa05016+4702+4706+4710+4713+4720+4724+4729+6392+1537+27089+29796+7381+7386+7388+1327+1345+1349+1350+9167+9377+10476+498+506+509+515+518+539+23186+3065+1387+5431+5436+5440+5441+548644+2902+2915+23236+291+5481+7416+7417+83447+6874+6647+9519+7157+1213+163+317+10488
3	Alzheimer's disease	5010	142	40	-1.02904	0.000491086	0.278	0.00135144	0.139198	Inhibited	http://www.genome.jp/dbget-bin/show_pathway?hsa05010+351+317+4702+4706+4710+4713+4720+4724+4729+6392+1537+27089+29796+7381+7386+7388+10476+498+506+509+515+518+539+1327+1345+1349+1350+9167+9377+3709+488+23236+2902+1020+51806+808+5530+4035+2597+6622
4	Arrhythmogenic right ventricul	5412	68	23	0	0.000518204	1	0.00443849	0.457165	Inhibited	http://www.genome.jp/dbget-bin/show_pathway?hsa05412+6444+10368+27091+55799+783+784+488+6546+4000+1756+1832+3676+3679+3688+3690+3691+3693+3694+3696+71+87+6934+2697
5	Epithelial cell signaling in H	5120	63	19	-1.44096	0.0066766	0.199	0.010129	1	Inhibited	http://www.genome.jp/dbget-bin/show_pathway?hsa05120+1432+5599+6416+51382+51606+523+526+527+528+529+533+534+537+998+4233+7082+1445+4067+6714
6	Gastric acid secretion	4971	64	17	-1.65904	0.034983	0.053	0.013517	1	Inhibited	http://www.genome.jp/dbget-bin/show_pathway?hsa04971+1131+107+23236+3709+5579+495+2778+476+483+7430+2771+6750+3758+3773+51806+808+816
7	Axon guidance	4360	112	30	1.43212	0.00553457	0.419	0.0163874	1	Activated	http://www.genome.jp/dbget-bin/show_pathway?hsa04360+2771+1630+5530+22885+6585+2534+998+10298+3688+64221+1808+25+2043+2044+2045+1948+2047+1945+23365+4233+10154+3984+23654+5364+5365+57556+54910+9901+1020+8829
8	Neurotrophin signaling pathway	4722	117	30	-1.98719	0.010708	0.362	0.0254009	1	Inhibited	http://www.genome.jp/dbget-bin/show_pathway?hsa04722+4915+5295+5604+6654+6655+6195+6196+2889+4793+57498+9252+816+1445+5599+7157+4217+9261+1432+25+5609+998+9500+8767+3654+7529+7531+7533+7534+51806+808
9	Long-term depression	4730	65	18	-1.84255	0.0203208	0.245	0.0313782	1	Inhibited	http://www.genome.jp/dbget-bin/show_pathway?hsa04730+23236+2890+2892+64600+8398+2768+2771+2775+2778+2915+5579+1392+2983+5604+5515+5519+4067+3709
10	Cell cycle	4110	115	29	-1.40098	0.0151191	0.621	0.0532186	1	Inhibited	http://www.genome.jp/dbget-bin/show_pathway?hsa04110+51343+25847+8454+545+699+7529+7531+7533+7534+1387+9700+5925+7157+1030+4087+995+8900+902+898+894+7272+1032+10735+5933+5934+1875+25+7027+3065
11	Hedgehog signaling pathway	4340	45	5	2.1426	0.902394	0.013	0.0638819	1	Activated	http://www.genome.jp/dbget-bin/show_pathway?hsa04340+1452+1456+2736+51715+6608
12	GnRH signaling pathway	4912	91	23	-2.21268	0.0278927	0.439	0.0661548	1	Inhibited	http://www.genome.jp/dbget-bin/show_pathway?hsa04912+5579+107+23236+998+816+5606+1432+4216+64600+8398+3709+51806+808+5338+2778+6714+2002+5604+6654+6655+5609+6416+5599
13	Circadian rhythm - mammal	4710	21	4	-1.45902	0.490752	0.025	0.06626	1	Inhibited	http://www.genome.jp/dbget-bin/show_pathway?hsa04710+5187+8863+8454+6096
14	RNA transport	3013	22	7	0.112215	0.0658847	0.187	0.0664872	1	Activated	http://www.genome.jp/dbget-bin/show_pathway?hsa03013+9939+9775+6396+7919+9470+1981+1975
15	ECM-receptor interaction	4512	81	21	-0.626841	0.0266128	0.463	0.0664928	1	Inhibited	http://www.genome.jp/dbget-bin/show_pathway?hsa04512+3910+1282+1284+1286+1289+1290+1301+3371+7148+3690+3688+3676+961+6383+6385+3691+3696+3694+3693+3679+960
16	Dilated cardiomyopathy	5414	82	22	-0.0392806	0.015983	0.927	0.0772226	1	Inhibited	http://www.genome.jp/dbget-bin/show_pathway?hsa05414+6444+10368+27091+55799+783+784+488+6546+3676+3679+3688+3690+3691+3693+3694+3696+4000+7169+1756+2778+107+71
17	Shigellosis	5131	56	15	-0.990912	0.0429454	0.456	0.0966051	1	Inhibited	http://www.genome.jp/dbget-bin/show_pathway?hsa05131+1445+25+998+8936+10552+9474+8767+4793+5599+1432+7322+5217+71+3688+960
18	Vibrio cholerae infection	5110	50	14	-0.22892	0.0349445	0.585	0.0999669	1	Inhibited	http://www.genome.jp/dbget-bin/show_pathway?hsa05110+51382+51606+523+526+527+528+529+533+534+537+7082+2778+5579+71
19	Protein processing in endoplas	4141	148	28	1.36704	0.296728	0.069	0.10009	1	Activated	http://www.genome.jp/dbget-bin/show_pathway?hsa04141+5599+7186+4217+5609+811+7415+1650+7991+10483+3998+55666+11253+4121+55757+10299+7326+8720+7322+8454+3326+25956+6396+7184+23471+10808+22824+9532+6238
20	Vasopressin-regulated water re	4962	41	8	1.10184	0.396829	0.066	0.121587	1	Activated	http://www.genome.jp/dbget-bin/show_pathway?hsa04962+554+2778+10488+359+8766+5869+1780+51143
21	mTOR signaling pathway	4150	47	12	-0.350567	0.0899372	0.295	0.122825	1	Inhibited	http://www.genome.jp/dbget-bin/show_pathway?hsa04150+51719+8408+9470+6194+1975+7422+64223+6009+5562+6195+6196+5295
22	Wnt signaling pathway	4310	132	20	2.50998	0.753719	0.041	0.138348	1	Activated	http://www.genome.jp/dbget-bin/show_pathway?hsa04310+4087+5579+5530+816+23236+8325+5599+23500+894+1488+6934+1387+1452+8454+6907+7157+5515+5519+27123+11197
23	Renal cell carcinoma	5211	68	15	-1.17543	0.168813	0.236	0.168239	1	Inhibited	http://www.genome.jp/dbget-bin/show_pathway?hsa05211+7422+405+1387+8453+7039+5155+2271+2889+6654+6655+4233+10298+998+5295+5604
24	MAPK signaling pathway	4010	246	49	1.44543	0.12253	0.336	0.172505	1	Activated	http://www.genome.jp/dbget-bin/show_pathway?hsa04010+11221+1847+1848+9448+64600+8398+5604+5579+10235+6654+6655+2768+5159+2260+4915+10368+27091+55799+783+784+5155+2258+26281+27006+8817+9252+7867+9261+7157+2002+1432+5606+4216+4217+5871+7186+3554+998+5609+5599+6416+2122+3727+5530+2318+11184+6722+6195+6196
25	p53 signaling pathway	4115	62	9	-1.80315	0.751581	0.055	0.173036	1	Inhibited	http://www.genome.jp/dbget-bin/show_pathway?hsa04115+545+898+5728+55367+8795+317+7157+25898+894
26	Cytokine-cytokine receptor int	4060	237	26	1.77218	0.997277	0.042	0.174781	1	Activated	http://www.genome.jp/dbget-bin/show_pathway?hsa04060+659+91+92+3572+8807+3556+3554+3624+3587+3815+4233+5159+3445+7422+80301+5155+64109+1438+1235+6357+6363+6361+27242+8718+8795+57007
27	Long-term potentiation	4720	62	16	0.238025	0.051016	0.916	0.189883	1	Activated	http://www.genome.jp/dbget-bin/show_pathway?hsa04720+5579+1387+816+5530+51806+808+6195+6196+2902+107+2890+5604+5502+2915+23236+3709
28	SNARE interactions in vesicula	4130	32	5	0.469873	0.656345	0.085	0.216807	1	Activated	http://www.genome.jp/dbget-bin/show_pathway?hsa04130+10652+10228+6616+6804+9341
29	Gap junction	4540	85	19	1.37595	0.12097	0.462	0.217093	1	Activated	http://www.genome.jp/dbget-bin/show_pathway?hsa04540+5579+2771+2697+3356+7082+347733+107+6714+2983+5604+6654+6655+5159+5155+2778+2915+1813+23236+3709
30	Focal adhesion	4510	190	40	-1.29109	0.0799927	0.708	0.219241	1	Inhibited	http://www.genome.jp/dbget-bin/show_pathway?hsa04510+3688+3690+3691+3693+3694+3696+3676+3679+2318+998+10627+5728+5295+87+5579+6714+2534+1282+1284+1286+1289+1290+1301+3371+3910+7148+2002+894+5604+6654+6655+4233+5159+5155+7422+2889+5599+10298+10451+71
31	VEGF signaling pathway	4370	69	13	-2.1189	0.390687	0.145	0.219283	1	Inhibited	http://www.genome.jp/dbget-bin/show_pathway?hsa04370+998+64600+8398+7867+9261+5530+5295+5579+1432+6714+7422+5604+4846
32	Glioma	5214	59	14	-1.23208	0.115769	0.518	0.228715	1	Inhibited	http://www.genome.jp/dbget-bin/show_pathway?hsa05214+7039+5155+5159+51806+808+816+5579+6654+6655+5604+5295+5728+7157+5925
33	Oocyte meiosis	4114	93	21	0.949843	0.098434	0.655	0.24123	1	Activated	http://www.genome.jp/dbget-bin/show_pathway?hsa04114+6195+6196+5604+25847+8454+898+995+816+3709+51806+808+5530+107+7529+7531+7533+7534+9700+5515+5519+699
34	Pancreatic secretion	4972	90	16	-0.547072	0.467124	0.141	0.245026	1	Inhibited	http://www.genome.jp/dbget-bin/show_pathway?hsa04972+1131+23236+3709+492+5579+476+483+8671+5408+64600+8398+488+952+2778+107+8766
35	NOD-like receptor signaling pa	4621	56	10	-1.46256	0.488676	0.141	0.253223	1	Inhibited	http://www.genome.jp/dbget-bin/show_pathway?hsa04621+8767+4793+6357+834+7205+3326+7184+55914+5599+1432
36	Melanogenesis	4916	88	16	-4.75471	0.428411	0.164	0.256837	1	Inhibited	http://www.genome.jp/dbget-bin/show_pathway?hsa04916+816+51806+808+2771+2775+1910+3815+8325+23236+1387+6934+2778+5579+10488+107+5604
37	B cell receptor signaling path	4662	69	13	-2.05595	0.390687	0.182	0.259078	1	Inhibited	http://www.genome.jp/dbget-bin/show_pathway?hsa04662+4793+5579+10451+5295+975+5530+695+4067+933+5604+6654+6655+27071
38	Progesterone-mediated oocyte m	4914	76	14	-1.59666	0.418128	0.178	0.267783	1	Inhibited	http://www.genome.jp/dbget-bin/show_pathway?hsa04914+107+25847+51343+699+995+3326+6195+6196+5604+2771+8900+1432+5599+5295
39	Acute myeloid leukemia	5221	56	9	-1.10088	0.630922	0.142	0.305729	1	Inhibited	http://www.genome.jp/dbget-bin/show_pathway?hsa05221+6774+8900+6934+5371+6654+6655+3815+5295+5604
40	Amoebiasis	5146	104	18	-0.946814	0.509734	0.183	0.314557	1	Inhibited	http://www.genome.jp/dbget-bin/show_pathway?hsa05146+3910+3554+5869+7879+5295+2774+2778+5579+107+23236+1282+1284+1286+1289+1290+1301+87+5275
41	Salivary secretion	4970	78	13	-0.890673	0.580915	0.171	0.328729	1	Inhibited	http://www.genome.jp/dbget-bin/show_pathway?hsa04970+1131+2778+107+23236+3709+492+5579+51806+808+2983+952+476+483
42	Regulation of actin cytoskelet	4810	192	39	0.555743	0.125963	0.832	0.3412	1	Activated	http://www.genome.jp/dbget-bin/show_pathway?hsa04810+10552+5217+8936+54961+3984+8395+1730+87+7430+10627+10298+998+23365+10451+26230+5604+5295+1131+1445+3676+3679+3688+3690+3691+3693+3694+3696+2768+6654+6655+2260+5159+2258+26281+27006+5155+8817+71+4628
43	Fc epsilon RI signaling pathwa	4664	73	16	-0.826855	0.165479	0.642	0.34443	1	Inhibited	http://www.genome.jp/dbget-bin/show_pathway?hsa04664+2534+1432+5609+6416+5606+5295+5579+695+4067+5604+6654+6655+64600+8398+5599+10451
44	Olfactory transduction	4740	67	8	-1.91819	0.904753	0.129	0.367417	1	Inhibited	http://www.genome.jp/dbget-bin/show_pathway?hsa04740+816+2774+51806+808+5132+4991+8590+2978
45	Hepatitis C	5160	117	18	1.4265	0.720928	0.164	0.37067	1	Activated	http://www.genome.jp/dbget-bin/show_pathway?hsa05160+3445+6772+975+7122+9071+9021+5515+5519+8554+6774+1432+6654+6655+5295+7157+5599+7186+3949
46	Melanoma	5218	67	13	2.42368	0.348005	0.344	0.373824	1	Activated	http://www.genome.jp/dbget-bin/show_pathway?hsa05218+7157+5728+2260+4233+5159+2258+26281+27006+5155+8817+5925+5295+5604
47	Amyotrophic lateral sclerosis	5014	49	10	0.516553	0.316567	0.41	0.394805	1	Activated	http://www.genome.jp/dbget-bin/show_pathway?hsa05014+6647+2890+2902+834+317+4217+5606+1432+5530+7157
48	Fc gamma R-mediated phagocytos	4666	86	16	-1.5814	0.389754	0.335	0.396385	1	Inhibited	http://www.genome.jp/dbget-bin/show_pathway?hsa04666+4067+5295+5604+10451+8936+10552+998+5338+3984+8398+4082+4651+8395+10059+1785+5579
49	Prion diseases	5020	33	5	-0.92161	0.684118	0.191	0.396587	1	Inhibited	http://www.genome.jp/dbget-bin/show_pathway?hsa05020+6647+2534+5604+2002+4851
50	Insulin signaling pathway	4910	127	25	-1.628	0.239626	0.549	0.398391	1	Inhibited	http://www.genome.jp/dbget-bin/show_pathway?hsa04910+5599+5792+9021+2002+5562+5564+51806+5257+808+5576+32+6194+2308+6654+6655+9470+5604+10580+6009+5295+23433+6720+2889+2645+10211
51	Carbohydrate digestion and abs	4973	35	4	-0.261059	0.870254	0.164	0.420581	1	Inhibited	http://www.genome.jp/dbget-bin/show_pathway?hsa04973+476+483+5295+5579
52	Complement and coagulation cas	4610	67	8	2.57264	0.904753	0.158	0.421027	1	Activated	http://www.genome.jp/dbget-bin/show_pathway?hsa04610+2161+2159+7056+5627+2160+5329+1378+5648
53	Calcium signaling pathway	4020	163	33	0.0745376	0.154702	0.958	0.431151	1	Activated	http://www.genome.jp/dbget-bin/show_pathway?hsa04020+3707+107+4846+7416+7417+5481+6546+816+5530+5579+952+51196+5159+2902+5026+3709+5257+23236+1131+185+1910+2915+3356+5724+51806+808+291+83447+488+136+2774+2778+492
54	Notch signaling pathway	4330	40	9	0.519396	0.22994	0.7	0.454966	1	Activated	http://www.genome.jp/dbget-bin/show_pathway?hsa04330+3065+1488+9612+1387+8850+9794+4851+4853+10683
55	Regulation of autophagy	4140	30	6	0.262851	0.403661	0.456	0.495597	1	Activated	http://www.genome.jp/dbget-bin/show_pathway?hsa04140+9474+9140+30849+8408+3445+5562
56	Non-small cell lung cancer	5223	52	9	-1.81677	0.535616	0.346	0.497714	1	Inhibited	http://www.genome.jp/dbget-bin/show_pathway?hsa05223+5579+5295+7157+7039+5925+6654+6655+6257+5604
57	Viral myocarditis	5416	69	11	0.422894	0.644899	0.29	0.500568	1	Activated	http://www.genome.jp/dbget-bin/show_pathway?hsa05416+6444+1756+1981+3119+3383+71+4628+4629+57644+2534+25
58	T cell receptor signaling path	4660	102	12	-1.73022	0.946907	0.208	0.516966	1	Inhibited	http://www.genome.jp/dbget-bin/show_pathway?hsa04660+4793+5295+6654+6655+5530+10451+998+10298+2534+5604+5609+1432
59	Pathogenic Escherichia coli in	5130	52	10	0.811548	0.389928	0.51	0.520055	1	Activated	http://www.genome.jp/dbget-bin/show_pathway?hsa05130+7534+7430+998+25+2534+3688+4691+347733+10552+71
60	Chemokine signaling pathway	4062	169	24	-3.07653	0.866089	0.273	0.577404	1	Inhibited	http://www.genome.jp/dbget-bin/show_pathway?hsa04062+1235+6357+6361+6363+1445+4067+5295+23236+2771+2786+2788+10451+998+107+10235+5579+56288+26230+6772+6774+5604+4793+6654+6655
61	Maturity onset diabetes of the	4950	22	3	-0.471161	0.74943	0.316	0.577948	1	Inhibited	http://www.genome.jp/dbget-bin/show_pathway?hsa04950+2645+4760+4825
62	Adipocytokine signaling pathwa	4920	64	12	0.340744	0.405662	0.585	0.578657	1	Activated	http://www.genome.jp/dbget-bin/show_pathway?hsa04920+4793+9021+1374+1375+5562+5564+32+4852+6257+6774+5599+7186
63	Endometrial cancer	5213	50	8	-1.09906	0.635201	0.379	0.583564	1	Inhibited	http://www.genome.jp/dbget-bin/show_pathway?hsa05213+7157+6934+5728+6654+6655+2002+5295+5604
64	Pancreatic cancer	5212	70	13	0.629356	0.412222	0.591	0.587651	1	Activated	http://www.genome.jp/dbget-bin/show_pathway?hsa05212+5295+5604+5899+5599+7039+6774+6772+7422+998+5925+4087+7157+675
65	Dorso-ventral axis formation	4320	20	5	0	0.244522	1	0.588919	1	Inhibited	http://www.genome.jp/dbget-bin/show_pathway?hsa04320+4851+4853+5604+6654+6655
66	Leishmaniasis	5140	70	10	0.70841	0.77654	0.319	0.593397	1	Activated	http://www.genome.jp/dbget-bin/show_pathway?hsa05140+3676+3688+5579+1378+6772+3119+4793+2002+1432+3654
67	Phototransduction	4744	24	4	0.42629	0.602865	0.461	0.633776	1	Activated	http://www.genome.jp/dbget-bin/show_pathway?hsa04744+1259+2978+51806+808
68	Staphylococcus aureus infectio	5150	49	4	0.519745	0.977137	0.289	0.639466	1	Activated	http://www.genome.jp/dbget-bin/show_pathway?hsa05150+5648+3119+3383+5724
69	TGF-beta signaling pathway	4350	80	15	0.510738	0.383554	0.764	0.652725	1	Activated	http://www.genome.jp/dbget-bin/show_pathway?hsa04350+8454+4087+92+1387+1030+7027+1875+5933+5934+3400+3624+5515+5519+659+8646
70	PPAR signaling pathway	3320	62	10	-0.138499	0.627436	0.504	0.680298	1	Inhibited	http://www.genome.jp/dbget-bin/show_pathway?hsa03320+364+11001+6257+1374+1375+10580+6319+79966+9415+335
71	Malaria	5144	49	10	0	0.316567	1	0.680689	1	Inhibited	http://www.genome.jp/dbget-bin/show_pathway?hsa05144+3383+6383+6385+4035+975+4233+2994+1378+6401+3820
72	Small cell lung cancer	5222	84	16	0.142475	0.35153	0.924	0.690068	1	Activated	http://www.genome.jp/dbget-bin/show_pathway?hsa05222+898+3688+8554+6257+7157+317+5728+5295+1282+1284+1286+3910+7186+9618+5925+1030
73	ErbB signaling pathway	4012	82	14	-0.924484	0.541209	0.631	0.708413	1	Inhibited	http://www.genome.jp/dbget-bin/show_pathway?hsa04012+2002+10298+7039+5609+6416+5599+6654+6655+5579+816+25+5295+6714+5604
74	Apoptosis	4210	83	14	0.756274	0.561029	0.625	0.718112	1	Activated	http://www.genome.jp/dbget-bin/show_pathway?hsa04210+5530+7157+2021+9131+839+5576+317+8837+5295+3654+7186+3554+3556+8795
75	Vascular smooth muscle contrac	4270	101	18	-0.394447	0.455381	0.797	0.730785	1	Inhibited	http://www.genome.jp/dbget-bin/show_pathway?hsa04270+5579+23365+2768+23236+3709+51806+808+10242+64600+8398+800+5604+136+107+2983+2778+185+4629
76	Colorectal cancer	5210	61	7	0.327259	0.914772	0.409	0.741968	1	Activated	http://www.genome.jp/dbget-bin/show_pathway?hsa05210+1630+5295+4087+5599+5604+7157+6934
77	Leukocyte transendothelial mig	4670	106	17	0.929403	0.647966	0.602	0.757298	1	Activated	http://www.genome.jp/dbget-bin/show_pathway?hsa04670+7122+9071+1500+3688+3676+5295+71+10627+5579+1432+1536+10451+7430+2771+3383+998+87
78	Tight junction	4530	118	20	0.224323	0.547266	0.735	0.768563	1	Activated	http://www.genome.jp/dbget-bin/show_pathway?hsa04530+5579+5515+5519+7122+9071+56288+9223+7082+71+10627+4628+4629+57644+2771+998+6714+5872+87+7525+5728
79	Bladder cancer	5219	41	5	-0.529724	0.851239	0.476	0.771238	1	Inhibited	http://www.genome.jp/dbget-bin/show_pathway?hsa05219+7422+7157+5925+9252+5604
80	Bacterial invasion of epitheli	5100	64	11	-0.331474	0.537918	0.857	0.817975	1	Inhibited	http://www.genome.jp/dbget-bin/show_pathway?hsa05100+998+6714+3688+10552+71+5295+4233+10059+1785+1213+8936
81	RIG-I-like receptor signaling	4622	66	10	0.265501	0.707957	0.653	0.81898	1	Activated	http://www.genome.jp/dbget-bin/show_pathway?hsa04622+54941+10010+3445+4793+9474+9140+1654+5599+1432+7186
82	Chagas disease	5142	99	16	0.454305	0.633018	0.734	0.82078	1	Activated	http://www.genome.jp/dbget-bin/show_pathway?hsa05142+811+3654+6416+5599+1432+4087+2771+2775+23236+2774+2778+107+5295+5515+5519+8837
83	Type II diabetes mellitus	4930	44	4	0.390105	0.956201	0.491	0.824479	1	Activated	http://www.genome.jp/dbget-bin/show_pathway?hsa04930+5295+9021+5599+2645
84	Thyroid cancer	5216	28	4	-0.188023	0.726623	0.685	0.845	1	Inhibited	http://www.genome.jp/dbget-bin/show_pathway?hsa05216+5604+7157+6257+6934
85	Basal cell carcinoma	5217	46	5	-0.552589	0.912504	0.597	0.875656	1	Inhibited	http://www.genome.jp/dbget-bin/show_pathway?hsa05217+2736+7157+8325+6608+6934
86	Toll-like receptor signaling p	4620	97	10	0.560281	0.978218	0.574	0.885564	1	Activated	http://www.genome.jp/dbget-bin/show_pathway?hsa04620+3654+3445+1432+5599+6772+5295+5609+6416+5606+5604
87	Chronic myeloid leukemia	5220	71	10	-0.324824	0.791753	0.733	0.896135	1	Inhibited	http://www.genome.jp/dbget-bin/show_pathway?hsa05220+2122+25+7157+3065+1488+6654+6655+5925+5295+5604
88	Lysosome	4142	108	17	0	0.679738	1	0.942149	1	Inhibited	http://www.genome.jp/dbget-bin/show_pathway?hsa04142+51606+527+533+537+410+3423+3916+3920+20+9583+1213+3482+10053+8905+1176+8546+23062
89	Toxoplasmosis	5145	125	18	-0.208314	0.818509	0.847	0.947242	1	Inhibited	http://www.genome.jp/dbget-bin/show_pathway?hsa05145+3654+4793+5599+1432+5606+2771+2775+6772+3119+6774+5295+3688+64600+8398+3910+10105+3949+3587
90	Aldosterone-regulated sodium r	4960	40	6	0	0.698067	1	0.94898	1	Inhibited	http://www.genome.jp/dbget-bin/show_pathway?hsa04960+476+483+23327+5295+3758+5579
91	Natural killer cell mediated c	4650	120	14	0.609861	0.961629	0.838	0.979798	1	Activated	http://www.genome.jp/dbget-bin/show_pathway?hsa04650+5530+2534+5579+6452+3445+8795+3383+5295+5604+6654+6655+10451+3806+3811
92	Jak-STAT signaling pathway	4630	138	16	0.040447	0.972137	0.913	0.993428	1	Activated	http://www.genome.jp/dbget-bin/show_pathway?hsa04630+894+5295+6654+6655+1154+9021+9655+1387+6772+6774+8554+1438+3572+3587+64109+3445
93	Type I diabetes mellitus	4940	42	4	0	0.943677	1	0.998383	1	Inhibited	http://www.genome.jp/dbget-bin/show_pathway?hsa04940+5799+2571+2572+3119
94	Systemic lupus erythematosus	5322	88	10	0	0.948279	1	0.998639	1	Inhibited	http://www.genome.jp/dbget-bin/show_pathway?hsa05322+3119+3014+85235+92815+94239+9555+6738+6632+87+6741
95	Antigen processing and present	4612	73	7	0	0.975833	1	0.999706	1	Inhibited	http://www.genome.jp/dbget-bin/show_pathway?hsa04612+5994+3806+3811+6892+811+3119+3326
96	Intestinal immune network for	4672	44	3	0	0.986823	1	0.999913	1	Inhibited	http://www.genome.jp/dbget-bin/show_pathway?hsa04672+3119+3676+5284
97	Cytosolic DNA-sensing pathway	4623	47	3	0	0.991568	1	0.999964	1	Inhibited	http://www.genome.jp/dbget-bin/show_pathway?hsa04623+834+3445+4793
98	Graft-versus-host disease	5332	39	2	0	0.993957	1	0.999982	1	Inhibited	http://www.genome.jp/dbget-bin/show_pathway?hsa05332+3119+3811
99	Neuroactive ligand-receptor in	4080	249	29	0	0.994168	1	0.999983	1	Inhibited	http://www.genome.jp/dbget-bin/show_pathway?hsa04080+4158+2743+2890+2892+2902+5026+2557+2566+2915+7434+5745+2692+2740+1241+2846+5724+1268+136+56288+9002+554+5540+1910+187+185+3355+3356+1813+1131
100	Asthma	5310	29	1	0	0.995628	1	0.99999	1	Inhibited	http://www.genome.jp/dbget-bin/show_pathway?hsa05310+3119
101	Taste transduction	4742	33	1	0	0.997941	1	0.999998	1	Inhibited	http://www.genome.jp/dbget-bin/show_pathway?hsa04742+2778
102	Allograft rejection	5330	36	1	0	0.99883	1	0.999999	1	Inhibited	http://www.genome.jp/dbget-bin/show_pathway?hsa05330+3119
103	Autoimmune thyroid disease	5320	50	2	0	0.999052	1	1	1	Inhibited	http://www.genome.jp/dbget-bin/show_pathway?hsa05320+3119+3445

## Sheet: Severe
Rank	Name	ID	pSize	NDE	tA	pNDE	pPERT	pG	pGFWER	Status	KEGGLINK
1	Huntington's disease	5016	155	62	-0.776861	5.21978e-08	0.38	3.71628e-07	3.82777e-05	Inhibited	http://www.genome.jp/dbget-bin/show_pathway?hsa05016+4695+4696+4697+4698+4701+4702+4707+4708+4709+4711+4722+4729+56901+6392+10975+27089+29796+7381+7384+7385+7388+1327+1337+1340+1345+1347+1349+1350+10476+498+506+509+514+518+522+539+23186+1387+2033+5431+5432+5439+5440+548644+2915+23236+3708+293+5481+7416+54205+6874+6875+9519+1211+1173+1175+161+163+7052+842+1385
2	Parkinson's disease	5012	101	45	-2.64808	9.42528e-08	0.223	3.92579e-07	4.04356e-05	Inhibited	http://www.genome.jp/dbget-bin/show_pathway?hsa05012+7314+7332+5413+54205+4695+4696+4697+4698+4701+4702+4707+4708+4709+4711+4722+4729+56901+6392+10975+27089+29796+7381+7384+7385+7388+1327+1337+1340+1345+1347+1349+1350+10476+498+506+509+514+518+522+539+293+5481+7416+7326+842
3	Alzheimer's disease	5010	142	55	0.21164	1.06246e-06	0.873	1.38115e-05	0.00142259	Activated	http://www.genome.jp/dbget-bin/show_pathway?hsa05010+23385+6868+351+842+54205+4695+4696+4697+4698+4701+4702+4707+4708+4709+4711+4722+4729+56901+6392+10975+27089+29796+7381+7384+7385+7388+10476+498+506+509+514+518+522+539+1327+1337+1340+1345+1347+1349+1350+6263+3708+488+23236+2903+2905+824+8851+1020+7132+808+5530+5532+2597
4	Pathogenic Escherichia coli in	5130	52	16	-9.73104	0.0702533	0.001	0.000742114	0.0764377	Inhibited	http://www.genome.jp/dbget-bin/show_pathway?hsa05130+113457+7277+7846+7534+998+25+2534+7454+3688+10381+10382+10383+203068+7280+10094+10109
5	Wnt signaling pathway	4310	132	40	3.23232	0.00865731	0.132	0.00888421	0.915073	Activated	http://www.genome.jp/dbget-bin/show_pathway?hsa04310+4088+4772+5579+5530+5532+815+23236+7855+5601+23500+1856+81839+5467+894+896+1487+1488+6932+6934+83439+1387+2033+6885+1452+9978+8454+6907+79718+324+8312+5515+5527+5529+10023+1457+1454+11197+7471+7475+7479
6	Cytokine-cytokine receptor int	4060	237	31	3.57058	0.999725	0.003	0.0204226	1	Activated	http://www.genome.jp/dbget-bin/show_pathway?hsa04060+91+58985+3572+3624+7042+7040+10913+3604+958+3587+3460+3455+1956+4233+5159+55801+11009+3586+3446+1435+80301+1438+1437+3597+1237+6352+7132+27242+8718+4982+8600
7	Regulation of actin cytoskelet	4810	192	50	7.23723	0.0626718	0.067	0.0271798	1	Activated	http://www.genome.jp/dbget-bin/show_pathway?hsa04810+10094+10109+5217+8936+324+7454+54961+3985+2934+23396+5305+79837+8394+8395+8396+87+4659+5501+103910+10627+93408+4638+10298+5063+56924+998+9138+10451+5295+1399+624+3679+3688+3690+3691+3693+3696+2335+2768+1956+2260+2261+2263+5159+2250+2258+2259+2149+4628+79784
8	Maturity onset diabetes of the	4950	22	5	2.43512	0.519256	0.009	0.0297497	1	Activated	http://www.genome.jp/dbget-bin/show_pathway?hsa04950+3175+4760+5080+2494+3170
9	p53 signaling pathway	4115	62	17	-3.20286	0.152297	0.043	0.0394791	1	Inhibited	http://www.genome.jp/dbget-bin/show_pathway?hsa04115+10912+545+472+56475+2810+901+5728+3479+1029+64393+51512+54205+842+4193+894+896+63970
10	Notch signaling pathway	4330	40	14	2.83193	0.0317186	0.22	0.0416242	1	Activated	http://www.genome.jp/dbget-bin/show_pathway?hsa04330+23385+1487+1488+9612+171558+1387+2033+6868+196403+8650+4851+4853+1856+4242
11	ECM-receptor interaction	4512	81	24	-1.64962	0.0474156	0.159	0.0443875	1	Inhibited	http://www.genome.jp/dbget-bin/show_pathway?hsa04512+3912+3913+1282+1284+1289+1290+1302+7148+7450+2335+7059+3690+3688+961+22987+9899+9900+6382+3339+3691+3696+3693+3679+960
12	Olfactory transduction	4740	67	8	4.47124	0.984686	0.008	0.046034	1	Activated	http://www.genome.jp/dbget-bin/show_pathway?hsa04740+815+2774+808+5132+23538+26531+81697+409
13	Type II diabetes mellitus	4930	44	7	3.28497	0.858601	0.013	0.061337	1	Activated	http://www.genome.jp/dbget-bin/show_pathway?hsa04930+5295+3643+5580+8660+5601+2475+6833
14	Calcium signaling pathway	4020	163	46	1.50095	0.0199618	0.563	0.0616814	1	Activated	http://www.genome.jp/dbget-bin/show_pathway?hsa04020+3706+3707+7416+5481+815+5530+5532+5579+952+51196+1956+5159+9630+2903+2905+5026+8877+4638+3708+5256+6263+23236+7220+185+1910+2149+2915+3356+552+5724+5733+624+6915+808+7125+293+108+488+136+3363+2774+2778+490+491+492+493
15	SNARE interactions in vesicula	4130	32	9	-1.26621	0.227616	0.052	0.0643479	1	Inhibited	http://www.genome.jp/dbget-bin/show_pathway?hsa04130+55850+10282+10228+8675+6616+6804+6843+6844+9341
16	Melanogenesis	4916	88	22	8.77272	0.231668	0.076	0.0887287	1	Activated	http://www.genome.jp/dbget-bin/show_pathway?hsa04916+1856+1638+4286+815+808+2773+2775+1910+7855+23236+1387+2033+6932+6934+83439+2778+5579+1385+108+7471+7475+7479
17	Phototransduction	4744	24	2	2.18035	0.976552	0.019	0.0925321	1	Activated	http://www.genome.jp/dbget-bin/show_pathway?hsa04744+409+808
18	Renal cell carcinoma	5211	68	22	-0.188463	0.0216894	0.881	0.0947321	1	Inhibited	http://www.genome.jp/dbget-bin/show_pathway?hsa05211+5781+7040+7042+9915+1387+2033+8453+9978+6921+2034+1399+2889+4233+2549+10298+5063+56924+5906+998+207+208+5295
19	Cell cycle	4110	115	34	0.522255	0.0216	0.888	0.0950186	1	Activated	http://www.genome.jp/dbget-bin/show_pathway?hsa04110+1029+51343+4173+23595+5001+996+8454+9978+472+545+7529+7531+7534+2810+5591+4193+1387+2033+10912+1030+7040+7042+4088+1022+902+894+896+7272+10274+5933+1875+25+7027+1871
20	Toxoplasmosis	5145	125	33	2.3748	0.0986685	0.204	0.0987422	1	Activated	http://www.genome.jp/dbget-bin/show_pathway?hsa05145+3654+51135+6885+4792+5601+1432+5606+2773+2775+329+331+3111+3112+3115+3127+54205+842+5295+207+208+3688+5322+81579+8399+3912+3913+3460+958+7132+3586+7040+7042+3587
21	Colorectal cancer	5210	61	16	1.40205	0.212397	0.109	0.110332	1	Activated	http://www.genome.jp/dbget-bin/show_pathway?hsa05210+7040+7042+5295+842+324+4088+4436+5601+8312+5900+54205+6932+6934+83439+207+208
22	Circadian rhythm - mammal	4710	21	6	-1.59486	0.280475	0.083	0.110814	1	Inhibited	http://www.genome.jp/dbget-bin/show_pathway?hsa04710+1454+4862+5187+8864+8454+9978
23	Epithelial cell signaling in H	5120	63	19	-1.20775	0.0618756	0.414	0.119489	1	Inhibited	http://www.genome.jp/dbget-bin/show_pathway?hsa05120+1432+5601+6416+4792+51382+51606+528+529+534+8992+9296+6352+998+4233+50848+6868+1839+1956+5781
24	Chagas disease	5142	99	27	2.46387	0.0921949	0.329	0.13636	1	Activated	http://www.genome.jp/dbget-bin/show_pathway?hsa05142+3654+51135+6416+5601+1432+4792+3460+7132+4088+2773+2775+624+9630+23236+2774+2778+5295+207+208+3586+7040+7042+5515+5521+8837+915+6352
25	Focal adhesion	4510	190	51	-0.794241	0.0369019	0.875	0.143139	1	Inhibited	http://www.genome.jp/dbget-bin/show_pathway?hsa04510+3688+3690+3691+3693+3696+3679+2318+998+4638+103910+10627+93408+4659+5501+207+208+5728+5295+23396+87+824+5579+2534+5923+1282+1284+1289+1290+1302+2335+3912+3913+7059+7148+7450+329+331+894+896+1956+4233+5159+3479+1399+2889+5906+5601+10298+5063+56924+10451
26	Adipocytokine signaling pathwa	4920	64	18	1.14903	0.11927	0.28	0.146919	1	Activated	http://www.genome.jp/dbget-bin/show_pathway?hsa04920+4792+5781+1375+57818+2181+23305+32+5465+51094+10645+4852+6258+5601+207+208+2475+8660+7132
27	Basal cell carcinoma	5217	46	11	3.6804	0.388727	0.086	0.147037	1	Activated	http://www.genome.jp/dbget-bin/show_pathway?hsa05217+2736+7471+7475+7479+324+8312+1856+7855+6932+6934+83439
28	Amoebiasis	5146	104	21	-2.25789	0.650742	0.054	0.152804	1	Inhibited	http://www.genome.jp/dbget-bin/show_pathway?hsa05146+2335+3912+3913+1437+7879+5295+733+2774+2778+9630+5579+23236+3586+7040+7042+1282+1284+1289+1290+1302+87
29	Neurotrophin signaling pathway	4722	117	32	1.17672	0.0690659	0.674	0.189331	1	Activated	http://www.genome.jp/dbget-bin/show_pathway?hsa04722+4915+5295+5580+207+208+1399+2889+5906+5781+2549+2309+4792+6272+9252+815+5601+4214+8660+9261+1432+5607+4215+396+25+998+27018+3654+51135+7529+7531+7534+808
30	Chronic myeloid leukemia	5220	71	18	2.14493	0.240189	0.208	0.199664	1	Activated	http://www.genome.jp/dbget-bin/show_pathway?hsa05220+2122+861+5781+25+7040+7042+1487+1488+6776+4792+4193+1029+1399+1871+4088+207+208+5295
31	Carbohydrate digestion and abs	4973	35	7	-0.717732	0.642071	0.078	0.200031	1	Inhibited	http://www.genome.jp/dbget-bin/show_pathway?hsa04973+478+6476+57818+5295+207+208+5579
32	PPAR signaling pathway	3320	62	13	0.514613	0.577802	0.099	0.220867	1	Activated	http://www.genome.jp/dbget-bin/show_pathway?hsa03320+364+2170+2173+5465+6258+5467+6342+30+1376+1375+2181+23305+79966
33	Tight junction	4530	118	32	-0.307399	0.0762434	0.809	0.23351	1	Inhibited	http://www.genome.jp/dbget-bin/show_pathway?hsa04530+50848+5579+5580+5515+9071+84612+56288+2035+1495+1496+1457+5865+103910+10627+4628+4629+57644+79784+93408+5584+207+208+2773+51776+998+5521+5872+87+8573+9414+7525+5728
34	Staphylococcus aureus infectio	5150	49	11	2.19695	0.479291	0.137	0.244478	1	Activated	http://www.genome.jp/dbget-bin/show_pathway?hsa05150+721+10747+5648+2204+3111+3112+3115+3127+3383+5724+3586
35	Acute myeloid leukemia	5221	56	14	1.18787	0.29614	0.222	0.244696	1	Activated	http://www.genome.jp/dbget-bin/show_pathway?hsa05221+7704+861+5467+6776+6932+6934+83439+5371+6198+6199+2475+207+208+5295
36	Fc gamma R-mediated phagocytos	4666	86	23	-1.61576	0.134338	0.542	0.263568	1	Inhibited	http://www.genome.jp/dbget-bin/show_pathway?hsa04666+5295+5580+207+208+6198+6199+10451+8936+10094+10109+998+7454+1399+5338+3985+50807+2934+23396+8394+8395+10059+8877+5579
37	Malaria	5144	49	15	0	0.0811323	1	0.28491	1	Inhibited	http://www.genome.jp/dbget-bin/show_pathway?hsa05144+3383+6382+975+4233+2993+7412+3043+3045+3586+1378+958+7059+6401+7040+7042
38	Endometrial cancer	5213	50	14	1.24658	0.161079	0.514	0.289068	1	Activated	http://www.genome.jp/dbget-bin/show_pathway?hsa05213+324+8312+1495+1496+2309+842+6932+6934+83439+5728+1956+207+208+5295
39	Small cell lung cancer	5222	84	20	-2.79642	0.326724	0.264	0.297618	1	Inhibited	http://www.genome.jp/dbget-bin/show_pathway?hsa05222+3688+51588+9063+6258+207+208+842+5728+5295+54205+1282+1284+2335+3912+3913+329+331+4792+1871+1030
40	Amyotrophic lateral sclerosis	5014	49	14	0.551001	0.14233	0.61	0.299004	1	Activated	http://www.genome.jp/dbget-bin/show_pathway?hsa05014+6506+2890+2903+2905+54205+842+7132+5606+1432+4747+4741+4744+5530+5532
41	Leishmaniasis	5140	70	16	1.51052	0.42221	0.223	0.31662	1	Activated	http://www.genome.jp/dbget-bin/show_pathway?hsa05140+3688+5579+1378+3111+3112+3115+3127+4792+3586+7040+7042+1432+3654+51135+6885+3460
42	Vasopressin-regulated water re	4962	41	10	0.833025	0.373084	0.257	0.320692	1	Activated	http://www.genome.jp/dbget-bin/show_pathway?hsa04962+554+2778+1385+396+8766+6844+1778+1781+51626+8655
43	Long-term potentiation	4720	62	16	2.2242	0.233301	0.443	0.337922	1	Activated	http://www.genome.jp/dbget-bin/show_pathway?hsa04720+5579+1387+2033+815+5530+5532+808+2903+2905+4659+5501+2890+5906+2915+23236+3708
44	Gap junction	4540	85	22	1.28292	0.181262	0.622	0.358826	1	Activated	http://www.genome.jp/dbget-bin/show_pathway?hsa04540+5579+2773+2697+5607+3356+10381+10382+10383+203068+7280+108+113457+7277+7846+2983+1956+5159+2778+2915+1813+23236+3708
45	TGF-beta signaling pathway	4350	80	19	2.39118	0.337302	0.375	0.388016	1	Activated	http://www.genome.jp/dbget-bin/show_pathway?hsa04350+7059+8454+9978+4088+1387+2033+1030+7027+1875+5933+3400+3624+6198+6199+5515+57154+7040+7042+653
46	ErbB signaling pathway	4012	82	20	2.19679	0.285127	0.447	0.390005	1	Activated	http://www.genome.jp/dbget-bin/show_pathway?hsa04012+6776+1956+6198+6199+2475+10298+5063+56924+2549+6416+5601+1399+5579+815+1839+3084+25+5295+207+208
47	Vibrio cholerae infection	5110	50	12	-0.545581	0.373884	0.374	0.414927	1	Inhibited	http://www.genome.jp/dbget-bin/show_pathway?hsa05110+375+51382+51606+528+529+534+8992+9296+9414+2778+5579+11015
48	Aldosterone-regulated sodium r	4960	40	8	0.666507	0.643047	0.222	0.420648	1	Activated	http://www.genome.jp/dbget-bin/show_pathway?hsa04960+478+3643+8660+5295+3479+3758+2810+5579
49	GnRH signaling pathway	4912	91	22	2.05481	0.287492	0.544	0.446567	1	Activated	http://www.genome.jp/dbget-bin/show_pathway?hsa04912+5579+5580+108+23236+998+815+5606+1432+4214+4215+5322+81579+8399+3708+808+5338+2778+4313+1956+1839+6416+5601
50	Complement and coagulation cas	4610	67	12	3.2992	0.796688	0.215	0.47351	1	Activated	http://www.genome.jp/dbget-bin/show_pathway?hsa04610+2158+2149+5104+7450+2157+1361+624+1378+733+721+10747+5648
51	Melanoma	5218	67	16	-2.58994	0.348281	0.5	0.478519	1	Inhibited	http://www.genome.jp/dbget-bin/show_pathway?hsa05218+4286+5728+1956+2260+4233+5159+2250+2258+2259+3479+1029+4193+1871+207+208+5295
52	Viral myocarditis	5416	69	17	0.335401	0.290971	0.61	0.484346	1	Activated	http://www.genome.jp/dbget-bin/show_pathway?hsa05416+1756+958+3111+3112+3115+3127+3107+3135+54205+842+3383+4628+4629+57644+79784+2534+25
53	Arrhythmogenic right ventricul	5412	68	18	0	0.183074	1	0.493909	1	Inhibited	http://www.genome.jp/dbget-bin/show_pathway?hsa05412+10368+27091+783+488+1756+3679+3688+3690+3691+3693+3696+1495+1496+87+6932+6934+83439+2697
54	Long-term depression	4730	65	17	-0.23769	0.206755	0.896	0.497594	1	Inhibited	http://www.genome.jp/dbget-bin/show_pathway?hsa04730+23236+2890+2892+5322+81579+8399+2768+2773+2775+2778+2781+2915+5579+3479+2983+5515+3708
55	MAPK signaling pathway	4010	246	55	1.28635	0.365664	0.535	0.514806	1	Activated	http://www.genome.jp/dbget-bin/show_pathway?hsa04010+5923+1848+56940+5801+9448+5322+81579+8399+4763+5579+5906+25780+2768+5159+2260+2261+2263+1956+4915+10368+27091+783+2250+2258+2259+5607+9252+9261+1432+5606+207+208+9344+6885+51776+10912+7132+7040+7042+8550+998+4215+23542+4296+5601+6416+1399+409+2122+5530+5532+2318+4214+11184+6722
56	Vascular smooth muscle contrac	4270	101	21	-2.48915	0.592149	0.338	0.522123	1	Inhibited	http://www.genome.jp/dbget-bin/show_pathway?hsa04270+4638+4659+4660+5501+5579+5580+9138+2768+23236+3708+808+5322+81579+8399+136+108+2983+2778+185+552+4629
57	VEGF signaling pathway	4370	69	15	-1.5864	0.51386	0.406	0.535589	1	Inhibited	http://www.genome.jp/dbget-bin/show_pathway?hsa04370+998+8877+5322+81579+8399+9261+5530+5532+207+208+5295+4772+5579+1432+842
58	Shigellosis	5131	56	13	-0.975191	0.415276	0.508	0.539233	1	Inhibited	http://www.genome.jp/dbget-bin/show_pathway?hsa05131+1399+25+998+8936+10094+10109+4792+5601+1432+7454+5217+3688+960
59	Axon guidance	4360	112	27	0.434168	0.265092	0.841	0.557543	1	Activated	http://www.genome.jp/dbget-bin/show_pathway?hsa04360+2773+4772+5530+5532+9353+2534+998+10298+5063+56924+3688+6091+25+1969+2045+1948+2047+1944+5998+4233+3985+23654+7869+54910+57715+1020+3897
60	Toll-like receptor signaling p	4620	97	19	2.03681	0.702368	0.332	0.572686	1	Activated	http://www.genome.jp/dbget-bin/show_pathway?hsa04620+3654+51135+3665+3663+3446+958+6885+1432+5601+29110+6352+207+208+4792+7096+5295+3455+6416+5606
61	Glioma	5214	59	14	-1.28482	0.373621	0.627	0.574248	1	Inhibited	http://www.genome.jp/dbget-bin/show_pathway?hsa05214+3479+1956+5159+808+815+5579+5295+207+208+5728+2475+4193+1029+1871
62	Bacterial invasion of epitheli	5100	64	15	1.08538	0.385977	0.699	0.623255	1	Activated	http://www.genome.jp/dbget-bin/show_pathway?hsa05100+1495+1496+998+3688+10094+10109+1399+5295+4233+10059+1211+8936+7454+2549+2335
63	Dorso-ventral axis formation	4320	20	4	0.119655	0.644689	0.421	0.625368	1	Activated	http://www.genome.jp/dbget-bin/show_pathway?hsa04320+4851+4853+2114+1956
64	Apoptosis	4210	83	20	0.294132	0.305707	0.893	0.627426	1	Activated	http://www.genome.jp/dbget-bin/show_pathway?hsa04210+5530+5532+472+329+331+842+5573+5575+5576+5577+4792+54205+824+207+208+8837+5295+3654+51135+7132
65	Hedgehog signaling pathway	4340	45	9	-0.792473	0.644426	0.45	0.648973	1	Inhibited	http://www.genome.jp/dbget-bin/show_pathway?hsa04340+653+7471+7475+7479+1452+1454+1456+2736+2619
66	Pancreatic secretion	4972	90	20	-0.12849	0.458118	0.67	0.669466	1	Inhibited	http://www.genome.jp/dbget-bin/show_pathway?hsa04972+23236+3708+490+491+492+493+5579+478+8671+1361+5322+81579+8399+488+7220+952+2778+108+8766+5906
67	Thyroid cancer	5216	28	5	0.40052	0.743712	0.421	0.676685	1	Activated	http://www.genome.jp/dbget-bin/show_pathway?hsa05216+7849+6258+6932+6934+83439
68	Gastric acid secretion	4971	64	15	-0.168727	0.385977	0.831	0.685469	1	Inhibited	http://www.genome.jp/dbget-bin/show_pathway?hsa04971+108+23236+3708+5579+2520+2778+54207+478+2773+3758+3766+3772+808+4638+815
69	Pancreatic cancer	5212	70	13	1.20049	0.758134	0.432	0.693093	1	Activated	http://www.genome.jp/dbget-bin/show_pathway?hsa05212+5295+207+208+842+5900+5601+1029+998+1871+7040+7042+4088+1956
70	mTOR signaling pathway	4150	47	9	0.261326	0.698447	0.494	0.712188	1	Activated	http://www.genome.jp/dbget-bin/show_pathway?hsa04150+9706+9470+6198+6199+2475+207+208+5295+3479
71	Hepatitis C	5160	117	21	1.1069	0.846423	0.422	0.724913	1	Activated	http://www.genome.jp/dbget-bin/show_pathway?hsa05160+29110+3665+4792+3446+3455+975+9071+5515+5521+51588+9063+27102+1432+1956+5295+207+208+5601+7132+10197+5465
72	Insulin signaling pathway	4910	127	28	0.909576	0.454929	0.808	0.735462	1	Activated	http://www.genome.jp/dbget-bin/show_pathway?hsa04910+51763+5601+5770+5501+5256+808+5573+5575+5576+5577+31+32+2308+9470+3643+6198+6199+57818+2475+23265+207+208+5295+23433+2889+1399+5584+8660
73	B cell receptor signaling path	4662	69	13	0.990443	0.738801	0.505	0.740937	1	Activated	http://www.genome.jp/dbget-bin/show_pathway?hsa04662+4792+10892+207+208+5579+10451+5295+975+25780+4772+5530+5532+974
74	Oocyte meiosis	4114	93	18	1.48489	0.719474	0.527	0.746871	1	Activated	http://www.genome.jp/dbget-bin/show_pathway?hsa04114+996+8454+9978+815+3708+808+5530+5532+108+7529+7531+7534+5501+5527+5529+5515+5241+3479
75	Natural killer cell mediated c	4650	120	17	3.90703	0.983848	0.391	0.752186	1	Activated	http://www.genome.jp/dbget-bin/show_pathway?hsa04650+4772+5530+5532+2534+3460+1437+5579+5781+3446+3383+3107+3135+5295+10451+3455+3806+57292
76	Dilated cardiomyopathy	5414	82	17	-0.12849	0.596379	0.677	0.769934	1	Inhibited	http://www.genome.jp/dbget-bin/show_pathway?hsa05414+10368+27091+783+488+3679+3688+3690+3691+3693+3696+1756+7273+2778+108+3479+7040+7042
77	Leukocyte transendothelial mig	4670	106	22	0.927367	0.59628	0.705	0.784677	1	Activated	http://www.genome.jp/dbget-bin/show_pathway?hsa04670+9071+4313+5781+50848+3688+5295+103910+10627+93408+5579+1432+1495+1496+5906+10451+11069+2773+7070+7412+3383+998+87
78	Systemic lupus erythematosus	5322	88	14	0.203302	0.921217	0.466	0.792305	1	Activated	http://www.genome.jp/dbget-bin/show_pathway?hsa05322+721+733+3586+3111+3112+3115+3127+958+3014+83740+3018+6738+2903+87
79	Salivary secretion	4970	78	17	-0.0958952	0.50405	0.895	0.810225	1	Inhibited	http://www.genome.jp/dbget-bin/show_pathway?hsa04970+2778+108+6844+23236+3708+490+491+492+493+5579+6263+808+2983+952+1469+478+820
80	Non-small cell lung cancer	5223	52	10	-1.13103	0.697485	0.682	0.829118	1	Inhibited	http://www.genome.jp/dbget-bin/show_pathway?hsa05223+5579+2309+842+207+208+5295+1871+1956+6258+1029
81	RIG-I-like receptor signaling	4622	66	10	-0.56755	0.92204	0.524	0.834606	1	Inhibited	http://www.genome.jp/dbget-bin/show_pathway?hsa04622+64135+54941+3665+3446+4792+29110+4214+5601+1432+6885
82	Bladder cancer	5219	41	9	0.0883724	0.522281	0.926	0.834958	1	Activated	http://www.genome.jp/dbget-bin/show_pathway?hsa05219+4313+1956+1029+1613+23604+4193+1871+2261+9252
83	Fc epsilon RI signaling pathwa	4664	73	15	0.536225	0.611063	0.797	0.837404	1	Activated	http://www.genome.jp/dbget-bin/show_pathway?hsa04664+2534+207+208+1437+1432+6416+5606+5295+5579+5580+5322+81579+8399+5601+10451
84	Taste transduction	4742	33	3	-0.441038	0.982539	0.499	0.839746	1	Inhibited	http://www.genome.jp/dbget-bin/show_pathway?hsa04742+2785+40+2778
85	Antigen processing and present	4612	73	14	-0.190787	0.718263	0.684	0.840461	1	Inhibited	http://www.genome.jp/dbget-bin/show_pathway?hsa04612+4801+4802+5994+1385+3806+57292+3107+3135+3111+3112+3115+3127+3320+10197
86	Neuroactive ligand-receptor in	4080	249	46	0.237667	0.889465	0.554	0.841505	1	Activated	http://www.genome.jp/dbget-bin/show_pathway?hsa04080+4158+7067+1442+8001+2890+2892+2897+2903+2905+5026+2555+55879+2550+9568+2915+2916+117+5745+1241+1901+5724+1268+136+6915+5733+2149+2150+56288+8811+552+554+1910+624+185+9038+3354+3356+3363+11255+59340+1813+1815+150+1134+1142+55584
87	Allograft rejection	5330	36	8	0	0.512905	1	0.855354	1	Inhibited	http://www.genome.jp/dbget-bin/show_pathway?hsa05330+3107+3111+3112+3115+3127+3135+958+3586
88	Lysosome	4142	108	23	0	0.541295	1	0.873537	1	Inhibited	http://www.genome.jp/dbget-bin/show_pathway?hsa04142+51606+1075+5476+4125+4758+3423+58511+427+175+5538+3916+950+1497+55353+6556+9583+6272+1211+4074+1176+8120+23163+26088
89	NOD-like receptor signaling pa	4621	56	10	-0.335301	0.78543	0.733	0.893595	1	Inhibited	http://www.genome.jp/dbget-bin/show_pathway?hsa04621+4792+6885+6352+329+331+7205+3320+55914+5601+1432
90	T cell receptor signaling path	4660	102	21	-0.163565	0.612123	0.946	0.895433	1	Inhibited	http://www.genome.jp/dbget-bin/show_pathway?hsa04660+1437+3586+4792+207+208+10892+5295+4772+5530+5532+10451+998+10298+5063+56924+915+2534+6885+5601+1739+1432
91	Asthma	5310	29	6	0	0.606247	1	0.909654	1	Inhibited	http://www.genome.jp/dbget-bin/show_pathway?hsa05310+3111+3112+3115+3127+958+3586
92	Intestinal immune network for	4672	44	9	0	0.615502	1	0.914215	1	Inhibited	http://www.genome.jp/dbget-bin/show_pathway?hsa04672+7040+958+3111+3112+3115+3127+3586+8174+5284
93	Type I diabetes mellitus	4940	42	8	0	0.700093	1	0.949706	1	Inhibited	http://www.genome.jp/dbget-bin/show_pathway?hsa04940+5799+2571+3111+3112+3115+3127+3107+3135
94	Protein processing in endoplas	4141	148	27	-0.153577	0.850233	0.849	0.957128	1	Inhibited	http://www.genome.jp/dbget-bin/show_pathway?hsa04141+5601+824+7415+80267+10483+10802+4121+57134+55757+7326+27102+5887+10277+92552+9978+51619+10294+54431+55968+8454+3320+22872+25956+9532+10525+6746+267
95	Graft-versus-host disease	5332	39	7	0	0.756112	1	0.967495	1	Inhibited	http://www.genome.jp/dbget-bin/show_pathway?hsa05332+3111+3112+3115+3127+3107+3135+57292
96	Jak-STAT signaling pathway	4630	138	25	-0.0720311	0.852034	0.889	0.96787	1	Inhibited	http://www.genome.jp/dbget-bin/show_pathway?hsa04630+894+896+207+208+5295+5781+9655+1387+2033+6776+51588+9063+1438+3455+3460+3572+3587+3597+58985+1437+11009+3446+3586+55801+1442
97	Autoimmune thyroid disease	5320	50	9	0	0.769145	1	0.971027	1	Inhibited	http://www.genome.jp/dbget-bin/show_pathway?hsa05320+3111+3112+3115+3127+958+3107+3135+3446+3586
98	Progesterone-mediated oocyte m	4914	76	12	-0.129342	0.912448	0.906	0.984028	1	Inhibited	http://www.genome.jp/dbget-bin/show_pathway?hsa04914+3479+108+207+208+996+51343+3320+2773+1432+5601+5241+5295
99	RNA transport	3013	22	3	0	0.878326	1	0.992278	1	Inhibited	http://www.genome.jp/dbget-bin/show_pathway?hsa03013+9939+7329+9470
100	Regulation of autophagy	4140	30	4	0	0.909334	1	0.99576	1	Inhibited	http://www.genome.jp/dbget-bin/show_pathway?hsa04140+30849+9706+3446+5289
101	Chemokine signaling pathway	4062	169	21	0.338199	0.999209	0.915	0.996216	1	Activated	http://www.genome.jp/dbget-bin/show_pathway?hsa04062+1237+6352+5295+23236+2773+10681+2785+1399+409+10451+998+108+5906+7454+5579+5580+56288+207+208+4792+2309
102	Prion diseases	5020	33	4	0	0.943227	1	0.998357	1	Inhibited	http://www.genome.jp/dbget-bin/show_pathway?hsa05020+2534+6352+4851+733
103	Cytosolic DNA-sensing pathway	4623	47	6	0	0.954861	1	0.998966	1	Inhibited	http://www.genome.jp/dbget-bin/show_pathway?hsa04623+29110+3665+3446+4792+10623+6352

## Sheet: VCX
Rank	Name	ID	pSize	NDE	tA	pNDE	pPERT	pG	pGFWER	Status	KEGGLINK
1	Parkinson's disease	5012	111	54	-4.03429	6.37899e-05	0.017	0.00164578	0.00164578	Inhibited	http://www.genome.jp/dbget-bin/show_pathway?hsa05012+7318+7314+7332+6622+7345+4695+4698+4700+4701+4702+4704+4706+4707+4711+4712+4716+4718+4720+4722+4723+4724+4728+6389+6390+6391+6392+10975+1537+29796+7384+7385+7386+7388+1329+1349+9377+498+506+509+513+514+515+517+518+522+539+291+292+7417+7419+7326+7327+842+6571
2	Olfactory transduction	4740	114	23	9.85508	0.996957	5e-06	0.003391	0.006782	Activated	http://www.genome.jp/dbget-bin/show_pathway?hsa04740+51806+801+805+808+5137+5567+135948+219464+26339+26659+26664+26707+283297+283694+284521+442191+7932+81696+81797+8387+2978+2979+9626
3	Epithelial cell signaling in H	5120	68	28	-3.87506	0.0480106	0.005	0.0596312	0.230804	Inhibited	http://www.genome.jp/dbget-bin/show_pathway?hsa05120+1432+5600+5599+5601+5602+6416+3551+4792+50617+51382+51606+526+527+528+529+533+534+8992+9550+5058+5970+998+4233+5335+5336+7082+1445+1956
4	Alzheimer's disease	5010	156	68	1.05797	0.000514602	0.484	0.0596312	0.238525	Activated	http://www.genome.jp/dbget-bin/show_pathway?hsa05010+5664+25825+351+842+4695+4698+4700+4701+4702+4704+4706+4707+4711+4712+4716+4718+4720+4722+4723+4724+4728+6389+6390+6391+6392+10975+1537+29796+7384+7385+7386+7388+498+506+509+513+514+515+517+518+522+539+1329+1349+9377+3710+488+489+5331+2902+4137+5594+5595+4842+22926+348+51806+801+805+808+11261+5530+5532+5534+4035+840+6622+3553
5	Oocyte meiosis	4114	111	49	4.59851	0.00219898	0.198	0.0783841	0.39192	Activated	http://www.genome.jp/dbget-bin/show_pathway?hsa04114+4085+9133+6196+6197+5594+5595+5604+5605+10393+25847+51433+51434+8697+991+6500+8454+9978+995+1017+8945+5347+3710+51806+801+805+808+11261+5530+5532+5534+5567+107+108+10971+7529+7531+7533+5500+8243+5527+5529+5515+5516+5519+9126+3480+3479+9748+699
6	Huntington's disease	5016	170	71	0.147279	0.00165074	0.827	0.174234	1	Activated	http://www.genome.jp/dbget-bin/show_pathway?hsa05016+4695+4698+4700+4701+4702+4704+4706+4707+4711+4712+4716+4718+4720+4722+4723+4724+4728+6389+6390+6391+6392+10975+1537+29796+7384+7385+7386+7388+1329+1349+9377+498+506+509+513+514+515+517+518+522+539+23186+9001+1387+5431+5436+5440+548644+2902+1742+5331+291+292+7417+7419+6648+6908+1211+1213+3092+55081+1639+51164+146754+25981+55567+7802+7052+842+138…
7	VEGF signaling pathway	4370	73	34	-1.79643	0.00357483	0.445	0.174234	1	Inhibited	http://www.genome.jp/dbget-bin/show_pathway?hsa04370+998+5335+5336+5743+5321+5322+8398+8399+9261+11261+5530+5532+5534+10000+5290+5291+5293+5295+10725+4772+4776+5578+5579+5747+1432+5600+5829+9047+5594+5595+5604+5605+3845+842
8	Non-small cell lung cancer	5223	54	26	2.98824	0.00600356	0.426	0.229466	1	Activated	http://www.genome.jp/dbget-bin/show_pathway?hsa05223+5578+5579+842+10000+5290+5291+5293+5295+1019+1021+3845+5335+5336+7039+1956+6789+2064+5915+6655+6256+83593+1029+5594+5595+5604+5605
9	Progesterone-mediated oocyte m	4914	86	39	0.0672179	0.00339031	0.968	0.25237	1	Activated	http://www.genome.jp/dbget-bin/show_pathway?hsa04914+3480+3479+107+108+3845+10000+10393+25847+51433+51434+8697+51343+4085+699+995+5347+9133+3320+3326+5567+6196+6197+5594+5595+5604+5605+2770+1017+890+8900+1432+5599+5600+5601+5602+5290+5291+5293+5295
10	Cytokine-cytokine receptor int	4060	256	45	4.44506	1	0.004	0.259708	1	Activated	http://www.genome.jp/dbget-bin/show_pathway?hsa04060+659+91+8807+7850+55540+7048+3553+655+3625+10913+8764+4055+3455+2322+3815+1956+4233+2321+5156+3445+3451+2323+4254+1435+5618+3581+3568+1438+7173+2689+59067+1437+3590+3596+3952+3976+6357+6351+7852+6846+6373+6372+6374+8794+8795
11	Adipocytokine signaling pathwa	4920	66	24	2.76415	0.20816	0.025	0.259708	1	Activated	http://www.genome.jp/dbget-bin/show_pathway?hsa04920+5970+4792+4793+4794+2180+2181+23305+3952+5563+5564+5565+32+5465+6794+84254+6256+6513+3551+5599+5601+5602+10000+8660+10891
12	B cell receptor signaling path	4662	74	30	3.96416	0.0512546	0.102	0.259708	1	Activated	http://www.genome.jp/dbget-bin/show_pathway?hsa04662+4792+4793+4794+5970+3551+10892+10000+5579+10451+5290+5291+5293+5295+2353+3845+25780+10725+4772+4776+11261+5530+5532+5534+5336+6850+5604+5605+5594+5595+6655
13	MAPK signaling pathway	4010	265	93	4.22574	0.0810287	0.069	0.259708	1	Activated	http://www.genome.jp/dbget-bin/show_pathway?hsa04010+1846+1848+1850+84867+5495+9448+5321+5322+8398+8399+3925+4137+5970+3551+5594+5595+8649+5604+5605+4763+5578+5579+5908+5567+22808+3845+10235+25780+6655+2768+55970+5156+2260+2263+1956+27092+55799+59285+777+783+785+8911+2252+2254+2256+2257+2258+8817+51701+9261+4208+4149+2002+1386+1432+5600+5606+10000+51347+9344+6885+4217+9064+7786+9175+6789+10454+70…
14	Pathogenic Escherichia coli in	5130	52	22	-3.65511	0.0556913	0.103	0.259708	1	Inhibited	http://www.genome.jp/dbget-bin/show_pathway?hsa05130+10376+113457+7277+7846+84790+10971+2017+3059+6093+7430+998+2534+5578+7454+8976+10381+10383+203068+10094+10109+10552+71
15	Cell cycle	4110	122	50	1.81635	0.0116716	0.585	0.259708	1	Activated	http://www.genome.jp/dbget-bin/show_pathway?hsa04110+1029+51343+4171+4173+4175+4176+23595+4998+5000+5001+10393+25847+51433+51434+8697+6500+8454+9978+5111+5347+472+545+10926+4085+699+9184+10971+7529+7531+7533+1387+7465+8243+1027+1028+8317+991+995+9133+890+8900+1017+1019+1021+902+894+1031+9126+10735+4609
16	Dorso-ventral axis formation	4320	24	13	-0.210182	0.0152904	0.452	0.259708	1	Inhibited	http://www.genome.jp/dbget-bin/show_pathway?hsa04320+55124+4853+4855+2120+2113+2114+5594+5595+5604+5605+3845+6655+1956
17	Fc epsilon RI signaling pathwa	4664	76	33	2.35178	0.0145741	0.496	0.259708	1	Activated	http://www.genome.jp/dbget-bin/show_pathway?hsa04664+2534+3596+10000+1437+1432+5600+6416+5606+5163+5290+5291+5293+5295+5578+5579+3937+6850+5335+5336+5594+5595+5604+5605+3845+6655+5321+5322+8398+8399+5599+5601+5602+10451
18	ErbB signaling pathway	4012	86	35	4.49654	0.0351635	0.249	0.279276	1	Activated	http://www.genome.jp/dbget-bin/show_pathway?hsa04012+2002+2066+6777+2064+1956+6198+1027+5058+57144+7039+6416+867+868+5599+5601+5602+5747+6655+5578+5579+5335+5336+2069+5290+5291+5293+5295+10000+4609+374+5594+5595+5604+5605+3845
19	Shigellosis	5131	60	26	-1.67039	0.0290431	0.326	0.279276	1	Inhibited	http://www.genome.jp/dbget-bin/show_pathway?hsa05131+2017+3059+1445+9844+998+10094+10109+10552+9474+3551+4792+4793+5970+5599+5601+5602+5594+5595+1432+5600+8945+6093+7454+8976+5217+71
20	Regulation of autophagy	4140	33	12	-2.44352	0.311545	0.031	0.279276	1	Inhibited	http://www.genome.jp/dbget-bin/show_pathway?hsa04140+64422+84971+11345+23710+9474+30849+9706+3445+3451+8678+5289+5563
21	Vibrio cholerae infection	5110	54	25	-0.165342	0.0127794	0.806	0.279276	1	Inhibited	http://www.genome.jp/dbget-bin/show_pathway?hsa05110+375+50617+51382+51606+526+527+528+529+533+534+8992+9550+30001+7082+5578+5579+6558+5335+5336+5567+23480+71+10945+11014+11015
22	Long-term potentiation	4720	70	29	4.01024	0.0412398	0.276	0.279276	1	Activated	http://www.genome.jp/dbget-bin/show_pathway?hsa04720+5578+5579+814+1387+11261+5530+5532+5534+51806+801+805+808+6196+6197+2902+5567+4659+5500+107+2891+10411+5594+5595+5604+5605+3845+5908+5331+3710
23	Neurotrophin signaling pathway	4722	126	51	0.703435	0.0143117	0.836	0.279276	1	Activated	http://www.genome.jp/dbget-bin/show_pathway?hsa04722+4916+5290+5291+5293+5295+5335+5336+10000+3845+5604+5605+6655+5594+5595+6196+6197+5908+4792+4793+4794+5970+10818+5163+6272+57498+814+1445+5599+5601+5602+4217+8660+9261+1432+5600+4215+998+7161+9500+11108+3654+10971+7529+7531+7533+3551+51806+801+805+808+5664
24	Neuroactive ligand-receptor in	4080	271	52	1.56822	0.999998	0.012	0.279276	1	Activated	http://www.genome.jp/dbget-bin/show_pathway?hsa04080+5340+2488+5618+7067+3952+2689+2743+2891+2892+2893+2894+2897+2898+2901+2902+22953+2554+2555+2557+2560+2561+2563+2566+2568+2550+2917+2918+7434+5745+2740+9294+1902+23566+2798+134+135+6915+5733+10316+3061+2149+56288+4887+2693+1910+887+2358+624+3351+3356+1814+1137
25	T cell receptor signaling path	4660	107	43	1.65745	0.0264816	0.513	0.288461	1	Activated	http://www.genome.jp/dbget-bin/show_pathway?hsa04660+1019+1437+4792+4793+4794+5970+3551+10000+10892+5163+5290+5291+5293+5295+940+6655+3845+2353+10725+4772+4776+11261+5530+5532+5534+5335+10451+998+5058+57144+3937+2534+926+867+868+5604+5605+5594+5595+6885+5601+1432+5600
26	Glioma	5214	65	27	3.28503	0.0462372	0.298	0.288461	1	Activated	http://www.genome.jp/dbget-bin/show_pathway?hsa05214+7039+3479+1956+5156+3480+51806+801+805+808+5578+5579+6655+5604+5605+5594+5595+5290+5291+5293+5295+10000+1029+1019+1021+5335+5336+3845
27	Insulin signaling pathway	4910	136	51	4.88693	0.0609679	0.303	0.351757	1	Activated	http://www.genome.jp/dbget-bin/show_pathway?hsa04910+7248+51763+3551+5599+5601+5602+5792+5770+8835+2002+2872+5594+5595+5563+5564+5565+5500+51806+5256+801+805+808+5567+5573+5576+32+6194+5834+6655+3845+1977+5604+5605+9322+6198+10891+10580+6009+10000+5290+5291+5293+5295+23433+3098+3101+5584+5590+867+868+8660
28	Pancreatic cancer	5212	71	28	2.31564	0.080869	0.241	0.353877	1	Activated	http://www.genome.jp/dbget-bin/show_pathway?hsa05212+2064+3845+5290+5291+5293+5295+10000+3551+5970+842+5604+5605+5594+5595+5900+5899+10928+5599+5601+5602+7039+6772+1029+998+1019+1021+7048+1956
29	Type II diabetes mellitus	4930	46	18	2.34663	0.151251	0.141	0.353877	1	Activated	http://www.genome.jp/dbget-bin/show_pathway?hsa04930+5290+5291+5293+5295+8835+5594+5595+3551+8660+5599+5601+5602+5590+777+3098+3101+6514+6833
30	Acute myeloid leukemia	5221	57	25	0.291209	0.0272738	0.826	0.353877	1	Activated	http://www.genome.jp/dbget-bin/show_pathway?hsa05221+5914+3845+2322+1050+861+5467+4609+5970+6777+8900+51176+6934+3551+6198+6655+3815+10000+5290+5291+5293+5295+5594+5595+5604+5605
31	Axon guidance	4360	128	50	0.837098	0.0307594	0.748	0.353877	1	Activated	http://www.genome.jp/dbget-bin/show_pathway?hsa04360+27289+2770+7852+5594+5595+10725+4772+4776+11261+5530+5532+5534+3983+22854+9353+2534+5747+998+6093+5058+57144+1808+25791+137970+219699+2041+2042+2043+2044+2046+285220+57689+6092+9423+5998+4233+10154+3845+5361+6405+10501+80031+10505+54910+54437+23380+57522+8829+1072+1073
32	Aldosterone-regulated sodium r	4960	42	18	-0.853764	0.0700543	0.329	0.353877	1	Inhibited	http://www.genome.jp/dbget-bin/show_pathway?hsa04960+23439+476+477+482+483+3845+23327+53828+8660+5290+5291+5293+5295+3479+5594+5595+5578+5579
33	GnRH signaling pathway	4912	98	36	4.2745	0.131606	0.224	0.41627	1	Activated	http://www.genome.jp/dbget-bin/show_pathway?hsa04912+5578+5579+107+108+5331+998+5606+1432+5600+4215+5321+5322+8398+8399+3710+51806+801+805+808+2767+2798+4313+5567+2002+5594+5595+2488+5604+5605+3845+6655+1956+6416+5599+5601+5602
34	Long-term depression	4730	67	26	-2.28587	0.106815	0.296	0.426617	1	Inhibited	http://www.genome.jp/dbget-bin/show_pathway?hsa04730+5331+2767+2891+2892+5321+5322+8398+8399+2768+2770+2775+4842+5578+5579+3480+3479+2983+5594+5595+5604+5605+3845+5515+5516+5519+3710
35	Protein processing in endoplas	4141	164	62	0.0948097	0.035648	0.946	0.430112	1	Activated	http://www.genome.jp/dbget-bin/show_pathway?hsa04141+5599+5601+5602+4217+1965+811+2923+23480+7415+1603+1650+201595+6184+7991+9695+10427+10483+10484+10960+30001+5589+7841+55757+10299+7326+7327+11231+7095+22926+5887+29979+56893+55768+55432+4287+3312+6400+9709+27248+55829+9978+26232+10477+7321+7324+10294+80331+10130+54431+55968+258010+6500+8454+6048+3320+3326+22872+56681+7184+6238+10134+6745
36	Focal adhesion	4510	199	58	8.63753	0.747908	0.046	0.430112	1	Activated	http://www.genome.jp/dbget-bin/show_pathway?hsa04510+3693+3696+2316+998+91807+103910+4659+5500+6093+10000+29780+55742+64098+7408+5290+5291+5293+5295+7791+23396+81+88+5747+5829+2909+394+5578+5579+2534+3381+3912+3913+50509+7058+331+2002+5594+5595+894+5604+5605+6655+1956+2064+2321+3480+4233+5156+3479+80310+5908+5599+5601+5602+5058+57144+10451+71
37	Fc gamma R-mediated phagocytos	4666	93	37	0.230957	0.0439385	0.941	0.479591	1	Activated	http://www.genome.jp/dbget-bin/show_pathway?hsa04666+6850+5290+5291+5293+5295+5335+5336+5604+5605+5594+5595+5321+10000+6198+10451+10094+10109+10552+998+7454+8976+5058+7408+1072+1073+50807+8398+4082+4651+85477+23396+8395+10059+26052+273+5578+5579
38	Hepatitis C	5160	124	40	2.74508	0.417321	0.102	0.479591	1	Activated	http://www.genome.jp/dbget-bin/show_pathway?hsa05160+5970+4792+3551+3445+3451+3455+6772+10379+137075+24146+5515+5516+5519+5520+5521+55844+51588+8554+9063+1965+1432+5600+5594+5595+1956+6655+3845+5290+5291+5293+5295+10000+5599+5601+5602+10197+6256+3949+5163+5465
39	Chronic myeloid leukemia	5220	73	26	2.42884	0.232339	0.2	0.499359	1	Activated	http://www.genome.jp/dbget-bin/show_pathway?hsa05220+861+1487+1488+4609+7048+6777+5970+4792+1027+3551+1029+6655+867+868+1019+1021+10000+5290+5291+5293+5295+5594+5595+5604+5605+3845
40	Vascular smooth muscle contrac	4270	113	34	4.48518	0.623647	0.082	0.523204	1	Activated	http://www.genome.jp/dbget-bin/show_pathway?hsa04270+91807+4659+4660+5500+6093+5578+5579+2767+2768+5331+3710+51806+801+805+808+1579+284541+5321+5322+8398+8399+5604+5605+5594+5595+135+107+108+5567+2983+4882+10266+10267+10335
41	Basal cell carcinoma	5217	53	12	3.90471	0.934268	0.057	0.526126	1	Activated	http://www.genome.jp/dbget-bin/show_pathway?hsa05217+2736+2737+5727+652+7481+7482+51684+1855+8325+64399+51176+6934
42	Lysosome	4142	121	46	0	0.0585001	1	0.540383	1	Inhibited	http://www.genome.jp/dbget-bin/show_pathway?hsa04142+50617+51606+527+533+1508+1513+5641+2717+2548+3073+3074+4126+2581+2517+3423+23659+427+2760+5538+27074+3916+3920+950+967+1497+26503+55353+4891+1203+8763+9583+6272+256471+138050+1211+1213+4074+1174+130340+8905+10947+8120+23163+26088+11154+23431
43	mTOR signaling pathway	4150	51	21	-0.157525	0.0798693	0.737	0.540383	1	Inhibited	http://www.genome.jp/dbget-bin/show_pathway?hsa04150+51719+6794+9706+1977+6194+1975+6198+6009+5563+54541+7248+6196+6197+5594+5595+10000+5290+5291+5293+5295+3479
44	RNA transport	3013	23	7	-0.251453	0.603256	0.114	0.590388	1	Inhibited	http://www.genome.jp/dbget-bin/show_pathway?hsa03013+4116+7175+1965+1977+1982+8672+1975
45	SNARE interactions in vesicula	4130	36	15	-0.266585	0.116049	0.609	0.590388	1	Inhibited	http://www.genome.jp/dbget-bin/show_pathway?hsa04130+55850+53407+55014+9527+9554+9342+10228+8676+143187+9482+8417+8674+6616+6843+6845
46	ECM-receptor interaction	4512	83	9	1.09572	0.999997	0.08	0.630235	1	Activated	http://www.genome.jp/dbget-bin/show_pathway?hsa04512+3912+3913+50509+3381+7058+961+9899+3696+3693
47	Gap junction	4540	88	31	2.35984	0.227604	0.371	0.630235	1	Activated	http://www.genome.jp/dbget-bin/show_pathway?hsa04540+5578+5579+2770+2697+3356+1902+5567+7082+10381+10383+203068+107+108+10376+113457+7277+7846+84790+2983+5594+5595+5604+5605+3845+6655+1956+5156+80310+2767+5331+3710
48	Carbohydrate digestion and abs	4973	38	16	-0.0739216	0.0981028	0.863	0.630235	1	Inhibited	http://www.genome.jp/dbget-bin/show_pathway?hsa04973+6523+6514+23439+476+477+482+483+280+3098+3101+5290+5291+5293+5295+10000+5579
49	Endometrial cancer	5213	52	19	1.77099	0.235908	0.399	0.665422	1	Activated	http://www.genome.jp/dbget-bin/show_pathway?hsa05213+3845+842+2064+51176+6934+6655+4292+2002+1956+4609+10000+5290+5291+5293+5295+5594+5595+5604+5605
50	Salivary secretion	4970	84	29	0.824913	0.278846	0.38	0.696751	1	Activated	http://www.genome.jp/dbget-bin/show_pathway?hsa04970+6558+107+108+5567+5331+3710+490+491+492+5578+5579+51806+801+805+808+4842+2983+727897+5554+1469+1470+1471+6779+23439+476+477+482+483+6522
51	PPAR signaling pathway	3320	68	16	0.472487	0.934111	0.114	0.696751	1	Activated	http://www.genome.jp/dbget-bin/show_pathway?hsa03320+5465+6256+5467+30+1579+284541+2180+2181+23305+10580+6319+79966+335+7316+1622+4199
52	Thyroid cancer	5216	29	12	-0.299048	0.157137	0.732	0.716233	1	Inhibited	http://www.genome.jp/dbget-bin/show_pathway?hsa05216+3845+5594+5595+5604+5605+6256+4609+10342+7170+7175+51176+6934
53	NOD-like receptor signaling pa	4621	62	22	-1.14708	0.26346	0.445	0.716233	1	Inhibited	http://www.genome.jp/dbget-bin/show_pathway?hsa04621+4792+4793+5970+3551+6885+10454+257397+6357+331+22861+3553+3320+3326+7184+55914+5599+5601+5602+5594+5595+1432+5600
54	Colorectal cancer	5210	63	24	-0.148391	0.140184	0.877	0.718663	1	Inhibited	http://www.genome.jp/dbget-bin/show_pathway?hsa05210+5290+5291+5293+5295+842+26060+4292+4436+3845+5599+5601+5602+5900+4609+5604+5605+5594+5595+2353+51176+6934+10000+4437+7048
55	Chemokine signaling pathway	4062	184	56	6.011	0.601131	0.207	0.718663	1	Activated	http://www.genome.jp/dbget-bin/show_pathway?hsa04062+7852+6351+6357+6372+6373+6374+6846+3718+5747+1445+5829+5290+5291+5293+5295+5331+2770+10681+2788+2792+55970+94235+9844+2870+408+6093+10451+998+107+108+10235+5908+7454+8976+5579+56288+5590+26230+7074+5567+5058+6772+6777+5594+5595+10000+3845+5604+5605+5970+3551+4792+4793+57580+6655+2931
56	Chagas disease	5142	101	35	-1.39696	0.244683	0.565	0.757411	1	Inhibited	http://www.genome.jp/dbget-bin/show_pathway?hsa05142+811+3654+6416+5599+5601+5602+1432+5600+5594+5595+2353+4792+5970+3551+3553+7048+5054+2770+2775+624+2767+5331+107+5290+5291+5293+5295+10000+5515+5516+5519+5520+5521+55844+8837
57	Renal cell carcinoma	5211	70	26	0.106101	0.162875	0.935	0.772883	1	Activated	http://www.genome.jp/dbget-bin/show_pathway?hsa05211+6513+405+1387+8453+9978+6921+7428+7039+2271+6655+4233+5058+57144+5908+998+2113+10000+5290+5291+5293+5295+5594+5595+5604+5605+3845
58	Regulation of actin cytoskelet	4810	210	65	4.13963	0.539126	0.29	0.772883	1	Activated	http://www.genome.jp/dbget-bin/show_pathway?hsa04810+10094+10109+10552+5217+7454+8976+50649+26999+54961+1072+1073+85477+23396+8395+81+88+7430+5829+4659+5500+103910+91807+6093+5058+57144+8874+998+2909+10451+26230+7074+5594+5595+5604+5605+5290+5291+5293+5295+55970+5747+624+1445+3682+3687+3693+3696+22808+3845+2768+6655+1956+2260+2263+5156+2252+2254+2256+2257+2258+80310+8817+2149+71+4628
59	Circadian rhythm - mammal	4710	21	7	-0.7501	0.491629	0.33	0.772883	1	Inhibited	http://www.genome.jp/dbget-bin/show_pathway?hsa04710+1408+4862+6500+8454+9978+8945+6096
60	Gastric acid secretion	4971	73	24	-0.776062	0.409781	0.396	0.772883	1	Inhibited	http://www.genome.jp/dbget-bin/show_pathway?hsa04971+887+107+108+5567+5331+3710+5578+5579+23439+476+477+482+483+6522+7430+2770+6750+3766+3773+51806+801+805+808+91807
61	Melanoma	5218	71	26	-0.646314	0.184629	0.88	0.772883	1	Inhibited	http://www.genome.jp/dbget-bin/show_pathway?hsa05218+1019+1956+2260+3480+4233+5156+2252+2254+2256+2257+2258+3479+80310+8817+1029+1021+10000+5290+5291+5293+5295+5594+5595+5604+5605+3845
62	Tight junction	4530	131	44	0.58051	0.29084	0.651	0.838015	1	Activated	http://www.genome.jp/dbget-bin/show_pathway?hsa04530+5578+5579+5515+5516+5519+137075+24146+56288+9223+7082+2036+23136+8777+2017+3059+9218+1457+1460+5865+71+103910+4619+4628+1019+55870+5584+5590+22808+3845+10000+2770+10207+998+5520+5521+55844+5872+81+88+7525+260425+9863+92359+8189
63	Phototransduction	4744	29	11	-0.258471	0.268296	0.834	0.881505	1	Inhibited	http://www.genome.jp/dbget-bin/show_pathway?hsa04744+1259+5158+2792+2978+2979+9626+408+51806+801+805+808
64	p53 signaling pathway	4115	68	22	-0.77957	0.452793	0.498	0.881505	1	Inhibited	http://www.genome.jp/dbget-bin/show_pathway?hsa04115+3486+4194+545+472+1017+7161+50484+3479+5054+1029+64393+9538+51512+8795+842+25898+1019+1021+894+64065+83667+9133
65	Graft-versus-host disease	5332	40	7	-0.224251	0.98334	0.24	0.881505	1	Inhibited	http://www.genome.jp/dbget-bin/show_pathway?hsa05332+3119+3126+3127+3134+940+942+3553
66	Type I diabetes mellitus	4940	43	11	-0.224251	0.826964	0.31	0.881505	1	Inhibited	http://www.genome.jp/dbget-bin/show_pathway?hsa04940+3382+940+942+5799+2571+2572+3119+3126+3127+3134+3553
67	Allograft rejection	5330	37	6	-0.224251	0.987927	0.266	0.881505	1	Inhibited	http://www.genome.jp/dbget-bin/show_pathway?hsa05330+3119+3126+3127+3134+942+940
68	Apoptosis	4210	87	30	0.0310489	0.27684	0.988	0.881505	1	Activated	http://www.genome.jp/dbget-bin/show_pathway?hsa04210+11261+5530+5532+5534+1676+472+2021+23052+9941+331+842+840+5970+839+5567+5573+5576+4792+843+10000+3551+8837+5290+5291+5293+5295+3654+8794+8795+3553
69	Toll-like receptor signaling p	4620	100	34	-0.210623	0.292507	0.949	0.881505	1	Inhibited	http://www.genome.jp/dbget-bin/show_pathway?hsa04620+3654+5594+5595+6373+3445+3451+942+3551+6885+1432+5600+5599+5601+5602+3553+10454+10000+6772+4792+54472+5290+5291+5293+5295+3455+51311+6416+5970+5606+5604+5605+2353+6351+1513
70	Bacterial invasion of epitheli	5100	70	24	-0.45086	0.318193	0.889	0.881505	1	Inhibited	http://www.genome.jp/dbget-bin/show_pathway?hsa05100+998+2017+3059+10094+10109+10552+71+5829+5747+5290+5291+5293+5295+867+868+4233+10059+26052+1211+1213+7454+8976+26084+9844
71	Leukocyte transendothelial mig	4670	115	33	-2.20385	0.741438	0.383	0.881505	1	Inhibited	http://www.genome.jp/dbget-bin/show_pathway?hsa04670+137075+24146+90952+4313+5175+5290+5291+5293+5295+71+103910+6093+5578+5579+5747+1432+5600+2909+394+5829+5908+10451+7430+10411+83593+7852+2770+5335+5336+998+7408+81+88
72	Wnt signaling pathway	4310	147	47	0.815762	0.433763	0.661	0.881505	1	Activated	http://www.genome.jp/dbget-bin/show_pathway?hsa04310+10725+4772+4776+5578+5579+11261+5530+5532+5534+5331+8325+5599+5601+5602+6093+23500+1855+5467+894+4609+1487+1488+51176+6934+1387+51701+6885+1452+9978+8454+6500+8945+6907+79718+90665+27101+85409+5515+5516+5519+5527+5529+5567+1457+1460+7481+7482
73	Jak-STAT signaling pathway	4630	153	40	0.683458	0.924731	0.312	0.881505	1	Activated	http://www.genome.jp/dbget-bin/show_pathway?hsa04630+81848+200734+894+4609+10000+5290+5291+5293+5295+6655+1154+8835+9655+1387+10379+6772+6775+6777+51588+8554+9063+867+868+8027+3718+1438+3455+3568+3581+3590+5618+3952+3976+1437+3596+59067+3445+3451+2689+7173
74	Maturity onset diabetes of the	4950	23	5	0.618106	0.886832	0.327	0.881505	1	Activated	http://www.genome.jp/dbget-bin/show_pathway?hsa04950+4821+5078+5080+6514+2494
75	Notch signaling pathway	4330	47	16	0.557427	0.37996	0.781	0.881505	1	Activated	http://www.genome.jp/dbget-bin/show_pathway?hsa04330+5664+9541+1487+1488+9612+11317+22938+1387+84441+1840+196403+182+4853+4855+1855+3955
76	Autoimmune thyroid disease	5320	51	9	-0.224251	0.990344	0.301	0.881505	1	Inhibited	http://www.genome.jp/dbget-bin/show_pathway?hsa05320+3119+3126+3127+7173+3134+3445+3451+942+940
77	RIG-I-like receptor signaling	4622	70	17	-0.930117	0.91623	0.333	0.881505	1	Inhibited	http://www.genome.jp/dbget-bin/show_pathway?hsa04622+5970+64343+843+3445+3451+3551+4792+4793+9474+26007+1654+5599+5601+5602+1432+5600+6885
78	Calcium signaling pathway	4020	177	53	1.63147	0.655147	0.473	0.881505	1	Activated	http://www.genome.jp/dbget-bin/show_pathway?hsa04020+3707+107+5137+4842+7417+7419+6547+814+11261+5530+5532+5534+5578+5579+51196+1956+2064+2066+5156+2767+22953+2902+5335+5336+91807+3710+5256+6262+5331+7220+777+1910+2149+3356+5733+624+6915+887+51806+801+805+808+291+292+108+488+489+135+5567+8911+490+491+492
79	Small cell lung cancer	5222	84	26	1.21394	0.54918	0.579	0.881505	1	Activated	http://www.genome.jp/dbget-bin/show_pathway?hsa05222+1017+51588+8554+9063+1027+6256+5915+10000+842+4149+4609+5290+5291+5293+5295+5747+3912+3913+331+5743+3551+4792+7185+1019+1021+5970
80	Cytosolic DNA-sensing pathway	4623	53	14	0.301563	0.810227	0.395	0.881505	1	Activated	http://www.genome.jp/dbget-bin/show_pathway?hsa04623+3553+3445+3451+5970+3551+90865+4792+4793+10623+171568+51082+55703+84265+6351
81	Melanogenesis	4916	99	30	2.99075	0.602295	0.555	0.890848	1	Activated	http://www.genome.jp/dbget-bin/show_pathway?hsa04916+1855+7306+7299+5567+51806+801+805+808+2770+2775+1910+3815+4254+8325+5331+1387+51176+6934+5579+1385+107+108+5578+7481+7482+5594+5595+5604+5605+3845
82	Bladder cancer	5219	42	13	-0.562826	0.563605	0.668	0.925061	1	Inhibited	http://www.genome.jp/dbget-bin/show_pathway?hsa05219+4313+1956+2064+1029+4609+1612+1613+1019+5594+5595+5604+5605+3845
83	Hedgehog signaling pathway	4340	53	16	0.556209	0.60554	0.633	0.925061	1	Activated	http://www.genome.jp/dbget-bin/show_pathway?hsa04340+5727+652+655+656+7481+7482+7546+1452+1455+5567+8945+2736+2737+51684+2619+64399
84	Vasopressin-regulated water re	4962	43	14	-0.16323	0.471987	0.82	0.925061	1	Inhibited	http://www.genome.jp/dbget-bin/show_pathway?hsa04962+5567+1385+361+8766+9230+4905+1639+51164+1778+1780+1781+1783+51143+51626
85	TGF-beta signaling pathway	4350	82	26	-0.486901	0.490109	0.862	0.94756	1	Inhibited	http://www.genome.jp/dbget-bin/show_pathway?hsa04350+7058+8454+9978+130399+4091+1387+4609+3399+3400+3625+6198+5515+5516+5519+6093+9765+6500+5594+5595+64750+7048+1634+659+652+655+656
86	Antigen processing and present	4612	73	18	-0.360943	0.908586	0.471	0.94756	1	Inhibited	http://www.genome.jp/dbget-bin/show_pathway?hsa04612+4800+4801+1385+1508+5641+926+811+2923+567+3134+3119+3126+3127+3320+3326+3312+10197+5720
87	Leishmaniasis	5140	71	20	0.538668	0.741703	0.615	0.95863	1	Activated	http://www.genome.jp/dbget-bin/show_pathway?hsa05140+5579+1378+6772+3119+3126+3127+4792+4793+5970+3553+5594+5595+2002+2353+1432+5600+3654+10454+6885+5743
88	Amyotrophic lateral sclerosis	5014	53	17	0.0765052	0.487199	0.949	0.95863	1	Activated	http://www.genome.jp/dbget-bin/show_pathway?hsa05014+6506+2891+2902+842+4217+5606+1432+5600+4747+5961+4842+9973+57679+11261+5530+5532+5534
89	Natural killer cell mediated c	4650	131	35	3.25582	0.882975	0.544	0.963517	1	Activated	http://www.genome.jp/dbget-bin/show_pathway?hsa04650+10725+4772+4776+11261+5530+5532+5534+2534+5335+5336+1437+5578+5579+6452+3937+6850+3445+3451+8794+8795+80329+5290+5291+5293+5295+5594+5595+5604+5605+3845+6655+5058+10451+3455+9436
90	Complement and coagulation cas	4610	67	13	1.50145	0.989135	0.538	0.993205	1	Activated	http://www.genome.jp/dbget-bin/show_pathway?hsa04610+2149+2+2157+2160+5340+5265+5054+624+3426+1378+720+5648+4179
91	Systemic lupus erythematosus	5322	117	17	0.0701964	0.999991	0.623	1	1	Activated	http://www.genome.jp/dbget-bin/show_pathway?hsa05322+720+942+940+3119+3126+3127+3014+3015+9555+3021+8350+554313+8365+6632+6634+81+88
92	Taste transduction	4742	45	3	0.213201	0.999989	0.652	1	1	Activated	http://www.genome.jp/dbget-bin/show_pathway?hsa04742+3745+5567+3710
93	Prion diseases	5020	35	10	0.0299262	0.685389	0.971	1	1	Activated	http://www.genome.jp/dbget-bin/show_pathway?hsa05020+4684+5567+2534+5604+5605+5594+5595+2002+1958+3553
94	Toxoplasmosis	5145	129	37	0.194902	0.751848	0.895	1	1	Activated	http://www.genome.jp/dbget-bin/show_pathway?hsa05145+3654+6885+10454+3551+4792+4793+5970+5594+5595+5599+5601+5602+1432+5600+5606+2770+2775+331+6772+3119+3126+3127+842+5290+5291+5293+5295+5163+10000+5321+5322+8398+8399+3912+3913+3312+3949
95	Dilated cardiomyopathy	5414	89	20	-0.133008	0.973074	0.708	1	1	Inhibited	http://www.genome.jp/dbget-bin/show_pathway?hsa05414+27092+55799+59285+783+785+6262+488+3693+3696+4000+7168+7169+7170+1756+7273+107+108+5567+71+3479
96	Pancreatic secretion	4972	97	28	0	0.716217	1	1	1	Inhibited	http://www.genome.jp/dbget-bin/show_pathway?hsa04972+6558+5331+3710+490+491+492+5578+5579+23439+476+477+482+483+6522+6262+8671+280+5321+5322+8398+8399+488+489+7220+107+108+8766+5908
97	Staphylococcus aureus infectio	5150	51	8	-0.378967	0.99643	0.731	1	1	Inhibited	http://www.genome.jp/dbget-bin/show_pathway?hsa05150+720+5648+5340+3426+3119+3126+3127+2358
98	Amoebiasis	5146	105	23	-0.211358	0.986686	0.805	1	1	Inhibited	http://www.genome.jp/dbget-bin/show_pathway?hsa05146+3553+3912+3913+5970+1437+7850+7879+5290+5291+5293+5295+383+2767+5578+5579+107+5331+5567+50509+81+88+5747+1992
99	Intestinal immune network for	4672	48	7	-0.00767151	0.997556	0.802	1	1	Inhibited	http://www.genome.jp/dbget-bin/show_pathway?hsa04672+942+940+3119+3126+3127+4055+7852
100	Arrhythmogenic right ventricul	5412	73	18	0	0.908586	1	1	1	Inhibited	http://www.genome.jp/dbget-bin/show_pathway?hsa05412+27092+55799+59285+783+785+6262+488+4000+1756+3693+3696+71+1000+81+88+51176+6934+2697
101	Viral myocarditis	5416	70	15	0.0256707	0.973604	0.973	1	1	Activated	http://www.genome.jp/dbget-bin/show_pathway?hsa05416+1756+1982+8672+1525+3119+3126+3127+3134+940+942+842+71+4619+4628+2534
102	Asthma	5310	30	4	0	0.993365	1	1	1	Inhibited	http://www.genome.jp/dbget-bin/show_pathway?hsa05310+3119+3126+3127+3596
103	Malaria	5144	51	6	0	0.999695	1	1	1	Inhibited	http://www.genome.jp/dbget-bin/show_pathway?hsa05144+4035+4233+5175+1378+7058+3553

## Sheet: EC
Rank	Name	ID	pSize	NDE	tA	pNDE	pPERT	pG	pGFWER	Status	KEGGLINK
1	Pathogenic Escherichia coli in	5130	52	28	-15.6936	0.529219	5e-06	3.66284e-05	0.00377272	Inhibited	http://www.genome.jp/dbget-bin/show_pathway?hsa05130+7099+7100+10376+7277+7278+7846+10971+1499+2017+3059+6093+7430+998+2534+5578+3688+4690+9181+10381+10382+10383+203068+347733+7280+81027+10093+10095+10109
2	ErbB signaling pathway	4012	86	64	14.5073	4.14889e-05	0.07	3.99312e-05	0.00411291	Activated	http://www.genome.jp/dbget-bin/show_pathway?hsa04012+2885+2002+2066+2065+6776+6777+1956+1978+6198+5058+5062+5063+57144+4690+572+2549+7039+5609+23624+867+868+10718+9542+5599+5601+5602+1398+1399+5747+6654+6655+399694+53358+6464+5578+5579+5582+815+816+817+818+5335+5336+1839+3084+2069+3725+27+23533+5291+5293+5295+8503+10000+207+208+6714+5594+5595+5605+673+3265+3845+4893
3	Olfactory transduction	4740	114	46	28.3326	0.998259	5e-06	6.59241e-05	0.00679018	Activated	http://www.genome.jp/dbget-bin/show_pathway?hsa04740+815+816+817+818+2774+801+808+5137+5567+5613+109+120065+124538+126370+143503+23538+26188+26219+26246+26338+26492+26493+26496+26532+26539+26683+26707+26716+26740+282763+283160+390064+390066+442184+4991+4992+79339+81285+81797+8387+1258+5592+2978+9626+157+9635
4	Chronic myeloid leukemia	5220	73	55	7.41576	8.13051e-05	0.072	7.63848e-05	0.00786764	Activated	http://www.genome.jp/dbget-bin/show_pathway?hsa05220+2122+861+598+5781+613+7042+7043+3066+1487+1488+7048+7046+6776+6777+4089+4790+4792+4193+3551+8517+572+6654+6655+2885+399694+53358+6464+9846+1398+1399+23624+867+868+1869+1870+5925+4088+1019+1021+595+10000+207+208+23533+5291+5293+5295+8503+5594+5595+5605+673+3265+3845+4893
5	Chagas disease	5142	101	66	18.1712	0.00910083	0.001	0.000114735	0.0118177	Activated	http://www.genome.jp/dbget-bin/show_pathway?hsa05142+7099+811+54106+4615+3654+51135+5599+5601+5602+1432+5600+5603+6300+5594+5595+3725+3592+4792+4790+3551+8517+3553+3459+3460+4843+7132+7046+7048+4087+4088+2771+2775+2767+2776+9630+23236+2774+2778+107+23533+5291+5293+5295+8503+10000+207+208+7042+7043+5516+5518+5519+5521+5522+55844+355+8772+841+8837+6347+3576+3569+6349+915+916+6352
6	MAPK signaling pathway	4010	265	168	10.2495	0.000412562	0.035	0.000175377	0.0180639	Activated	http://www.genome.jp/dbget-bin/show_pathway?hsa04010+5923+11072+11221+1843+1844+1846+1850+56940+80824+5801+84867+9448+50487+5321+81579+8398+8681+3925+4137+4790+4791+3551+8517+5594+5595+5605+673+5921+4763+5578+5579+5582+5906+5567+5613+9693+5922+22800+22808+3265+3845+4893+10125+10235+115727+25780+6654+6655+2768+55970+2885+5156+5159+2260+2261+2263+2264+1956+4915+10368+10369+27091+55799+773+774+775+7…
7	Tight junction	4530	131	82	7.84917	0.0190562	0.008	0.00149228	0.153705	Activated	http://www.genome.jp/dbget-bin/show_pathway?hsa04530+50848+83700+5578+5579+5581+5582+5583+5588+5516+5518+5519+1365+149461+24146+5010+51208+9073+9074+50855+84552+84612+56288+9223+7082+2035+2036+2037+23136+1495+29119+8777+2017+3059+9218+1457+1459+1460+5865+6709+103910+4624+4628+4629+4636+79784+1019+8531+55870+60412+5590+22800+22808+3265+3845+4893+10000+207+208+4301+2771+57530+51776+11336+1499+27134…
8	Focal adhesion	4510	199	123	21.0225	0.0085031	0.028	0.00222441	0.229115	Activated	http://www.genome.jp/dbget-bin/show_pathway?hsa04510+3688+3690+3691+3693+3696+3655+3674+3675+3676+3678+3679+3680+3685+8515+8516+2316+2318+998+4638+103910+4636+5499+5500+5501+6093+10000+207+208+5170+29780+7414+5728+23533+5291+5293+5295+8503+83660+7791+23396+87+88+5747+824+5829+2909+394+5578+5579+5582+6714+2534+5923+1101+1277+1278+1280+1282+1284+1286+1288+1291+1292+2335+3371+3908+3910+3911+3912+391…
9	Glioma	5214	65	47	7.65925	0.00128955	0.257	0.00298676	0.307637	Activated	http://www.genome.jp/dbget-bin/show_pathway?hsa05214+7039+5154+5155+1956+5156+5159+3480+801+808+815+816+817+818+5578+5579+5582+399694+53358+6464+2885+6654+6655+673+5605+5594+5595+23533+5291+5293+5295+8503+10000+207+208+5728+4193+595+1019+1021+5925+1869+1870+5335+5336+3265+3845+4893
10	Neurotrophin signaling pathway	4722	126	84	7.29056	0.00144343	0.246	0.00317557	0.327084	Activated	http://www.genome.jp/dbget-bin/show_pathway?hsa04722+4915+4916+23533+5291+5293+5295+8503+5335+5336+399694+53358+6464+2885+10000+207+208+3265+3845+4893+5605+673+6654+6655+5594+5595+27330+6196+6197+1398+1399+5906+5781+2549+572+2309+4792+4790+468+10818+5163+57498+9252+814+815+816+817+818+5599+5601+5602+4214+3725+4217+8660+9261+1432+5600+5603+6300+5607+4215+396+10019+25970+5609+998+5879+10782+9500+11…
11	Non-small cell lung cancer	5223	54	41	1.53307	0.0005041	0.833	0.00368495	0.379549	Activated	http://www.genome.jp/dbget-bin/show_pathway?hsa05223+5578+5579+5582+2309+842+572+10000+207+208+5170+23533+5291+5293+5295+8503+1019+1021+595+1869+1870+3265+3845+4893+5335+5336+7039+1956+6789+5925+5915+6654+6655+2885+6256+11186+83593+2272+5594+5595+5605+673
12	Amyotrophic lateral sclerosis	5014	53	37	6.08289	0.0105626	0.052	0.00467247	0.481264	Activated	http://www.genome.jp/dbget-bin/show_pathway?hsa05014+6506+2890+2891+2902+2904+2905+54205+834+836+581+572+596+598+842+637+7132+7133+1616+4217+5606+1432+5600+5603+6300+4747+4744+2876+847+4842+9973+5879+5868+5530+5532+5533+5534+5535
13	Hepatitis C	5160	124	73	9.68786	0.123599	0.005	0.00518438	0.533992	Activated	http://www.genome.jp/dbget-bin/show_pathway?hsa05160+23586+9641+3661+4790+4792+8517+3551+8737+3439+3446+3448+3451+3454+3455+3716+7297+6772+6773+10379+949+1365+149461+24146+5010+51208+9073+9074+9021+5516+5518+5519+5521+5522+55844+10401+51588+3576+6774+27102+1965+1432+5600+5603+6300+5594+5595+1956+2885+6654+6655+3265+3845+4893+673+23533+5291+5293+5295+8503+10000+207+208+5599+5601+5602+7132+8717+101…
14	Progesterone-mediated oocyte m	4914	86	60	-2.27647	0.00128611	0.577	0.0060896	0.627229	Inhibited	http://www.genome.jp/dbget-bin/show_pathway?hsa04914+3480+3630+64506+107+108+109+111+113+115+3845+983+10000+207+208+5140+246184+25847+29882+29945+51433+51434+51529+8881+996+51343+4085+8379+699+993+994+995+5347+891+9133+3320+3326+5567+5613+27330+6196+6197+5594+5595+5605+2771+1017+890+1432+5599+5600+5601+5602+5603+6300+23533+5291+5293+5295+8503+673
15	Cytokine-cytokine receptor int	4060	256	106	11.2733	0.999972	0.001	0.00790756	0.814479	Activated	http://www.genome.jp/dbget-bin/show_pathway?hsa04060+93+91+92+3561+1439+3977+3572+3556+3554+55540+23765+7046+7048+3553+655+268+3626+7043+7042+55504+10913+958+355+8764+1896+10673+8741+7292+163702+116379+3460+3459+3455+3454+3815+1956+4233+2321+5159+5156+50616+50604+3439+3446+3448+3451+2323+4254+1435+3082+80301+5155+5154+4352+5618+2057+3575+50615+3601+3581+3566+3568+1438+5617+2689+3574+3597+3953+918…
16	Dorso-ventral axis formation	4320	24	19	1.00969	0.00822918	0.124	0.0080486	0.829005	Activated	http://www.genome.jp/dbget-bin/show_pathway?hsa04320+56907+56776+55124+64506+4851+4853+4854+4855+2120+2113+2114+5594+5595+5605+3845+6654+6655+2885+1956
17	Toll-like receptor signaling p	4620	100	62	12.9829	0.0487776	0.022	0.00841016	0.866246	Activated	http://www.genome.jp/dbget-bin/show_pathway?hsa04620+3654+51135+4615+5594+5595+4790+6696+8737+3663+3627+3439+3446+3448+3451+942+958+3551+6885+1432+5600+5603+6300+3576+114609+5879+5599+5601+5602+3553+9641+8772+3569+6352+10454+10000+207+208+6772+4792+3661+941+7100+3929+54106+7099+353376+54472+8517+841+23533+5291+5293+5295+8503+3454+3455+5609+5606+5605+3725+3592+1513
18	Insulin signaling pathway	4910	136	87	12.3641	0.00713512	0.201	0.0108239	1	Activated	http://www.genome.jp/dbget-bin/show_pathway?hsa04910+51763+3635+3551+5599+5601+5602+5792+5770+122809+8651+9021+2002+2872+5594+5595+51422+5563+5564+3630+5499+5500+5501+5507+5509+5255+5256+5257+5261+801+808+5567+5575+5576+5613+31+32+1978+6194+5834+5837+2308+57521+6654+6655+3265+3845+4893+9470+5605+399694+53358+6464+9322+3643+6198+2885+572+7249+673+5106+57818+5140+8789+10580+6009+10000+207+208+23533…
19	Pancreatic cancer	5212	71	47	7.40381	0.0186255	0.078	0.0109457	1	Activated	http://www.genome.jp/dbget-bin/show_pathway?hsa05212+3845+23533+5291+5293+5295+8503+10000+207+208+5879+3551+8517+4790+572+598+673+842+5605+5594+5595+5900+5899+5337+5599+5601+5602+7039+3716+6774+6772+998+1019+1021+5925+1869+1870+7042+7043+7046+7048+4087+4088+4089+675+5888+1956+595
20	Apoptosis	4210	87	57	7.79563	0.013732	0.168	0.0163145	1	Activated	http://www.genome.jp/dbget-bin/show_pathway?hsa04210+5530+5532+5533+5534+5535+581+598+1676+596+472+2021+23052+9941+9131+836+331+842+572+4790+839+5567+5575+5576+5613+4792+54205+637+841+823+824+10000+207+208+3551+8517+8837+23533+5291+5293+5295+8503+11213+3654+51135+4615+8772+8717+8737+1439+3554+3556+7132+8793+8795+8797+355+3553
21	Alzheimer's disease	5010	156	95	5.04135	0.0323576	0.072	0.0164526	1	Activated	http://www.genome.jp/dbget-bin/show_pathway?hsa05010+55851+5664+51107+23621+25825+6868+842+836+54205+374291+4695+4696+4697+4698+4701+4702+4704+4705+4708+4710+4711+4713+4717+4719+4723+4726+4728+4731+6390+10975+1537+27089+29796+7381+7384+7385+10476+498+506+509+513+515+516+522+539+1329+1337+1339+1340+1346+1347+1349+1351+9377+3708+3709+3710+488+2776+23236+2902+2904+2905+775+3028+823+824+8851+1020+413…
22	Bacterial invasion of epitheli	5100	70	45	12.915	0.0413121	0.065	0.0185821	1	Activated	http://www.genome.jp/dbget-bin/show_pathway?hsa05100+1731+1499+1495+29119+5879+998+6714+2017+3059+3678+3688+10093+10095+10109+1793+5829+5747+1398+1399+23607+23533+5291+5293+5295+8503+23624+867+868+4233+10059+1759+26052+9564+1212+8218+10163+2549+399694+53358+6464+2335+857+858+26084+7414
23	Renal cell carcinoma	5211	70	48	2.37358	0.00656948	0.443	0.0199049	1	Activated	http://www.genome.jp/dbget-bin/show_pathway?hsa05211+5781+7042+7043+6513+1387+2033+8453+6923+7428+112398+112399+54583+2034+7039+5155+2271+5879+1398+1399+6654+6655+2885+4233+2549+5058+5062+5063+57144+5906+998+2113+10000+207+208+23533+5291+5293+5295+8503+3725+3082+5594+5595+5605+673+3265+3845+4893
24	Long-term potentiation	4720	70	48	5.50473	0.00656948	0.454	0.020326	1	Activated	http://www.genome.jp/dbget-bin/show_pathway?hsa04720+5578+5579+5582+814+1387+2033+815+816+817+818+5530+5532+5533+5534+5535+801+808+27330+6196+6197+468+2902+2904+2905+5567+5613+775+5499+5500+5501+107+2890+2891+5594+5595+5605+673+3265+3845+4893+5906+5502+2776+2915+23236+3708+3709+3710
25	Colorectal cancer	5210	63	40	3.62622	0.0665241	0.057	0.0249312	1	Activated	http://www.genome.jp/dbget-bin/show_pathway?hsa05210+836+7042+7043+23533+5291+5293+5295+8503+842+26060+10297+324+4087+4088+7046+4089+3845+673+5599+5601+5602+5900+5879+595+5605+5594+5595+3725+54205+596+51176+6934+1499+10000+207+208+572+2956+581+7048
26	Gap junction	4540	88	58	5.12989	0.0108547	0.385	0.0270705	1	Activated	http://www.genome.jp/dbget-bin/show_pathway?hsa04540+1453+5578+5579+5582+2771+57369+10746+5607+5592+3356+3358+983+1902+5567+5613+7082+10381+10382+10383+203068+347733+7280+81027+107+108+109+111+113+115+6714+10376+7277+7278+7846+2982+5594+5595+5605+3265+3845+4893+6654+6655+2885+1956+5156+5159+5154+5155+153+2778+2767+2776+2915+23236+3708+3709+3710
27	Epithelial cell signaling in H	5120	68	47	-0.736879	0.00563451	0.816	0.0293438	1	Inhibited	http://www.genome.jp/dbget-bin/show_pathway?hsa05120+1432+5600+5603+6300+3725+5599+5601+5602+8517+3551+4792+155066+23545+245972+51606+523+527+528+529+533+534+535+8992+9114+9296+9550+836+5058+4790+6352+3576+998+5879+4233+50848+83700+5335+5336+6868+1839+7082+1956+4067+6714+5803+5781+10392
28	Acute myeloid leukemia	5221	57	37	4.04341	0.0510543	0.099	0.0317794	1	Activated	http://www.genome.jp/dbget-bin/show_pathway?hsa05221+7704+3845+4893+861+862+5467+4790+6774+6776+6777+595+51176+6934+5371+5292+3265+3551+8517+572+6198+6654+6655+2885+3815+1978+10000+207+208+23533+5291+5293+5295+8503+5594+5595+5605+673
29	VEGF signaling pathway	4370	73	50	0.547763	0.00578494	0.901	0.0326116	1	Activated	http://www.genome.jp/dbget-bin/show_pathway?hsa04370+998+5335+5336+56848+8877+50487+5321+81579+8398+8681+3315+7867+9261+5530+5532+5533+5534+5535+10000+207+208+23533+5291+5293+5295+8503+10725+4772+4775+4776+5578+5579+5582+5747+1432+5600+5603+6300+5829+9047+6714+5594+5595+5605+3265+3845+4893+842+572+5879
30	Toxoplasmosis	5145	129	77	7.19389	0.0844593	0.069	0.0358119	1	Activated	http://www.genome.jp/dbget-bin/show_pathway?hsa05145+4615+3654+51135+6885+10454+3551+8517+4792+4790+5594+5595+5599+5601+5602+1432+5600+5603+6300+5606+2771+2775+3592+596+598+331+4843+3716+6772+4261+3111+3112+3113+3118+3119+3122+8651+54205+6774+842+836+841+23533+5291+5293+5295+8503+5163+10000+207+208+3655+3688+50487+5321+81579+8398+8681+3908+3910+3911+3912+3915+3918+7099+3303+3304+3306+3312+3459+34…
31	GnRH signaling pathway	4912	98	62	8.95018	0.0290071	0.229	0.0399504	1	Activated	http://www.genome.jp/dbget-bin/show_pathway?hsa04912+5578+5579+107+108+109+111+113+115+23236+998+468+815+816+817+818+5606+1432+5600+5603+6300+10746+4214+4215+4216+50487+5321+81579+8398+8681+3708+3709+3710+801+808+2767+2776+4323+5337+2778+6714+4313+5567+5613+775+2002+5594+5595+5605+3265+3845+4893+6654+6655+2885+1956+1839+2185+5609+5599+5601+5602+3725
32	Regulation of actin cytoskelet	4810	210	121	15.9271	0.115429	0.06	0.041364	1	Activated	http://www.genome.jp/dbget-bin/show_pathway?hsa04810+10093+10095+10109+10163+55845+10297+324+50649+10152+23191+26999+10458+54434+54961+85464+1073+3984+3985+2934+85477+7414+23396+5305+79837+8394+8396+1730+87+88+4478+5962+7430+5829+6548+5499+5500+5501+103910+4636+4638+55740+81624+6093+5058+5062+5063+57144+8874+998+5879+23365+128239+8826+2909+10451+7409+5594+5595+5605+673+23533+5291+5293+5295+8503+1…
33	Oocyte meiosis	4114	111	72	-1.18964	0.00857627	0.854	0.0433338	1	Inhibited	http://www.genome.jp/dbget-bin/show_pathway?hsa04114+983+4085+9133+27330+6196+6197+5594+5595+5605+246184+25847+29882+29945+51433+51434+51529+8881+996+991+891+26271+6500+9134+995+1017+8945+815+816+817+818+5347+3708+3709+3710+801+808+5530+5532+5533+5534+5535+64506+5567+5613+107+108+109+111+113+115+10971+7529+7531+7533+5499+5500+5501+6300+8243+9985+151648+5525+5526+5527+5516+5518+5519+9126+367+3480+…
34	Notch signaling pathway	4330	47	33	2.15074	0.0135788	0.674	0.0521099	1	Activated	http://www.genome.jp/dbget-bin/show_pathway?hsa04330+51107+5664+3066+1487+1488+9612+3280+388585+3516+22938+1387+2033+8850+84441+9794+6868+55851+151636+196403+8650+9253+182+4851+4853+4854+4855+1855+1857+3955+4242+5986+10683+28514
35	Leishmaniasis	5140	71	39	6.68229	0.443004	0.022	0.0548791	1	Activated	http://www.genome.jp/dbget-bin/show_pathway?hsa05140+3676+3688+2209+2215+5579+653361+1378+3689+3716+6772+3111+3112+3113+3118+3119+3122+7099+4615+4792+4790+3592+4843+7042+7043+3553+5594+5595+2002+1432+5600+5603+6300+3654+51135+10454+6885+3459+3460+3725
36	Adipocytokine signaling pathwa	4920	66	39	4.34089	0.207815	0.064	0.0707566	1	Activated	http://www.genome.jp/dbget-bin/show_pathway?hsa04920+4790+4792+5781+9021+126129+1374+57818+5106+2180+2181+23305+5443+51422+5563+5564+32+5465+79602+5588+3953+10645+6794+84254+6256+6513+3551+8517+7133+6774+5599+5601+5602+10000+207+208+8660+7132+948+8717
37	Fc gamma R-mediated phagocytos	4666	93	60	-1.49158	0.0183567	0.785	0.0755061	1	Inhibited	http://www.genome.jp/dbget-bin/show_pathway?hsa04666+2209+4067+6850+5788+23533+5291+5293+5295+8503+3635+27040+5335+5336+5581+5605+5594+5595+5321+10000+207+208+6198+10451+7409+5879+10163+10810+10093+10095+10109+998+1398+1399+5337+5058+3984+3985+1073+50807+8398+4082+4651+2934+85477+23396+8394+8611+8613+9846+382+10059+1759+26052+653361+273+56848+8877+5578+5579+5582
38	Wnt signaling pathway	4310	147	89	-3.53531	0.0447899	0.36	0.0826765	1	Inhibited	http://www.genome.jp/dbget-bin/show_pathway?hsa04310+4087+4088+10725+4772+4775+4776+5578+5579+5582+5530+5532+5533+5534+5535+815+816+817+818+23236+11211+7855+8321+8322+8324+8325+81029+5599+5601+5602+5879+6093+23500+1855+1857+144165+166336+81839+7483+5467+595+894+3725+1487+1488+4089+51176+6934+1387+2033+8607+51701+6885+1452+6500+8945+6907+79718+90665+27101+10297+324+6477+5516+5518+5519+5525+5526+55…
39	ECM-receptor interaction	4512	83	52	2.39133	0.0539093	0.306	0.0842071	1	Activated	http://www.genome.jp/dbget-bin/show_pathway?hsa04512+3908+3910+3911+3912+3915+3918+1277+1278+1280+1282+1284+1286+1288+1291+1292+1605+3371+7148+2812+2814+7450+7448+6696+2335+7057+7058+7059+3690+3688+3655+3685+3676+3161+948+9899+9900+6382+6383+6385+3691+3696+3693+3674+8515+3680+8516+3679+3678+3675+1101+960+375790
40	Fc epsilon RI signaling pathwa	4664	76	50	0.646991	0.0182435	0.913	0.0848633	1	Activated	http://www.genome.jp/dbget-bin/show_pathway?hsa04664+2207+2205+2534+10000+207+208+1432+5600+5603+6300+5609+5606+5163+23533+5291+5293+5295+8503+5578+5579+5581+9846+3937+695+6850+4067+27040+5335+5336+3635+5594+5595+5605+3265+3845+4893+6654+6655+2885+50487+5321+81579+8398+8681+5599+5601+5602+5879+10451+7409
41	Small cell lung cancer	5222	84	52	4.51549	0.0695729	0.346	0.113782	1	Activated	http://www.genome.jp/dbget-bin/show_pathway?hsa05222+9134+1017+595+3688+3655+3674+3675+3685+10401+51588+6256+5915+10000+207+208+842+4149+5728+23533+5291+5293+5295+8503+5747+2272+54205+1282+1284+1286+1288+2335+3908+3910+3911+3912+3915+3918+331+596+4843+3551+8517+4792+598+7188+9618+1869+1870+1019+1021+4790+5925
42	Malaria	5144	51	32	0.748291	0.112752	0.223	0.117751	1	Activated	http://www.genome.jp/dbget-bin/show_pathway?hsa05144+3383+3082+6382+6383+6385+4233+2532+2993+2994+7412+948+5175+3039+3040+54106+7099+4615+3569+6347+3592+1378+3689+958+7057+7058+7059+7042+7043+3553+3576+22914+6403
43	B cell receptor signaling path	4662	74	47	3.01893	0.0488842	0.525	0.119663	1	Activated	http://www.genome.jp/dbget-bin/show_pathway?hsa04662+4792+4790+3551+8517+10892+8915+10000+207+208+5579+10451+7409+23533+5291+5293+5295+8503+930+3635+3725+3265+3845+4893+25780+10725+4772+4775+4776+5530+5532+5533+5534+5535+5879+5336+695+4067+974+6850+5605+5594+5595+6654+6655+2885+118788+27071
44	Gastric acid secretion	4971	73	44	-2.73911	0.141003	0.202	0.129837	1	Inhibited	http://www.genome.jp/dbget-bin/show_pathway?hsa04971+887+1131+107+108+109+111+113+115+5567+5613+2776+23236+3708+3709+3710+5578+5579+5582+495+2778+1080+54207+476+477+478+480+6548+115111+6522+3784+9992+7430+760+2771+6750+3759+3772+801+808+4638+815+816+817+818
45	Vibrio cholerae infection	5110	54	35	-0.870502	0.058428	0.504	0.133255	1	Inhibited	http://www.genome.jp/dbget-bin/show_pathway?hsa05110+375+155066+23545+245972+51606+523+527+528+529+533+534+535+8992+9114+9296+9550+1080+9414+7082+2778+3784+5578+5579+5582+6558+5335+5336+5567+5613+55176+109+115+10945+11014+11015
46	Melanogenesis	4916	99	62	2.63754	0.0379088	0.835	0.140951	1	Activated	http://www.genome.jp/dbget-bin/show_pathway?hsa04916+1855+1857+1638+7306+7299+4286+5567+5613+815+816+817+818+801+808+2771+2775+1910+3815+4254+11211+7855+8321+8322+8324+8325+23236+1387+2033+51176+6934+2778+5579+10488+1385+148327+64764+84699+107+108+109+111+113+115+5578+5582+1499+5443+2776+54361+7475+7480+7481+7482+7483+81029+5594+5595+5605+3265+3845+4893+1906
47	Type II diabetes mellitus	4930	46	31	-0.577025	0.0372931	0.859	0.142264	1	Inhibited	http://www.genome.jp/dbget-bin/show_pathway?hsa04930+5315+23533+5291+5293+5295+8503+3643+3630+122809+8651+9021+5594+5595+3551+5581+3651+8660+5599+5601+5602+5590+773+774+775+777+8913+3098+3099+6514+3767+6833
48	NOD-like receptor signaling pa	4621	62	40	1.1848	0.049099	0.735	0.155964	1	Activated	http://www.genome.jp/dbget-bin/show_pathway?hsa04621+10392+8517+4792+4790+3551+6885+10454+257397+3576+2920+6347+6355+6357+6352+64170+331+22861+114548+834+3553+841+22900+10910+3320+3326+7184+55914+3569+5599+5601+5602+5594+5595+1432+5600+5603+6300+84674+7128+4671
49	SNARE interactions in vesicula	4130	36	25	0.00255969	0.0365807	0.998	0.157356	1	Activated	http://www.genome.jp/dbget-bin/show_pathway?hsa04130+55850+10652+9527+6811+9554+9570+116841+9342+10228+8675+415117+8676+10490+143187+9482+8417+8674+6616+8773+112755+2054+6810+6843+9341+6845
50	Axon guidance	4360	128	76	-4.02336	0.0974373	0.415	0.170158	1	Inhibited	http://www.genome.jp/dbget-bin/show_pathway?hsa04360+2771+7852+5594+5595+5879+10725+4772+4775+4776+5530+5532+5533+5534+5535+84448+6586+9353+2534+5747+998+6093+5058+5062+5063+57144+3688+5921+4690+6091+25791+137970+90249+2043+2044+2045+57689+6092+4917+1948+1949+2048+2051+8482+1942+1943+1945+23365+4233+29984+3984+3985+5364+3265+3845+4893+5361+5362+10371+10512+223117+56920+7869+10501+57556+80031+1050…
51	Cell cycle	4110	122	71	7.31769	0.160234	0.262	0.175084	1	Activated	http://www.genome.jp/dbget-bin/show_pathway?hsa04110+51343+4172+4173+4174+4176+5000+5001+246184+25847+29882+29945+51433+51434+51529+8881+996+6500+983+5347+472+4085+699+9184+8555+8556+10971+7529+7531+7533+2810+5591+4193+1387+2033+8243+5925+1647+4616+1028+7042+7043+4089+4087+4088+991+994+995+8318+993+891+9133+890+1022+1017+1019+1021+9134+595+894+8379+1031+1032+9126+10735+5885+1874+7709+7029+1869+18…
52	Thyroid cancer	5216	29	19	2.02504	0.12895	0.333	0.178114	1	Activated	http://www.genome.jp/dbget-bin/show_pathway?hsa05216+3265+3845+4893+5468+673+5594+5595+5605+7849+6256+1499+595+5979+8030+8031+10342+7175+51176+6934
53	Endometrial cancer	5213	52	33	3.22986	0.09133	0.482	0.181503	1	Activated	http://www.genome.jp/dbget-bin/show_pathway?hsa05213+1499+3265+3845+4893+10297+324+1495+29119+2309+572+842+51176+6934+5728+5170+6654+6655+2885+2002+1956+595+10000+207+208+23533+5291+5293+5295+8503+5594+5595+5605+673
54	Huntington's disease	5016	170	102	-0.0039023	0.0448405	0.997	0.183636	1	Inhibited	http://www.genome.jp/dbget-bin/show_pathway?hsa05016+374291+4695+4696+4697+4698+4701+4702+4704+4705+4708+4710+4711+4713+4717+4719+4723+4726+4728+4731+6390+10975+1537+27089+29796+7381+7384+7385+1329+1337+1339+1340+1346+1347+1349+1351+9377+10476+498+506+509+513+515+516+522+539+3064+3066+9001+1387+2033+5432+5433+5434+5437+5439+5441+548644+2902+2904+1742+2776+2915+23236+3708+291+293+7419+54205+6874+6…
55	T cell receptor signaling path	4660	107	66	-0.236625	0.0489703	0.958	0.190443	1	Inhibited	http://www.genome.jp/dbget-bin/show_pathway?hsa04660+1019+4792+4790+3551+8517+10000+207+208+10892+8915+5588+5163+2885+23533+5291+5293+5295+8503+6654+6655+10125+3265+3845+4893+3725+10725+4772+4775+4776+5530+5532+5533+5534+5535+5335+27040+10451+7409+998+5058+5062+5063+57144+4690+3937+916+915+2534+920+926+23624+867+868+5788+5133+5605+5594+5595+6885+5609+5601+1739+1432+5600+5603+6300
56	Protein processing in endoplas	4141	164	94	2.33526	0.169803	0.328	0.216536	1	Activated	http://www.genome.jp/dbget-bin/show_pathway?hsa04141+468+5599+5601+5602+4217+5609+1965+821+811+23645+2923+823+824+55176+7415+1603+1650+201595+6185+55741+80267+9632+3998+55666+56605+10905+11253+57134+23193+5589+55757+56886+10299+7326+11231+7095+581+1388+22926+2081+27102+7466+5886+5887+29979+56893+55768+118424+51465+10277+55432+4287+92552+9373+3303+3304+3306+3312+10956+9709+27248+7322+7324+10294+33…
57	Vasopressin-regulated water re	4962	43	28	0.421563	0.080042	0.801	0.24024	1	Activated	http://www.genome.jp/dbget-bin/show_pathway?hsa04962+554+2778+109+115+5567+5613+10488+1385+148327+64764+84699+9586+359+361+360+396+8766+5868+5869+6810+4905+1639+84516+140735+1778+1780+1783+51626
58	Regulation of autophagy	4140	33	14	-3.67198	0.925096	0.07	0.242003	1	Inhibited	http://www.genome.jp/dbget-bin/show_pathway?hsa04140+10533+115201+23192+11337+11345+23710+9474+3439+3446+3448+3451+5289+3630+5563
59	Intestinal immune network for	4672	48	19	1.17347	0.980892	0.082	0.283151	1	Activated	http://www.genome.jp/dbget-bin/show_pathway?hsa04672+3569+8741+10673+958+941+942+3111+3112+3113+3118+3119+3122+10803+2826+56477+3676+57379+7852+3601
60	Dilated cardiomyopathy	5414	89	54	0.00671272	0.0981681	0.99	0.32374	1	Activated	http://www.genome.jp/dbget-bin/show_pathway?hsa05414+6444+10368+10369+27091+55799+775+782+783+784+786+9254+6262+488+3655+3674+3675+3676+3678+3679+3680+3685+8515+8516+3688+3690+3691+3693+3696+6443+6442+1605+3908+4000+7134+7139+7168+7169+1756+4634+7273+1674+153+2778+107+108+109+111+113+115+5567+5613+4624+7042+7043
61	Parkinson's disease	5012	111	64	-2.28753	0.205726	0.477	0.325938	1	Inhibited	http://www.genome.jp/dbget-bin/show_pathway?hsa05012+120892+7317+7314+7332+9246+2861+11315+65018+6622+7345+54205+374291+4695+4696+4697+4698+4701+4702+4704+4705+4708+4710+4711+4713+4717+4719+4723+4726+4728+4731+6390+10975+1537+27089+29796+7381+7384+7385+1329+1337+1339+1340+1346+1347+1349+1351+9377+10476+498+506+509+513+515+516+522+539+291+293+7419+118424+51465+7326+842+836
62	Pancreatic secretion	4972	97	53	-1.43159	0.440889	0.223	0.326372	1	Inhibited	http://www.genome.jp/dbget-bin/show_pathway?hsa04972+1131+6558+2776+23236+3708+3709+3710+491+492+493+5578+5579+5582+3784+3778+476+477+478+480+6548+1080+6522+9635+760+6262+219931+8671+5645+5646+1359+1360+51032+63036+1056+50487+5321+81579+8398+8681+488+2778+107+108+109+111+113+115+1506+5874+8766+9545+5906+5879
63	Arrhythmogenic right ventricul	5412	73	44	-0.131983	0.141003	0.755	0.344923	1	Inhibited	http://www.genome.jp/dbget-bin/show_pathway?hsa05412+6444+10368+10369+27091+55799+775+782+783+784+786+9254+6262+488+6443+6442+1605+3908+4000+1756+1824+3655+3674+3675+3676+3678+3679+3680+3685+8515+8516+3688+3690+3691+3693+3696+1674+1000+1495+29119+87+88+51176+6934+1499
64	Type I diabetes mellitus	4940	43	21	0.633204	0.774362	0.139	0.347558	1	Activated	http://www.genome.jp/dbget-bin/show_pathway?hsa04940+3382+3592+941+942+5798+5799+2571+3329+3630+3111+3112+3113+3118+3119+3122+3107+3134+3135+355+5551+3553
65	Prion diseases	5020	35	19	-3.38022	0.525715	0.21	0.353683	1	Inhibited	http://www.genome.jp/dbget-bin/show_pathway?hsa05020+5621+4684+3915+5567+5613+581+2534+5605+5594+5595+2002+1958+6352+3553+3569+4851+3303+730+733
66	Graft-versus-host disease	5332	40	17	0.633204	0.938642	0.122	0.362673	1	Activated	http://www.genome.jp/dbget-bin/show_pathway?hsa05332+3111+3112+3113+3118+3119+3122+355+3107+3134+3135+5551+941+942+3569+3553+3812+57292
67	Autoimmune thyroid disease	5320	51	19	0.633204	0.993187	0.128	0.389337	1	Activated	http://www.genome.jp/dbget-bin/show_pathway?hsa05320+3111+3112+3113+3118+3119+3122+958+355+3107+3134+3135+5551+7252+3439+3446+3448+3451+941+942
68	Salivary secretion	4970	84	43	-2.57812	0.697154	0.192	0.403034	1	Inhibited	http://www.genome.jp/dbget-bin/show_pathway?hsa04970+153+155+147+148+1131+6558+2778+107+108+109+111+113+115+5567+5613+2776+23236+3708+3709+3710+491+492+493+5578+5579+5582+801+808+4842+2982+5592+4589+3778+5554+1471+1472+476+477+478+480+6522+6548+4069
69	p53 signaling pathway	4115	68	41	0.378786	0.150963	0.899	0.406766	1	Activated	http://www.genome.jp/dbget-bin/show_pathway?hsa04115+6477+3486+1647+4616+4194+472+56475+2810+1017+9134+7249+8493+900+1643+55240+5728+7057+575+637+355+51512+581+8795+841+983+54205+842+4193+1019+1021+595+894+64065+51246+27244+891+9133+836+63970+27113+5366
70	Lysosome	4142	121	71	0	0.136366	1	0.408063	1	Inhibited	http://www.genome.jp/dbget-bin/show_pathway?hsa04142+23545+245972+51606+527+533+535+9114+1075+1508+1509+1513+1514+1520+1521+5476+8722+1200+2717+2720+2629+3073+4125+4668+2990+4758+2581+4669+3425+410+3423+6448+3988+23659+6609+427+79158+84572+2760+5538+3920+950+1497+26503+55353+23457+20+4891+4864+138050+1212+8218+4074+51172+1174+130340+164+8905+8907+10239+10947+1176+26985+8120+8546+8943+23062+26088+…
71	Circadian rhythm - mammal	4710	21	14	0.252033	0.157367	0.897	0.417528	1	Activated	http://www.genome.jp/dbget-bin/show_pathway?hsa04710+1453+1454+79365+8553+1407+4862+9575+5187+8863+6500+8945+26224+6096+6097
72	mTOR signaling pathway	4150	51	29	0.822591	0.359802	0.395	0.419412	1	Activated	http://www.genome.jp/dbget-bin/show_pathway?hsa04150+92335+6794+673+9470+1978+6194+6198+57521+64223+253260+6009+5563+54541+7249+27330+6196+6197+5594+5595+10000+207+208+5170+23533+5291+5293+5295+8503+3630
73	Viral myocarditis	5416	70	38	1.88973	0.487347	0.297	0.4245	1	Activated	http://www.genome.jp/dbget-bin/show_pathway?hsa05416+6444+6443+6442+1605+3908+1756+8672+1525+1604+595+958+3111+3112+3113+3118+3119+3122+3107+3134+3135+941+942+841+637+54205+842+836+5551+3689+3383+4624+4628+4629+79784+2534+27+857+5879
74	Cytosolic DNA-sensing pathway	4623	53	27	1.29576	0.690234	0.214	0.430206	1	Activated	http://www.genome.jp/dbget-bin/show_pathway?hsa04623+834+3553+9641+3661+3439+3446+3448+3451+3627+4790+8737+11035+103+3569+3551+8517+23586+4792+10623+11128+171568+51082+55703+661+84265+6352+11277
75	Allograft rejection	5330	37	15	0.633204	0.958823	0.16	0.441002	1	Activated	http://www.genome.jp/dbget-bin/show_pathway?hsa05330+3107+3111+3112+3113+3118+3119+3122+3134+3135+958+355+5551+941+942+3592
76	Vascular smooth muscle contrac	4270	113	59	5.74441	0.635713	0.269	0.473014	1	Activated	http://www.genome.jp/dbget-bin/show_pathway?hsa04270+4638+140465+4660+5499+5500+5501+6093+5578+5579+5581+5582+5583+5588+23365+59+147+148+2767+2776+2768+23236+3708+3709+3710+801+808+775+3778+1579+50487+5321+81579+8398+8681+800+673+5605+5594+5595+135+4881+107+108+109+111+113+115+5567+5613+5592+2982+2778+4882+1909+553+5739+10268+4629+10335
77	Long-term depression	4730	67	39	1.41993	0.249657	0.738	0.495896	1	Activated	http://www.genome.jp/dbget-bin/show_pathway?hsa04730+23236+2767+2776+2890+2891+2892+50487+5321+81579+8398+8681+2768+2771+2775+2778+4842+2915+5578+5579+5582+3480+1394+2982+5592+773+5594+5595+5605+673+3265+3845+4893+5516+5518+5519+4067+3708+3709+3710
78	RIG-I-like receptor signaling	4622	70	39	1.61973	0.392289	0.479	0.50205	1	Activated	http://www.genome.jp/dbget-bin/show_pathway?hsa04622+23586+4790+3661+9641+64343+9755+8772+841+3439+3446+3448+3451+3551+8517+4792+79132+9636+9474+79671+1540+5300+8717+8737+80143+26007+1654+8653+4214+5599+5601+5602+1432+5600+5603+6300+6885+3576+3592+3627
79	Chemokine signaling pathway	4062	184	97	9.05608	0.601842	0.377	0.56344	1	Activated	http://www.genome.jp/dbget-bin/show_pathway?hsa04062+10803+1230+2826+643+7852+2920+2921+3576+3627+56477+58191+6346+6347+6349+6352+6355+6357+6361+6364+6372+6375+3718+5747+4067+5829+23533+5291+5293+5295+8503+23236+399694+53358+6464+2771+10681+2782+2783+2785+2788+2791+51764+55970+59345+94235+2885+9564+1398+1399+156+157+2868+2869+2870+6093+10451+7409+998+107+108+109+111+113+115+10235+5906+5579+56288+…
80	Melanoma	5218	71	41	0.307166	0.266285	0.967	0.606856	1	Activated	http://www.genome.jp/dbget-bin/show_pathway?hsa05218+673+4893+1019+595+4286+5728+1956+2260+3480+4233+5156+5159+2246+2247+2253+2254+2257+2259+3082+5154+5155+8822+572+4193+1869+1870+5925+1021+10000+207+208+23533+5291+5293+5295+8503+5594+5595+5605+3265+3845
81	Calcium signaling pathway	4020	177	98	-0.539038	0.320314	0.897	0.645656	1	Inhibited	http://www.genome.jp/dbget-bin/show_pathway?hsa04020+3706+3707+107+109+5136+5137+5153+4842+4843+7419+6543+814+815+816+817+818+5530+5532+5533+5534+5535+5578+5579+5582+2185+51196+1956+2065+2066+5156+5159+2767+2776+9630+1139+2902+2905+5026+5335+5336+56848+8877+4638+3708+3709+3710+5255+5256+5257+5261+6262+23236+775+773+774+777+1128+1131+147+148+1909+1910+2149+2915+3269+3356+3358+5021+553+5724+5731+57…
82	Systemic lupus erythematosus	5322	117	41	1.09976	0.999983	0.316	0.68003	1	Activated	http://www.genome.jp/dbget-bin/show_pathway?hsa05322+2209+2215+1991+716+730+733+941+942+3111+3112+3113+3118+3119+3122+958+3014+474382+55506+8330+8334+92815+94239+9555+8347+8349+3020+3021+653604+8351+8356+8968+8360+8362+8364+6737+6738+6628+87+88+6741+2904
83	Shigellosis	5131	60	34	0.367202	0.350947	0.908	0.683089	1	Activated	http://www.genome.jp/dbget-bin/show_pathway?hsa05131+5879+1793+1398+1399+2017+3059+998+10163+10093+10095+10109+7414+9474+10392+8517+3551+4792+4790+5599+5601+5602+5594+5595+1432+5600+5603+6300+3576+7322+8945+6093+3678+3688+960
84	Natural killer cell mediated c	4650	131	70	6.74955	0.529983	0.609	0.687752	1	Activated	http://www.genome.jp/dbget-bin/show_pathway?hsa04650+10725+4772+4775+4776+5530+5532+5533+5534+5535+2534+3459+3460+5335+5336+27040+5551+5578+5579+5582+6452+2185+3937+6850+2207+5781+3439+3446+3448+3451+637+836+355+8793+8795+8797+962+80328+3383+3107+3135+23533+5291+5293+5295+8503+5594+5595+5605+673+3265+3845+4893+6654+6655+2885+399694+53358+6464+5058+5879+10451+7409+3454+3455+22914+9437+2215+3689+57…
85	Complement and coagulation cas	4610	67	22	5.00311	0.9998	0.323	0.68795	1	Activated	http://www.genome.jp/dbget-bin/show_pathway?hsa04610+2161+2158+2162+2153+7056+2149+5624+2+7035+7450+2152+5329+623+3426+1675+629+1378+733+730+716+4179+1604
86	Amoebiasis	5146	105	56	-0.962134	0.543149	0.669	0.731219	1	Inhibited	http://www.genome.jp/dbget-bin/show_pathway?hsa05146+3553+2335+3908+3910+3911+3912+3915+3918+4790+3576+3569+836+3554+4843+7099+3592+5868+5869+7879+3315+23533+5291+5293+5295+8503+3689+384+733+2774+2778+2767+2776+9630+5578+5579+5582+107+23236+5567+5613+7042+7043+1277+1278+1280+1282+1284+1286+1288+7414+87+88+5747+1992+6317+6318
87	Jak-STAT signaling pathway	4630	153	81	0.678615	0.576174	0.633	0.732584	1	Activated	http://www.genome.jp/dbget-bin/show_pathway?hsa04630+10252+200734+598+595+894+10000+207+208+23533+5291+5293+5295+8503+6654+6655+2885+5781+1154+5292+122809+30837+8651+9021+9655+1387+2033+10379+6772+6773+6774+6775+6776+6777+10401+51588+23624+867+868+3716+3718+7297+116379+1438+1439+163702+2057+3454+3455+3459+3460+3561+3566+3568+3570+3572+3575+3581+3590+3597+3598+3601+3953+3977+4352+50615+5618+9180+3…
88	Maturity onset diabetes of the	4950	23	12	-0.875182	0.628492	0.59	0.738678	1	Inhibited	http://www.genome.jp/dbget-bin/show_pathway?hsa04950+6928+3280+3651+4760+4821+3630+6514+4825+2494+50674+3172+3170
89	Hedgehog signaling pathway	4340	53	29	-0.679777	0.477502	0.785	0.742653	1	Inhibited	http://www.genome.jp/dbget-bin/show_pathway?hsa04340+5727+353500+655+54361+7475+7480+7481+7482+7483+81029+7546+1452+1453+1454+1455+53944+5567+5613+8945+2735+2736+2737+51684+27148+51715+4036+6608+2619+64399
90	TGF-beta signaling pathway	4350	82	35	4.07471	0.980783	0.388	0.748208	1	Activated	http://www.genome.jp/dbget-bin/show_pathway?hsa04350+4052+7057+7058+7059+4089+4087+4088+92+93+4091+6667+1387+2033+1874+3399+3400+3626+6198+5516+5518+5519+6093+6500+5594+5595+4086+4090+64750+7048+7046+7042+7043+268+353500+655
91	Antigen processing and present	4612	73	38	0.654303	0.635824	0.606	0.752782	1	Activated	http://www.genome.jp/dbget-bin/show_pathway?hsa04612+972+4800+4801+4802+5993+8625+1385+4261+1508+1514+1520+920+3812+57292+926+6892+811+2923+567+3107+3134+3135+3111+3112+3113+3118+3119+3122+6890+821+3320+3326+3303+3304+3306+3308+3312+10197
92	PPAR signaling pathway	3320	68	35	0.278427	0.670273	0.684	0.81601	1	Activated	http://www.genome.jp/dbget-bin/show_pathway?hsa03320+2710+2712+5106+5346+948+10998+10999+2168+2170+2172+2173+5465+6256+5467+5468+1579+126129+1374+2180+2181+23305+4023+10580+51129+51+5170+6319+79966+9415+1582+1593+335+7316+1622+116519
93	RNA transport	3013	23	13	0	0.464384	1	0.820587	1	Inhibited	http://www.genome.jp/dbget-bin/show_pathway?hsa03013+22916+9939+22985+10189+7175+59343+6396+7329+7919+1965+9470+8672+1978
94	Basal cell carcinoma	5217	53	28	-1.12374	0.587142	0.798	0.823756	1	Inhibited	http://www.genome.jp/dbget-bin/show_pathway?hsa05217+2735+2736+2737+5727+54361+7475+7480+7481+7482+7483+81029+10297+324+51684+1855+1857+11211+7855+8321+8322+8324+8325+27148+6608+64399+1499+51176+6934
95	Aldosterone-regulated sodium r	4960	42	22	-0.410311	0.612958	0.782	0.831815	1	Inhibited	http://www.genome.jp/dbget-bin/show_pathway?hsa04960+476+477+478+480+6446+3845+3290+3643+8660+23533+5291+5293+5295+8503+5170+3630+2810+5594+5595+5578+5579+5582
96	Leukocyte transendothelial mig	4670	115	60	1.48185	0.639394	0.814	0.860347	1	Activated	http://www.genome.jp/dbget-bin/show_pathway?hsa04670+1365+149461+24146+5010+51208+9073+9074+4313+5781+5175+3689+9564+4301+50848+3688+3676+23533+5291+5293+5295+8503+1499+103910+4636+6093+5578+5579+5582+5747+83700+1432+5600+5603+6300+2909+394+1495+29119+27035+5829+653361+5879+5906+10451+7409+4478+7430+83593+2185+7852+2771+7070+7412+3383+5335+5336+998+7414+87+88
97	Carbohydrate digestion and abs	4973	38	18	-0.366163	0.8182	0.687	0.885914	1	Inhibited	http://www.genome.jp/dbget-bin/show_pathway?hsa04973+6518+6514+476+477+478+480+3098+3099+57818+23533+5291+5293+5295+8503+10000+207+208+5579
98	Bladder cancer	5219	42	21	0.69199	0.724673	0.796	0.894212	1	Activated	http://www.genome.jp/dbget-bin/show_pathway?hsa05219+3265+4313+3576+7057+1956+11186+1613+4193+1869+1870+5925+2261+1019+595+9252+5594+5595+5605+673+3845+4893
99	Neuroactive ligand-receptor in	4080	271	115	0.399237	0.999926	0.719	0.956176	1	Activated	http://www.genome.jp/dbget-bin/show_pathway?hsa04080+5645+5646+4142+2847+7252+4158+5617+5618+3953+7067+7068+1442+2689+2908+706+7442+2741+2743+2890+2891+2892+2893+2897+2898+2899+2901+2902+2904+2905+5026+2554+2556+2557+2558+2561+2562+2563+2564+2565+2566+2569+2831+165829+2550+9568+2912+2915+2916+2918+7434+117+1394+799+59350+1241+1901+1903+53637+1902+2846+9170+5724+10161+27334+5029+9934+135+140+6915+…
100	Staphylococcus aureus infectio	5150	51	18	-0.878501	0.997055	0.73	0.959059	1	Inhibited	http://www.genome.jp/dbget-bin/show_pathway?hsa05150+1675+629+716+3426+2204+2209+2215+3111+3112+3113+3118+3119+3122+3383+3689+6403+5724+2359
101	Taste transduction	4742	45	16	0.364553	0.994866	0.886	0.992678	1	Activated	http://www.genome.jp/dbget-bin/show_pathway?hsa04742+773+774+2782+2785+51764+3745+5567+5613+5136+2778+50831+50833+50834+50836+50839+3710
102	Asthma	5310	30	10	0	0.991887	1	0.999967	1	Inhibited	http://www.genome.jp/dbget-bin/show_pathway?hsa05310+3111+3112+3113+3118+3119+3122+958+2205+2207+5553
103	Phototransduction	4744	29	6	-0.00181052	0.999935	0.999	0.999999	1	Inhibited	http://www.genome.jp/dbget-bin/show_pathway?hsa04744+1258+2782+2978+9626+801+808

## Sheet: HIP
Rank	Name	ID	pSize	NDE	tA	pNDE	pPERT	pG	pGFWER	Status	KEGGLINK
1	Huntington's disease	5016	170	120	2.05144	5.94996e-12	0.09	1.56662e-11	1.61362e-09	Activated	http://www.genome.jp/dbget-bin/show_pathway?hsa05016+374291+4694+4695+4697+4700+4701+4702+4704+4705+4706+4707+4708+4710+4711+4713+4714+4716+4717+4718+4719+4722+4723+4725+4726+4728+4729+6389+6390+10975+29796+7381+7384+7385+7386+7388+125965+1327+1329+1340+1345+1346+1347+1349+1350+1351+10476+498+506+509+513+515+517+518+522+539+3064+3066+627+9001+1387+2033+246721+5431+5432+5433+5434+5435+5436+5437+54…
2	Parkinson's disease	5012	111	75	-7.16243	1.07799e-06	0.014	2.86882e-07	2.95489e-05	Inhibited	http://www.genome.jp/dbget-bin/show_pathway?hsa05012+7317+7332+2861+11315+65018+6622+7345+54205+374291+4694+4695+4697+4700+4701+4702+4704+4705+4706+4707+4708+4710+4711+4713+4714+4716+4717+4718+4719+4722+4723+4725+4726+4728+4729+6389+6390+10975+29796+7381+7384+7385+7386+7388+125965+1327+1329+1340+1345+1346+1347+1349+1350+1351+10476+498+506+509+513+515+517+518+522+539+27429+291+292+293+5481+7416+74…
3	Pathogenic Escherichia coli in	5130	52	32	-13.7216	0.0120647	5e-06	1.06312e-06	0.000109501	Inhibited	http://www.genome.jp/dbget-bin/show_pathway?hsa05130+23643+10376+113457+7277+7278+84790+999+10971+1499+2017+9475+7430+998+2534+7454+8976+3688+4690+387+4691+10381+10382+10383+203068+347733+10093+10094+10109+10552+81873+60+71
4	Protein processing in endoplas	4141	164	106	-1.85009	2.15381e-07	0.366	1.36816e-06	0.000140921	Inhibited	http://www.genome.jp/dbget-bin/show_pathway?hsa04141+468+1649+5599+5601+5602+7186+1965+821+811+2923+823+824+10952+23480+29927+55176+7415+1603+201595+3703+6184+7991+55741+9695+10802+9632+9871+10960+3998+7353+55666+30001+56605+11253+57134+23193+5589+55757+56886+10299+7326+7327+11231+7095+581+22926+27102+5610+8720+5887+56893+55768+51465+10277+4287+92552+9373+3304+3310+3312+6400+51009+79139+10956+272…
5	Olfactory transduction	4740	114	25	14.6929	1	5e-06	6.60304e-05	0.00680113	Activated	http://www.genome.jp/dbget-bin/show_pathway?hsa04740+815+816+817+818+801+808+5567+109+10798+124538+126370+26188+26246+26494+26716+283297+283694+390063+390064+56656+7932+1258+5592+2978+157
6	Renal cell carcinoma	5211	70	49	1.42459	1.89777e-05	0.569	0.000134289	0.0138318	Activated	http://www.genome.jp/dbget-bin/show_pathway?hsa05211+5781+7042+5228+7422+6513+405+1387+2033+8453+9978+6923+112398+112399+54583+3091+7039+5155+201163+2271+5879+1398+6654+6655+2885+4233+10298+5058+5062+5063+57144+5906+5908+998+10000+208+5290+5291+5295+5296+8503+3725+3082+5594+5604+5605+5894+3265+3845+4893
7	Alzheimer's disease	5010	156	96	1.13449	1.87754e-05	0.6	0.000139619	0.0143808	Activated	http://www.genome.jp/dbget-bin/show_pathway?hsa05010+55851+5663+51107+23621+25825+6868+351+54205+317+374291+4694+4695+4697+4700+4701+4702+4704+4705+4706+4707+4708+4710+4711+4713+4714+4716+4717+4718+4719+4722+4723+4725+4726+4728+4729+6389+6390+10975+29796+7381+7384+7385+7386+7388+10476+498+506+509+513+515+517+518+522+539+125965+1327+1329+1340+1345+1346+1347+1349+1350+1351+3708+3709+488+489+2776+23…
8	RNA transport	3013	23	20	0.170886	3.81218e-05	0.448	0.000204562	0.0210699	Activated	http://www.genome.jp/dbget-bin/show_pathway?hsa03013+22916+4686+9939+4116+9775+10189+7175+59343+6396+7329+7919+9984+57187+1965+1977+9470+1981+1982+8672+1975
9	Vibrio cholerae infection	5110	54	37	1.42426	0.000399951	0.193	0.000808126	0.083237	Activated	http://www.genome.jp/dbget-bin/show_pathway?hsa05110+375+127124+155066+23545+51382+51606+523+526+527+528+529+533+534+535+537+8992+9114+9296+30001+1080+9414+7082+2778+3784+5579+5567+10952+23480+29927+55176+60+71+9601+109+115+10945+11014
10	Endometrial cancer	5213	52	35	5.71664	0.000954508	0.122	0.00117126	0.12064	Activated	http://www.genome.jp/dbget-bin/show_pathway?hsa05213+1499+3265+3845+4893+7157+10297+324+8313+2932+1495+1496+29119+2309+3611+999+6934+5728+5170+6654+6655+2885+4292+2002+1956+10000+208+5290+5291+5295+5296+8503+5594+5604+5605+5894
11	Focal adhesion	4510	199	99	21.3654	0.100207	0.003	0.00273856	0.282072	Activated	http://www.genome.jp/dbget-bin/show_pathway?hsa04510+3688+3696+3655+3679+3680+3685+8516+998+91807+103910+1729+4659+5499+5500+9475+10000+208+5170+55742+64098+3611+5728+5290+5291+5295+5296+8503+83660+7791+23396+88+5747+824+394+5579+6714+2534+387+5923+1277+1281+1284+1289+1291+1292+1301+1302+284217+3909+3910+3912+3915+50509+7057+7060+858+331+596+2002+5594+894+5604+5605+5894+3265+6654+6655+2885+1956+2…
12	Gap junction	4540	88	49	10.9826	0.0283099	0.016	0.00394061	0.405883	Activated	http://www.genome.jp/dbget-bin/show_pathway?hsa04540+1453+5579+2770+2773+10746+5607+5592+3356+5567+7082+10381+10382+10383+203068+347733+108+109+112+114+115+6714+10376+113457+7277+7278+84790+2983+5594+5604+5605+5894+3265+3845+4893+6654+6655+2885+1956+5154+5155+153+2778+2767+2776+2915+23236+5332+3708+3709
13	Axon guidance	4360	128	75	3.26692	0.00125332	0.436	0.0046514	0.479094	Activated	http://www.genome.jp/dbget-bin/show_pathway?hsa04360+2770+2773+5594+5879+5880+10725+4772+4775+11261+5530+5533+5535+3983+84448+6586+6585+2534+5747+998+9475+10298+5058+5062+5063+57144+387+3688+5921+4690+64221+1808+219699+90249+1969+2042+2043+2045+285220+57689+6092+4917+1948+1949+2047+2051+8482+1945+9423+23365+4233+10154+3984+3985+3265+3845+4893+5362+10371+6405+7869+10501+57556+80031+10505+54910+544…
14	ErbB signaling pathway	4012	86	52	6.23282	0.00270725	0.273	0.00606792	0.624996	Activated	http://www.genome.jp/dbget-bin/show_pathway?hsa04012+2885+2002+2066+2065+6777+1956+2932+6198+2475+10298+5058+5062+5063+57144+4690+7039+6416+867+868+10718+9542+5599+5601+5602+1398+5747+6654+6655+5579+815+816+817+818+3084+2069+3725+27+5290+5291+5295+5296+8503+10000+208+6714+5594+5604+5605+5894+3265+3845+4893
15	Epithelial cell signaling in H	5120	68	42	-2.54029	0.00391137	0.252	0.00780863	0.804289	Inhibited	http://www.genome.jp/dbget-bin/show_pathway?hsa05120+1432+5600+6300+3725+5599+5601+5602+6416+1147+4792+127124+155066+23545+51382+51606+523+526+527+528+529+533+534+535+537+8992+9114+9296+5058+6352+2919+3576+998+5879+9020+4233+50848+6868+7082+1445+1956+6714+5781
16	Shigellosis	5131	60	37	-3.36995	0.006851	0.211	0.0108985	1	Inhibited	http://www.genome.jp/dbget-bin/show_pathway?hsa05131+5879+1793+1398+2017+1445+9844+998+10163+10093+10094+10109+10552+81873+9474+1147+4792+5599+5601+5602+5594+1432+5600+6300+3576+7307+7322+23291+8945+9475+7454+8976+5216+5217+60+71+1729+3688
17	GnRH signaling pathway	4912	98	55	9.35295	0.0172539	0.117	0.0145454	1	Activated	http://www.genome.jp/dbget-bin/show_pathway?hsa04912+5579+108+109+112+114+115+23236+5332+998+468+815+816+817+818+5606+1432+5600+6300+10746+4215+4216+26279+5322+81579+84647+8681+3708+3709+801+808+2767+2776+5337+2778+6714+5567+775+2002+5594+5604+5605+5894+3265+3845+4893+6654+6655+2885+1956+2185+6416+5599+5601+5602+3725
18	Glioma	5214	65	38	7.14291	0.0199926	0.151	0.0205371	1	Activated	http://www.genome.jp/dbget-bin/show_pathway?hsa05214+7039+5154+5155+3479+1956+3480+801+808+815+816+817+818+5579+2885+6654+6655+5894+5604+5605+5594+5290+5291+5295+5296+8503+10000+208+5728+2475+7157+1021+5925+1869+1870+1871+3265+3845+4893
19	Vasopressin-regulated water re	4962	43	26	2.09985	0.0300901	0.128	0.0252633	1	Activated	http://www.genome.jp/dbget-bin/show_pathway?hsa04962+2778+109+112+115+5567+1385+90993+9586+360+396+397+8766+9230+5869+6844+4905+10540+10671+1639+51164+1778+1780+1781+1783+51626+79659
20	Acute myeloid leukemia	5221	57	30	4.0429	0.154286	0.03	0.0295096	1	Activated	http://www.genome.jp/dbget-bin/show_pathway?hsa05221+5914+3845+4893+861+862+5467+6774+6777+8900+6934+5371+3265+1147+11040+6198+6654+6655+2885+2475+10000+208+5290+5291+5295+5296+8503+5594+5604+5605+5894
21	Non-small cell lung cancer	5223	54	31	7.75761	0.0454964	0.11	0.031516	1	Activated	http://www.genome.jp/dbget-bin/show_pathway?hsa05223+5579+2309+10000+208+5170+5290+5291+5295+5296+8503+1021+1869+1870+1871+3265+3845+4893+7157+7039+1956+6789+5925+5915+6654+6655+2885+6256+5594+5604+5605+5894
22	Long-term potentiation	4720	70	42	2.64637	0.00813549	0.64	0.0325826	1	Activated	http://www.genome.jp/dbget-bin/show_pathway?hsa04720+5579+814+1387+2033+815+816+817+818+11261+5530+5533+5535+801+808+6196+468+2902+2904+2906+5567+775+4659+5499+5500+114+2890+2891+5594+5604+5605+5894+3265+3845+4893+5906+5908+2776+2915+23236+5332+3708+3709
23	Long-term depression	4730	67	36	6.19116	0.0954494	0.055	0.0328085	1	Activated	http://www.genome.jp/dbget-bin/show_pathway?hsa04730+23236+5332+2767+2776+2890+2891+2892+26279+5322+81579+84647+8681+2768+2770+2773+2775+2778+2915+5579+3480+3479+2983+5592+773+5594+5604+5605+5894+3265+3845+4893+5515+5516+5518+3708+3709
24	Insulin signaling pathway	4910	136	69	13.7641	0.104363	0.057	0.0364331	1	Activated	http://www.genome.jp/dbget-bin/show_pathway?hsa04910+7248+3635+5599+5601+5602+5792+8651+2002+2872+8569+5594+51422+5562+5563+5564+5565+5571+5499+5500+5506+5507+5509+5257+801+808+5567+5573+5576+31+5834+6654+6655+3265+3845+4893+1977+9470+5604+5605+3643+6198+2885+7249+5894+2475+5139+8789+23265+10580+10000+208+5290+5291+5295+5296+8503+23433+2932+3098+1398+5584+5590+10603+5170+867+868+8471+8660+10211
25	Adipocytokine signaling pathwa	4920	66	38	-2.19878	0.0270326	0.259	0.04174	1	Inhibited	http://www.genome.jp/dbget-bin/show_pathway?hsa04920+4792+5781+126129+1374+2180+2181+23305+51703+3952+51422+5562+5563+5564+5565+5571+51094+79602+3953+10645+6794+84254+6256+6513+1147+181+6774+5599+5601+5602+10000+208+2475+7186+8471+8660+948+8717+3717
26	Neurotrophin signaling pathway	4722	126	68	4.90205	0.0262222	0.281	0.0435515	1	Activated	http://www.genome.jp/dbget-bin/show_pathway?hsa04722+4914+4915+4916+627+5290+5291+5295+5296+8503+2885+10000+208+3265+3845+4893+5604+5605+5894+6654+6655+5594+6196+1398+5906+5908+5781+2932+2309+4792+468+5163+6272+57498+9252+814+815+816+817+818+1445+5599+5601+5602+387+7157+3725+8471+8660+9261+1432+5600+6300+5607+4215+396+397+10603+998+5879+9500+11108+10971+7533+596+801+808+5663+581
27	Circadian rhythm - mammal	4710	21	13	2.31079	0.0915831	0.127	0.0634367	1	Activated	http://www.genome.jp/dbget-bin/show_pathway?hsa04710+1453+1454+79365+1408+4862+8863+6500+8454+9978+23291+8945+26224+6095
28	Thyroid cancer	5216	29	19	-1.02085	0.0211559	0.559	0.064304	1	Inhibited	http://www.genome.jp/dbget-bin/show_pathway?hsa05216+3265+3845+4893+5468+5594+5604+5605+7849+7157+6256+1499+999+5979+8030+10342+4914+7170+7175+6934
29	SNARE interactions in vesicula	4130	36	23	-0.32073	0.0175782	0.713	0.0674209	1	Inhibited	http://www.genome.jp/dbget-bin/show_pathway?hsa04130+662+53407+10282+10652+9527+9554+9570+10228+8675+10490+143187+9482+8417+8674+6616+8773+2054+6804+6809+6843+6844+9341+6845
30	Bacterial invasion of epitheli	5100	70	40	-3.5293	0.0275016	0.504	0.0731669	1	Inhibited	http://www.genome.jp/dbget-bin/show_pathway?hsa05100+1499+1495+1496+29119+5879+999+998+6714+2017+3688+10093+10094+10109+10552+81873+60+71+1793+5747+1398+5290+5291+5295+5296+8503+867+868+4233+10059+26052+1211+1212+1213+10163+7454+8976+858+3611+387+9844
31	Fc epsilon RI signaling pathwa	4664	76	41	5.81703	0.0738271	0.197	0.0760733	1	Activated	http://www.genome.jp/dbget-bin/show_pathway?hsa04664+2207+2534+10000+208+1432+5600+6300+6416+5606+5163+5290+5291+5295+5296+8503+5579+3937+695+3635+5594+5604+5605+5894+3265+3845+4893+6654+6655+2885+26279+5322+81579+84647+8681+5599+5601+5602+5879+5880+10451+3562
32	Melanogenesis	4916	99	44	13.8627	0.590917	0.037	0.105448	1	Activated	http://www.genome.jp/dbget-bin/show_pathway?hsa04916+1855+1856+1857+7299+4286+5567+815+816+817+818+801+808+2770+2773+2775+8325+23236+5332+1387+2033+6934+2778+5579+1385+90993+108+109+112+114+115+2932+1499+2776+7473+7474+7475+7479+5594+5604+5605+5894+3265+3845+4893
33	Progesterone-mediated oocyte m	4914	86	44	-3.98906	0.150506	0.162	0.114934	1	Inhibited	http://www.genome.jp/dbget-bin/show_pathway?hsa04914+3480+3479+108+109+112+114+115+3845+10000+208+5139+10393+25847+29945+51433+51434+64682+8881+996+8379+699+993+3320+3326+5567+6196+5594+5604+5605+2770+2773+8900+1432+5599+5600+5601+5602+6300+5290+5291+5295+5296+8503+5894
34	VEGF signaling pathway	4370	73	40	2.7794	0.0593837	0.411	0.115026	1	Activated	http://www.genome.jp/dbget-bin/show_pathway?hsa04370+998+3791+56848+5743+26279+5322+81579+84647+8681+9261+11261+5530+5533+5535+10000+208+5290+5291+5295+5296+8503+10725+4772+4775+5579+5747+1432+5600+6300+6714+7422+5594+5604+5605+5894+3265+3845+4893+5879+5880
35	T cell receptor signaling path	4660	107	54	4.88606	0.150505	0.188	0.129169	1	Activated	http://www.genome.jp/dbget-bin/show_pathway?hsa04660+4792+1147+9020+10000+208+8915+5163+2885+5290+5291+5295+5296+8503+6654+6655+3265+3845+4893+3725+10725+4772+4775+11261+5530+5533+5535+7006+10451+387+998+10298+5058+5062+5063+57144+4690+3937+2534+920+925+867+868+1493+5604+5605+5894+5594+6885+5601+1739+1432+5600+6300+2932
36	Cytokine-cytokine receptor int	4060	256	62	4.34478	1	0.03	0.135197	1	Activated	http://www.genome.jp/dbget-bin/show_pathway?hsa04060+659+93+91+3588+3977+3572+7046+655+650+3626+7042+10913+958+355+8764+4055+7292+3459+3455+1956+4233+2324+3791+11009+3467+3444+3451+3082+7422+5155+5154+5618+3601+3566+3568+2688+2056+3562+149233+3953+3590+3952+1489+3589+1230+1233+1235+6352+6366+1524+643+6376+6375+9547+3576+27242+8792+8794+8795+8743+8797+2919
37	Calcium signaling pathway	4020	177	72	6.98065	0.900749	0.034	0.137384	1	Activated	http://www.genome.jp/dbget-bin/show_pathway?hsa04020+3707+109+114+5136+7416+7417+7419+5481+6546+814+815+816+817+818+11261+5530+5533+5535+5579+2185+952+1956+2065+2066+2767+2776+2902+2906+5024+5025+5026+56848+91807+113026+3708+3709+5257+23236+5332+775+773+777+1128+1131+147+2915+2925+3356+5724+5733+624+6915+801+808+7125+291+292+293+108+115+488+489+153+3360+3363+5567+2778+8913+490+491+492+493
38	PPAR signaling pathway	3320	68	32	-1.08992	0.417005	0.083	0.151029	1	Inhibited	http://www.genome.jp/dbget-bin/show_pathway?hsa03320+2710+5346+948+10998+10999+2170+2171+2172+2173+6256+5467+5468+30+34+1579+284541+126129+1374+2180+2181+23305+51703+10580+51+3611+5170+6319+79966+7316+1622+116519+4199
39	Chronic myeloid leukemia	5220	73	36	4.24315	0.26919	0.129	0.151413	1	Activated	http://www.genome.jp/dbget-bin/show_pathway?hsa05220+861+5781+613+7157+7042+3066+1487+7046+6777+4792+1147+6654+6655+2885+1398+867+868+1869+1870+1871+5925+1021+10000+208+5290+5291+5295+5296+8503+5594+5604+5605+5894+3265+3845+4893
40	Melanoma	5218	71	37	6.73667	0.140293	0.275	0.16416	1	Activated	http://www.genome.jp/dbget-bin/show_pathway?hsa05218+999+7157+4893+4286+5728+1956+2260+3480+4233+2246+2255+2259+3082+3479+5154+5155+8817+8823+9965+1869+1870+1871+5925+1021+10000+208+5290+5291+5295+5296+8503+5594+5604+5605+5894+3265+3845
41	Tight junction	4530	131	60	3.53949	0.468259	0.085	0.168117	1	Activated	http://www.genome.jp/dbget-bin/show_pathway?hsa04530+50848+5579+5515+5516+5518+1364+149461+24146+5010+9071+3996+56288+7082+2036+23136+1495+1496+29119+8777+2017+9218+1457+1459+1460+5865+60+71+6709+103910+79784+8531+387+55870+60412+5584+5590+3265+3845+4893+10000+208+4301+2770+2773+51776+1499+27134+10207+998+6714+5522+55844+88+8573+9414+260425+9863+5728+93643+8189
42	Pancreatic cancer	5212	71	38	2.32865	0.0936909	0.435	0.17118	1	Activated	http://www.genome.jp/dbget-bin/show_pathway?hsa05212+3845+5290+5291+5295+5296+8503+10000+208+5879+5880+1147+5894+5604+5605+5594+5898+10928+5337+5599+5601+5602+7039+3716+6774+6772+5228+7422+998+1021+5925+1869+1870+1871+7042+7046+4087+7157+1956
43	Phototransduction	4744	29	8	3.14712	0.983517	0.045	0.182243	1	Activated	http://www.genome.jp/dbget-bin/show_pathway?hsa04744+1258+6010+5158+2782+2978+6011+801+808
44	Wnt signaling pathway	4310	147	76	-0.969028	0.0600952	0.759	0.186444	1	Inhibited	http://www.genome.jp/dbget-bin/show_pathway?hsa04310+4087+10725+4772+4775+5579+11261+5530+5533+5535+815+816+817+818+23236+5332+8325+7474+5599+5601+5602+5879+5880+9475+387+23002+1855+1856+1857+144165+57216+5467+894+3725+1487+6934+1387+2033+8607+56998+51701+6885+1452+9978+8454+6500+23291+8945+6907+79718+10297+324+7157+8313+5515+5516+5518+5525+5527+1499+5567+5663+2932+59343+1457+1459+1460+80319+1454…
45	MAPK signaling pathway	4010	265	127	3.77658	0.185213	0.256	0.191973	1	Activated	http://www.genome.jp/dbget-bin/show_pathway?hsa04010+5923+5924+1844+1847+1848+1850+80824+5801+84867+5495+9448+26279+5322+81579+84647+8681+4137+1147+9020+5594+8649+5604+5605+5894+5921+5579+5906+5908+5567+9693+5922+3265+3845+4893+10235+6654+6655+2768+2885+2260+2263+1956+4914+4915+10368+59283+773+775+777+782+783+8913+93589+5154+5155+2246+2255+2259+8817+8823+9965+627+5607+51701+9252+9261+468+4208+414…
46	Lysosome	4142	121	64	0	0.0489187	1	0.196536	1	Inhibited	http://www.genome.jp/dbget-bin/show_pathway?hsa04142+23545+51606+527+533+535+537+9114+1075+1508+1509+1514+1519+1521+5476+8722+1200+2629+3074+4126+2990+2581+2517+22901+2799+3423+3988+1777+53+6609+427+79158+5660+5538+3916+950+1497+55353+7805+9741+4891+6556+10577+1201+6272+256471+1211+1212+1213+3482+4074+1174+130340+164+8905+8907+10947+26985+8120+8943+23062+23163+26088+10717+11154
47	Colorectal cancer	5210	63	35	0.282526	0.0603276	0.83	0.200002	1	Activated	http://www.genome.jp/dbget-bin/show_pathway?hsa05210+7042+5290+5291+5295+5296+8503+26060+10297+324+4087+7046+4292+3845+5894+5599+5601+5602+8313+387+5879+5880+5604+5605+5594+3725+54205+596+7157+6934+2932+1499+10000+208+2956+581
48	mTOR signaling pathway	4150	51	28	-0.434907	0.101336	0.547	0.215771	1	Inhibited	http://www.genome.jp/dbget-bin/show_pathway?hsa04150+51719+6794+9706+1977+9470+1975+6198+5228+7422+3091+2475+64223+253260+5562+5563+7249+7248+6196+5594+10000+208+5170+5290+5291+5295+5296+8503+3479
49	Hepatitis C	5160	124	58	3.3286	0.384592	0.164	0.237373	1	Activated	http://www.genome.jp/dbget-bin/show_pathway?hsa05160+7187+29110+9641+7098+4792+1147+3444+3451+3455+3716+6772+10379+949+1364+149461+24146+5010+9071+5515+5516+5518+5522+55844+51588+3576+6774+27102+5610+1965+1432+5600+6300+5594+1956+2885+6654+6655+3265+3845+4893+5894+5290+5291+5295+5296+8503+10000+208+2932+7157+5599+5601+5602+8717+7186+6256+3949+5163
50	Chagas disease	5142	101	44	6.2345	0.659315	0.101	0.246998	1	Activated	http://www.genome.jp/dbget-bin/show_pathway?hsa05142+811+54106+6416+5599+5601+5602+1432+5600+6300+5594+3725+4792+1147+3459+7046+4087+5054+2770+2773+2775+624+2767+2776+23236+5332+2778+5290+5291+5295+5296+8503+10000+208+7042+5515+5516+5518+5522+55844+355+841+8837+3576+6352
51	B cell receptor signaling path	4662	74	36	3.77778	0.306669	0.224	0.252663	1	Activated	http://www.genome.jp/dbget-bin/show_pathway?hsa04662+4792+1147+2932+8915+10000+208+5579+10451+5290+5291+5295+5296+8503+3635+3725+3265+3845+4893+10725+4772+4775+11261+5530+5533+5535+5879+5880+695+5604+5605+5594+5894+6654+6655+2885+27071
52	Cell cycle	4110	122	58	5.89257	0.322051	0.239	0.274348	1	Activated	http://www.genome.jp/dbget-bin/show_pathway?hsa04110+4171+4172+4173+23594+23595+5000+5001+10393+25847+29945+51433+51434+64682+8881+996+6500+8454+9978+5111+472+545+699+9184+8555+10971+7533+2810+5591+1387+2033+9700+5925+4616+7157+1028+7042+4087+8318+993+2932+8900+1022+1021+902+894+8379+9126+10274+10735+5885+5933+1874+7027+7029+1869+1870+1871+3066
53	Regulation of autophagy	4140	33	16	-2.13327	0.411869	0.197	0.284925	1	Inhibited	http://www.genome.jp/dbget-bin/show_pathway?hsa04140+10533+64422+115201+23192+84971+11337+11345+23710+9474+9140+9706+3444+3451+5289+5562+5563
54	Dorso-ventral axis formation	4320	24	14	0.225645	0.135387	0.665	0.306793	1	Activated	http://www.genome.jp/dbget-bin/show_pathway?hsa04320+56907+84501+56776+4854+2120+2114+5594+5604+5605+3845+6654+6655+2885+1956
55	Chemokine signaling pathway	4062	184	79	11.2045	0.750514	0.12	0.306864	1	Activated	http://www.genome.jp/dbget-bin/show_pathway?hsa04062+1230+1233+1235+1524+643+2919+3576+6352+6366+6375+6376+9547+3717+3718+5747+1445+2268+387+5290+5291+5295+5296+8503+23236+5332+2770+2773+2782+2783+2785+2790+2885+9844+1398+156+157+2868+2869+2870+6011+9475+10451+998+108+109+112+114+115+10235+5906+5908+7454+8976+5579+56288+5590+5567+2185+5058+6772+6774+6777+5594+10000+208+3265+3845+4893+5604+5605+58…
56	Prion diseases	5020	35	15	-2.80069	0.667104	0.141	0.316405	1	Inhibited	http://www.genome.jp/dbget-bin/show_pathway?hsa05020+5621+4684+4685+3915+5567+6647+581+2534+5604+5605+5594+2002+1958+6352+727
57	TGF-beta signaling pathway	4350	82	37	5.26224	0.540927	0.2	0.34878	1	Activated	http://www.genome.jp/dbget-bin/show_pathway?hsa04350+7057+7060+8454+9978+4087+93+130399+4838+4091+6667+1387+2033+7027+1874+5933+3398+3400+3626+6198+5515+5516+5518+9475+387+9765+6500+5594+4086+4090+57154+64750+7046+7042+659+650+653+655
58	ECM-receptor interaction	4512	83	32	1.9972	0.907316	0.143	0.394711	1	Activated	http://www.genome.jp/dbget-bin/show_pathway?hsa04512+284217+3909+3910+3912+3915+1277+1281+1284+1289+1291+1292+1301+1302+50509+1605+2812+2811+7057+7060+3688+3655+3685+961+948+9899+9900+6383+3339+3696+3680+8516+3679
59	Toxoplasmosis	5145	129	60	2.74813	0.404312	0.329	0.401353	1	Activated	http://www.genome.jp/dbget-bin/show_pathway?hsa05145+6885+10454+23118+1147+4792+5594+5599+5601+5602+1432+5600+6300+5606+2770+2773+2775+596+331+3716+3717+6772+3111+3117+3118+3119+3123+3125+8651+54205+6774+841+5290+5291+5295+5296+8503+5163+10000+208+3655+3688+26279+5322+81579+84647+8681+284217+3909+3910+3912+3915+23643+3304+3310+3312+3459+958+3949+7042+3588
60	Aldosterone-regulated sodium r	4960	42	21	0.897165	0.312064	0.435	0.406831	1	Activated	http://www.genome.jp/dbget-bin/show_pathway?hsa04960+6337+476+478+481+6446+3845+23327+53828+3643+8471+8660+5290+5291+5295+5296+8503+5170+3479+2810+5594+5579
61	Basal cell carcinoma	5217	53	19	4.34259	0.934319	0.168	0.447623	1	Activated	http://www.genome.jp/dbget-bin/show_pathway?hsa05217+2737+5727+650+7157+7473+7474+7475+7479+6469+10297+324+8313+1855+1856+1857+8325+1499+2932+6934
62	Regulation of actin cytoskelet	4810	210	97	5.0081	0.397576	0.404	0.454349	1	Activated	http://www.genome.jp/dbget-bin/show_pathway?hsa04810+7114+10093+10094+10109+10552+81873+5216+5217+10163+55845+10297+324+7454+8976+10152+26999+10458+54434+54961+85464+1073+3984+3985+2934+200576+23396+8396+1729+1730+88+4478+5962+7430+4659+5499+5500+103910+91807+55740+9475+10298+5058+5062+5063+57144+8874+998+5879+5880+387+23365+9138+8826+10451+5594+5604+5605+5894+5290+5291+5295+5296+8503+1793+1398+5…
63	Fc gamma R-mediated phagocytos	4666	93	47	-0.194911	0.167812	0.96	0.455224	1	Inhibited	http://www.genome.jp/dbget-bin/show_pathway?hsa04666+2212+9103+5290+5291+5295+5296+8503+3635+5894+5604+5605+5594+255189+10000+208+6198+10451+5879+5880+10163+10810+10093+10094+10109+10552+81873+998+7454+8976+1398+5337+5058+3984+3985+1073+50807+55616+4082+65108+2934+23396+382+10059+26052+273+56848+5579
64	RIG-I-like receptor signaling	4622	70	32	-1.78404	0.504596	0.344	0.47754	1	Inhibited	http://www.genome.jp/dbget-bin/show_pathway?hsa04622+54941+55593+7187+9641+10010+64343+841+843+3444+3451+1147+4792+29110+9636+9474+9140+1540+5300+8717+80143+26007+1654+5599+5601+5602+1432+5600+6300+7186+6885+3467+3576
65	Bladder cancer	5219	42	21	-1.16694	0.312064	0.595	0.498312	1	Inhibited	http://www.genome.jp/dbget-bin/show_pathway?hsa05219+3265+5228+7422+3576+7057+1956+999+1612+1613+7157+1869+1870+1871+5925+9252+5594+5604+5605+5894+3845+4893
66	Amyotrophic lateral sclerosis	5014	53	25	1.44105	0.431974	0.443	0.5078	1	Activated	http://www.genome.jp/dbget-bin/show_pathway?hsa05014+6647+6506+2890+2891+2902+2904+2906+54205+834+581+596+317+5606+1432+5600+6300+847+57679+79139+5879+11261+5530+5533+5535+7157
67	Apoptosis	4210	87	43	0.907832	0.237642	0.816	0.512002	1	Activated	http://www.genome.jp/dbget-bin/show_pathway?hsa04210+11261+5530+5533+5535+581+596+472+7157+2021+23052+9941+9131+331+839+5567+5573+5576+4792+317+54205+841+843+823+824+10000+208+9020+1147+8837+5290+5291+5295+5296+8503+8717+7186+4914+8794+8795+8797+355+3562+8743
68	Malaria	5144	51	14	0.242462	0.997014	0.209	0.535195	1	Activated	http://www.genome.jp/dbget-bin/show_pathway?hsa05144+3082+6383+4233+2532+2994+948+3039+54106+1378+958+7057+7060+7042+3576
69	Vascular smooth muscle contrac	4270	113	47	3.7861	0.803138	0.294	0.576943	1	Activated	http://www.genome.jp/dbget-bin/show_pathway?hsa04270+91807+140465+4637+4659+4660+5499+5500+9475+5579+387+23365+9138+147+2767+2776+2768+23236+5332+3708+3709+801+808+775+94274+27345+1579+284541+26279+5322+81579+84647+8681+800+5894+5604+5605+5594+108+109+112+114+115+5567+5592+2983+2778+4882
70	Carbohydrate digestion and abs	4973	38	13	0.55844	0.93695	0.269	0.599393	1	Activated	http://www.genome.jp/dbget-bin/show_pathway?hsa04973+476+478+481+280+3098+5290+5291+5295+5296+8503+10000+208+5579
71	Maturity onset diabetes of the	4950	23	2	0.303292	0.99998	0.292	0.651445	1	Activated	http://www.genome.jp/dbget-bin/show_pathway?hsa04950+4760+2494
72	Complement and coagulation cas	4610	67	14	3.61811	0.999992	0.299	0.659983	1	Activated	http://www.genome.jp/dbget-bin/show_pathway?hsa04610+2161+2153+2+5265+5054+624+3426+1378+966+727+722+725+716+720
73	Intestinal immune network for	4672	48	11	-0.520449	0.999614	0.311	0.674096	1	Inhibited	http://www.genome.jp/dbget-bin/show_pathway?hsa04672+958+3111+3117+3118+3119+3123+3125+4055+9020+23308+3601
74	Cytosolic DNA-sensing pathway	4623	53	19	-0.747448	0.934319	0.341	0.683024	1	Inhibited	http://www.genome.jp/dbget-bin/show_pathway?hsa04623+834+81030+29110+9641+3444+3451+103+1147+4792+10622+10623+11128+171568+51082+51728+84265+9533+6352+11277
75	Arrhythmogenic right ventricul	5412	73	29	-0.299339	0.852869	0.382	0.691171	1	Inhibited	http://www.genome.jp/dbget-bin/show_pathway?hsa05412+6444+10368+59283+775+782+783+93589+488+6546+1605+4000+1756+1824+1829+3655+3679+3680+3685+8516+3688+3696+60+71+1495+1496+29119+88+6934+1499
76	Neuroactive ligand-receptor in	4080	271	75	-0.750122	1	0.335	0.701364	1	Inhibited	http://www.genome.jp/dbget-bin/show_pathway?hsa04080+5645+5646+2847+84634+5618+3953+7067+7068+3952+2688+2908+116444+2890+2891+2892+2894+2899+2900+2901+2902+2904+2906+5024+5025+5026+2556+2558+2560+2561+2562+2563+2566+2550+9568+2913+2915+2918+117+2696+122042+9248+5724+1268+134+140+6915+5733+5729+7253+64106+3062+56288+6752+6753+4986+23620+10888+4887+4161+2359+624+2925+3356+3360+3363+11255+147+152+15…
77	Notch signaling pathway	4330	47	23	0.176033	0.348649	0.965	0.702943	1	Activated	http://www.genome.jp/dbget-bin/show_pathway?hsa04330+51107+5663+3066+1487+3516+22938+1387+2033+2648+9794+6868+55851+113878+196403+23220+9253+182+4854+1855+1856+1857+10683+54567
78	Leishmaniasis	5140	71	28	1.56015	0.861541	0.391	0.703396	1	Activated	http://www.genome.jp/dbget-bin/show_pathway?hsa05140+3688+2212+9103+5579+1378+3716+3717+6772+3111+3117+3118+3119+3123+3125+4792+7042+5594+2002+65108+1432+5600+6300+10454+23118+6885+3459+3725+5743
79	Small cell lung cancer	5222	84	38	1.63077	0.531809	0.665	0.721254	1	Activated	http://www.genome.jp/dbget-bin/show_pathway?hsa05222+3688+3655+3685+51588+6256+5915+7157+10000+208+317+4149+5728+5290+5291+5295+5296+8503+5747+54205+1284+284217+3909+3910+3912+3915+331+596+5743+1147+4792+7186+7187+7188+1869+1870+1871+1021+5925
80	Gastric acid secretion	4971	73	33	0.591096	0.537828	0.671	0.728695	1	Activated	http://www.genome.jp/dbget-bin/show_pathway?hsa04971+1131+108+109+112+114+115+5567+2776+23236+5332+3708+3709+5579+2778+1080+54207+476+478+481+115111+3784+7430+2770+2773+6752+60+801+808+91807+815+816+817+818
81	Antigen processing and present	4612	73	33	0.303889	0.537828	0.712	0.750509	1	Activated	http://www.genome.jp/dbget-bin/show_pathway?hsa04612+4800+4801+4802+5993+8625+1385+1508+1514+920+3805+57292+925+811+2923+567+3134+3111+3117+3118+3119+3123+3125+6890+6891+821+3320+3326+3304+3308+3310+3312+5720+5721
82	Oocyte meiosis	4114	111	51	-0.94783	0.464212	0.829	0.752326	1	Inhibited	http://www.genome.jp/dbget-bin/show_pathway?hsa04114+6196+5594+5604+5605+10393+25847+29945+51433+51434+64682+8881+996+6500+8454+9978+23291+8945+815+816+817+818+3708+3709+801+808+11261+5530+5533+5535+5567+108+109+112+114+115+10971+7533+5499+5500+6300+9700+5525+5527+5515+5516+5518+9126+367+3480+3479+699
83	Pancreatic secretion	4972	97	43	-0.355923	0.599673	0.651	0.757591	1	Inhibited	http://www.genome.jp/dbget-bin/show_pathway?hsa04972+1131+2776+23236+5332+3708+3709+490+491+492+493+5579+3784+476+478+481+1080+280+5645+5646+1359+5407+1056+26279+5322+81579+84647+8681+488+489+952+2778+108+109+112+114+115+4218+8766+9545+5906+5908+387+5879
84	Type II diabetes mellitus	4930	46	21	0.644855	0.526758	0.771	0.772087	1	Activated	http://www.genome.jp/dbget-bin/show_pathway?hsa04930+5315+5290+5291+5295+5296+8503+3643+8651+5594+8471+8660+5599+5601+5602+5590+773+775+777+8913+3098+2475
85	Dilated cardiomyopathy	5414	89	35	0.390574	0.887843	0.479	0.788895	1	Activated	http://www.genome.jp/dbget-bin/show_pathway?hsa05414+6444+10368+59283+775+782+783+93589+488+6546+3655+3679+3680+3685+8516+3688+3696+1605+4000+7168+7170+7171+1756+7273+153+2778+108+109+112+114+115+5567+60+71+3479+7042
86	p53 signaling pathway	4115	68	29	-0.955568	0.70127	0.614	0.793396	1	Inhibited	http://www.genome.jp/dbget-bin/show_pathway?hsa04115+3486+4616+4194+545+472+2810+7249+901+64326+5728+5268+7057+3479+5054+9538+355+51512+581+8795+841+317+54205+7157+25898+1021+894+27244+83667+63970
87	Amoebiasis	5146	105	35	1.0883	0.995084	0.433	0.793642	1	Activated	http://www.genome.jp/dbget-bin/show_pathway?hsa05146+284217+3909+3910+3912+3915+3576+2919+5869+7879+5290+5291+5295+5296+8503+383+384+2778+2767+2776+5579+23236+5332+5567+7042+1277+1281+1284+1289+1301+1302+50509+88+5747+1992+5269
88	Jak-STAT signaling pathway	4630	153	51	-0.731994	0.999026	0.46	0.816855	1	Inhibited	http://www.genome.jp/dbget-bin/show_pathway?hsa04630+10253+200734+894+10000+208+5290+5291+5295+5296+8503+6654+6655+2885+5781+30837+8651+9655+1387+2033+10379+6772+6774+6777+51588+867+868+3716+3717+3718+149233+3455+3459+3566+3568+3572+3588+3590+3601+3953+3977+5618+1489+3589+3952+3562+11009+3444+3451+3467+2056+2688
89	Systemic lupus erythematosus	5322	117	36	0.576846	0.999526	0.461	0.817809	1	Activated	http://www.genome.jp/dbget-bin/show_pathway?hsa05322+2212+9103+1991+727+720+716+3111+3117+3118+3119+3123+3125+958+3014+3015+55506+55766+92815+9555+3017+8347+8349+3020+3021+8355+8360+8364+8365+6737+6738+6628+6632+6634+88+6741+2904
90	Salivary secretion	4970	84	36	-0.286571	0.699746	0.815	0.890572	1	Inhibited	http://www.genome.jp/dbget-bin/show_pathway?hsa04970+153+147+1131+2778+108+109+112+114+115+5567+6844+2776+23236+5332+3708+3709+490+491+492+493+5579+801+808+2983+5592+952+55503+727897+4589+5554+5542+1472+6779+476+478+481
91	NOD-like receptor signaling pa	4621	62	25	0.552375	0.812701	0.761	0.915647	1	Activated	http://www.genome.jp/dbget-bin/show_pathway?hsa04621+4792+1147+6885+10454+23118+257397+3576+2919+6352+331+22861+834+841+3320+3326+7184+5599+5601+5602+5594+1432+5600+6300+7128+4671
92	Taste transduction	4742	45	12	0.705597	0.996656	0.671	0.937821	1	Activated	http://www.genome.jp/dbget-bin/show_pathway?hsa04742+773+2782+2785+6337+3745+5567+5136+40+112+114+2778+50840
93	Toll-like receptor signaling p	4620	100	42	-0.477	0.767001	0.895	0.944713	1	Inhibited	http://www.genome.jp/dbget-bin/show_pathway?hsa04620+1147+5594+7187+3444+3451+958+6885+1432+5600+6300+3576+5879+5599+5601+5602+29110+9641+6352+10454+10000+208+23118+6772+4792+23643+7098+3929+54106+54472+841+5290+5291+5295+5296+8503+3455+51311+6416+5606+5604+5605+3725
94	Viral myocarditis	5416	70	24	0.35138	0.975683	0.745	0.958752	1	Activated	http://www.genome.jp/dbget-bin/show_pathway?hsa05416+6444+1605+1756+1981+1982+8672+958+3111+3117+3118+3119+3123+3125+3134+841+54205+5551+60+71+79784+2534+27+5879+5880
95	Leukocyte transendothelial mig	4670	115	43	1.16368	0.963102	0.793	0.969589	1	Activated	http://www.genome.jp/dbget-bin/show_pathway?hsa04670+1364+149461+24146+5010+9071+5781+4301+50848+3688+5290+5291+5295+5296+8503+1499+60+71+103910+9475+5579+5747+387+1432+5600+6300+394+1495+1496+29119+27035+5879+5906+5908+10451+5880+4478+7430+2185+2770+2773+7070+998+88
96	Hedgehog signaling pathway	4340	53	20	0.0871642	0.889779	0.963	0.989228	1	Activated	http://www.genome.jp/dbget-bin/show_pathway?hsa04340+5727+650+653+655+7473+7474+7475+7479+1452+1453+1454+1455+1456+2932+5567+23291+8945+2737+51715+6469
97	Asthma	5310	30	10	0	0.932635	1	0.997678	1	Inhibited	http://www.genome.jp/dbget-bin/show_pathway?hsa05310+3111+3117+3118+3119+3123+3125+958+2207+6037+3562
98	Natural killer cell mediated c	4650	131	47	-0.477962	0.988111	0.946	0.997824	1	Inhibited	http://www.genome.jp/dbget-bin/show_pathway?hsa04650+10725+4772+4775+11261+5530+5533+5535+2534+8743+3459+5551+5579+2185+3937+4068+2207+5781+3444+3451+355+8794+8795+8797+80329+4277+5290+5291+5295+5296+8503+5594+5604+5605+5894+3265+3845+4893+6654+6655+2885+5058+5879+5880+10451+3455+3805+57292
99	Staphylococcus aureus infectio	5150	51	14	0.123258	0.997014	0.941	0.998049	1	Activated	http://www.genome.jp/dbget-bin/show_pathway?hsa05150+727+716+720+3426+2212+9103+3111+3117+3118+3119+3123+3125+5724+2359
100	Type I diabetes mellitus	4940	43	13	0	0.984469	1	0.999879	1	Inhibited	http://www.genome.jp/dbget-bin/show_pathway?hsa04940+3382+1363+5799+3329+3111+3117+3118+3119+3123+3125+3134+355+5551
101	Allograft rejection	5330	37	10	0	0.992633	1	0.999973	1	Inhibited	http://www.genome.jp/dbget-bin/show_pathway?hsa05330+3111+3117+3118+3119+3123+3125+3134+958+355+5551
102	Autoimmune thyroid disease	5320	51	14	0	0.997014	1	0.999996	1	Inhibited	http://www.genome.jp/dbget-bin/show_pathway?hsa05320+3111+3117+3118+3119+3123+3125+958+7253+355+3134+5551+1493+3444+3451
103	Graft-versus-host disease	5332	40	10	0	0.997467	1	0.999997	1	Inhibited	http://www.genome.jp/dbget-bin/show_pathway?hsa05332+3111+3117+3118+3119+3123+3125+355+3134+5551+57292

## Sheet: MTG
Rank	Name	ID	pSize	NDE	tA	pNDE	pPERT	pG	pGFWER	Status	KEGGLINK
1	Parkinson's disease	5012	111	89	-7.76452	3.52162e-08	0.03	2.28922e-08	2.3579e-06	Inhibited	http://www.genome.jp/dbget-bin/show_pathway?hsa05012+120892+7317+7318+7314+7332+9246+2861+11315+65018+6622+7345+54205+374291+4694+4695+4696+4697+4700+4701+4702+4704+4705+4706+4707+4708+4709+4710+4711+4712+4714+4716+4717+4718+4719+4720+4722+4723+4724+4725+4726+4728+4729+4731+56901+6389+6390+6391+10975+1537+27089+29796+7381+7384+7385+7386+7388+1327+1329+1337+1340+1345+1346+1349+1350+1351+84701+9167…
2	Huntington's disease	5016	170	127	-1.70454	1.21495e-07	0.287	6.3363e-07	6.52639e-05	Inhibited	http://www.genome.jp/dbget-bin/show_pathway?hsa05016+374291+4694+4695+4696+4697+4700+4701+4702+4704+4705+4706+4707+4708+4709+4710+4711+4712+4714+4716+4717+4718+4719+4720+4722+4723+4724+4725+4726+4728+4729+4731+56901+6389+6390+6391+10975+1537+27089+29796+7381+7384+7385+7386+7388+1327+1329+1337+1340+1345+1346+1349+1350+1351+84701+9167+9377+10476+498+506+509+513+515+516+517+518+539+3064+23186+3065+3…
3	Pathogenic Escherichia coli in	5130	52	37	-16.665	0.0155588	5e-06	1.35122e-06	0.000139176	Inhibited	http://www.genome.jp/dbget-bin/show_pathway?hsa05130+7099+7100+10376+113457+7277+84790+10971+1499+2017+3059+6093+9475+7430+998+25+2534+5578+7454+8976+9076+3688+4690+387+10381+10383+203068+347733+7280+84617+10092+10093+10095+10109+10552+81873+60+71
4	Alzheimer's disease	5010	156	117	-2.9083	2.71424e-07	0.352	1.63984e-06	0.000168904	Inhibited	http://www.genome.jp/dbget-bin/show_pathway?hsa05010+55851+5664+51107+23621+25825+6868+351+54205+374291+4694+4695+4696+4697+4700+4701+4702+4704+4705+4706+4707+4708+4709+4710+4711+4712+4714+4716+4717+4718+4719+4720+4722+4723+4724+4725+4726+4728+4729+4731+56901+6389+6390+6391+10975+1537+27089+29796+7381+7384+7385+7386+7388+10476+498+506+509+513+515+516+517+518+539+1327+1329+1337+1340+1345+1346+1349…
5	Focal adhesion	4510	199	123	34.4788	0.0422233	5e-06	3.45616e-06	0.000355984	Activated	http://www.genome.jp/dbget-bin/show_pathway?hsa04510+3688+3691+3693+3694+3696+3655+3674+3675+3679+3680+3685+8515+8516+2316+2318+998+4638+103910+10398+10627+29895+58498+93408+1729+5500+6093+9475+10000+208+29780+55742+64098+7408+5728+23533+5291+5294+5295+7094+83660+88+824+5829+2909+394+5578+5579+5582+6714+2534+387+5923+10319+1277+1278+1286+1290+1291+1301+1302+22798+2335+3371+3909+3911+3913+3915+391…
6	Axon guidance	4360	128	90	-2.41279	0.000394318	0.65	0.00237574	0.244701	Inhibited	http://www.genome.jp/dbget-bin/show_pathway?hsa04360+27289+2770+2773+7852+5594+5879+10725+4772+4773+4775+4776+11261+5530+5532+5534+63928+3983+84448+22854+6586+9353+6585+2534+998+6093+9475+5058+5062+5063+56924+57144+387+3688+5921+4690+64221+25791+25+137970+219699+1969+2041+2042+2043+2044+2045+57689+4917+1948+1949+2047+2048+2049+2050+2051+1945+23365+4233+29984+10154+56896+3984+3985+23654+5364+5365+…
7	Regulation of actin cytoskelet	4810	210	129	24.1119	0.0480651	0.006	0.00263912	0.271829	Activated	http://www.genome.jp/dbget-bin/show_pathway?hsa04810+7114+10092+10093+10095+10109+10552+81873+5217+10163+55845+324+7454+8976+50649+10152+10787+23191+26999+10458+54434+54961+1072+1073+3984+3985+2934+85477+5305+79837+8395+8396+1729+1730+88+4478+7430+5829+6548+5500+103910+10398+10627+29895+58498+93408+4638+55740+81624+6093+9475+5058+5062+5063+56924+57144+8874+9459+998+5879+387+23365+9138+128239+8826…
8	Epithelial cell signaling in H	5120	68	46	-6.48856	0.0285611	0.021	0.00504955	0.520103	Inhibited	http://www.genome.jp/dbget-bin/show_pathway?hsa05120+1432+3725+5599+5601+5602+6416+3551+4792+10312+155066+245972+51382+51606+523+526+527+528+529+533+534+535+537+8992+90423+9114+9296+9550+5058+4790+5970+2919+3576+998+5879+4233+50848+83700+5335+5336+6868+7082+1445+1956+4067+6714+5803
9	Small cell lung cancer	5222	84	49	15.011	0.350256	0.002	0.00578882	0.596248	Activated	http://www.genome.jp/dbget-bin/show_pathway?hsa05222+595+3688+3655+3674+3675+3685+51588+8554+9063+1027+6257+5915+7157+10000+208+4149+4609+5728+23533+5291+5294+5295+54205+10319+1286+22798+2335+3909+3911+3913+3915+3918+329+331+596+5743+3551+4792+598+7188+9618+1871+1019+1021+4790+5970+5925+6502+1030
10	ECM-receptor interaction	4512	83	48	6.14882	0.386796	0.004	0.0115595	1	Activated	http://www.genome.jp/dbget-bin/show_pathway?hsa04512+10319+22798+3909+3911+3913+3915+3918+1277+1278+1286+1290+1291+1301+1302+50509+1605+3371+7148+51206+2812+2811+2814+6696+2335+7058+7060+3688+3655+3685+961+948+9899+9900+6383+6385+9672+3691+3696+3694+3693+3674+8515+3680+8516+3679+3675+5649+960
11	Long-term depression	4730	67	48	-4.28635	0.0049971	0.342	0.0125985	1	Inhibited	http://www.genome.jp/dbget-bin/show_pathway?hsa04730+23236+5330+5331+5332+2767+2776+2890+2891+2892+6261+5321+5322+64600+81579+84647+8681+10672+2768+2770+2773+2775+2778+2781+4842+2911+2915+5578+5579+5582+3480+1394+1392+3479+2982+2983+5592+773+5594+5604+5605+5894+4893+5515+5518+5519+4067+3708+3709
12	Antigen processing and present	4612	73	39	3.44099	0.694554	0.003	0.0149474	1	Activated	http://www.genome.jp/dbget-bin/show_pathway?hsa04612+972+4800+4801+4802+5993+1385+4261+1508+1520+3805+3812+57292+926+6892+811+2923+567+3105+3106+3107+3133+3135+3111+3113+3115+3119+3123+3126+6890+821+3320+3326+3303+3304+3306+3308+3312+10197+3458
13	Fc gamma R-mediated phagocytos	4666	93	64	4.73432	0.0060108	0.405	0.0170846	1	Activated	http://www.genome.jp/dbget-bin/show_pathway?hsa04666+2213+9103+2209+4067+5788+23533+5291+5294+5295+3635+27040+5335+5336+5581+5894+5604+5605+5594+5321+10000+208+6198+6199+10451+7410+5879+10163+10810+10092+10093+10095+10109+10552+81873+998+7454+8976+1794+5337+5338+5058+7408+3984+3985+1072+1073+50807+8853+4082+65108+4651+2934+85477+8395+8611+8613+382+10059+1759+26052+273+5578+5579+5582
14	Progesterone-mediated oocyte m	4914	86	49	-10.2958	0.446041	0.006	0.0185286	1	Inhibited	http://www.genome.jp/dbget-bin/show_pathway?hsa04914+3480+3479+64506+107+108+109+113+114+196883+983+10000+208+10393+246184+25847+29882+29945+51433+51434+8881+996+51343+699+995+9133+3320+3326+5567+5613+6195+6196+6197+5594+5604+5605+2770+2773+890+8900+1432+5599+5601+5602+5241+23533+5291+5294+5295+5894
15	Cell cycle	4110	122	76	16.7012	0.0791419	0.035	0.0190821	1	Activated	http://www.genome.jp/dbget-bin/show_pathway?hsa04110+1029+51343+4173+4174+4176+23595+5000+5001+10393+246184+25847+29882+29945+51433+51434+8881+996+6500+8454+9978+983+472+545+699+9184+8555+8556+10971+7529+7531+7533+2810+1387+2033+6502+9232+8243+5925+10912+7157+1027+1028+1030+7042+7043+4089+4087+4088+991+995+9133+890+8900+1022+1019+1021+902+595+894+1031+1032+9126+10274+10735+5885+5933+5934+1874+187…
16	Chemokine signaling pathway	4062	184	93	27.9261	0.933478	0.003	0.0192613	1	Activated	http://www.genome.jp/dbget-bin/show_pathway?hsa04062+10663+1230+7852+2919+2920+3576+3627+56477+58191+6357+6362+6368+6375+6376+6387+9547+1445+2268+4067+5829+387+23533+5291+5294+5295+23236+5330+5331+5332+399694+2770+2773+10681+2782+2785+2787+2788+2791+51764+54331+55970+59345+2885+9844+156+157+2868+2869+408+409+6093+9475+10451+7410+998+107+108+109+113+114+196883+10235+5906+7454+8976+5579+56288+5590+…
17	Vibrio cholerae infection	5110	54	40	0.461045	0.00388942	0.736	0.0196261	1	Activated	http://www.genome.jp/dbget-bin/show_pathway?hsa05110+375+10312+155066+245972+51382+51606+523+526+527+528+529+533+534+535+537+8992+90423+9114+9296+9550+30001+9414+7082+2778+3784+5578+5579+5582+6558+5335+5336+5567+5613+10952+23480+55176+60+71+109+10945
18	Pancreatic cancer	5212	71	48	6.64391	0.0260026	0.141	0.0242294	1	Activated	http://www.genome.jp/dbget-bin/show_pathway?hsa05212+23533+5291+5294+5295+9459+10000+208+5879+3551+4790+5970+598+5894+5604+5605+5594+5900+5898+5899+10928+5337+5599+5601+5602+7039+3716+6774+6772+5228+7422+7423+1029+998+1019+1021+5925+1871+7042+7043+7046+7048+4087+4088+4089+7157+675+1956+595
19	Notch signaling pathway	4330	47	35	-1.72042	0.00591156	0.698	0.026781	1	Inhibited	http://www.genome.jp/dbget-bin/show_pathway?hsa04330+51107+5664+3065+3066+9541+1487+1488+3280+3516+22938+1387+2033+8850+55534+84441+9794+6868+55851+151636+196403+23220+8650+9253+182+3714+4851+4853+4854+4855+1855+1856+3955+4242+10683+28514
20	Colorectal cancer	5210	63	39	4.61683	0.190168	0.026	0.0311966	1	Activated	http://www.genome.jp/dbget-bin/show_pathway?hsa05210+7042+7043+23533+5291+5294+5295+26060+324+4087+4088+7046+4089+4292+4436+5894+5599+5601+5602+8313+5900+387+5879+4609+595+5604+5605+5594+3725+54205+596+7157+51176+6934+83439+1499+10000+208+4437+7048
21	Gap junction	4540	88	61	0.569416	0.0056322	0.924	0.0325691	1	Activated	http://www.genome.jp/dbget-bin/show_pathway?hsa04540+1453+5578+5579+5582+2770+2773+2697+10746+5607+5592+3356+983+1902+5567+5613+7082+10381+10383+203068+347733+7280+84617+107+108+109+113+114+196883+6714+10376+113457+7277+84790+2982+2983+5594+5604+5605+5894+4893+6655+2885+1956+5156+5159+5154+5155+56034+80310+153+2778+2767+2776+2911+2915+23236+5330+5331+5332+3708+3709
22	Prion diseases	5020	35	14	-5.99177	0.979243	0.006	0.0360575	1	Inhibited	http://www.genome.jp/dbget-bin/show_pathway?hsa05020+5621+4684+3915+5567+5613+6647+2534+5604+5605+5594+2002+1958+4851+3303
23	Malaria	5144	51	21	1.62971	0.987122	0.006	0.0363002	1	Activated	http://www.genome.jp/dbget-bin/show_pathway?hsa05144+3383+3082+6383+6385+9672+975+4233+2993+7412+948+5175+7099+4615+3458+1378+958+7058+7060+7042+7043+3576
24	Amyotrophic lateral sclerosis	5014	53	32	7.01655	0.290036	0.024	0.0415386	1	Activated	http://www.genome.jp/dbget-bin/show_pathway?hsa05014+6647+6506+2890+2891+2902+2904+2905+10452+84134+54205+596+598+637+7132+7133+4217+5606+1432+4747+4741+4744+847+4842+57679+79139+5879+11261+5530+5532+5534+63928+7157
25	Wnt signaling pathway	4310	147	96	-1.37301	0.00980154	0.732	0.0425977	1	Inhibited	http://www.genome.jp/dbget-bin/show_pathway?hsa04310+4087+4088+10725+4772+4773+4775+4776+5578+5579+5582+11261+5530+5532+5534+63928+815+816+817+818+23236+5330+5331+5332+7976+8321+8324+8325+81029+5599+5601+5602+5879+6093+9475+387+23002+23500+1855+1856+144165+166336+57216+81839+5467+595+894+3725+4609+1487+1488+64321+4089+51176+6934+83439+1387+2033+8607+57680+56998+51701+6885+1452+9978+8454+6500+6907…
26	Long-term potentiation	4720	70	48	5.43437	0.0180134	0.436	0.0459194	1	Activated	http://www.genome.jp/dbget-bin/show_pathway?hsa04720+5578+5579+5582+1387+2033+815+816+817+818+11261+5530+5532+5534+63928+801+805+808+6195+6196+6197+468+2902+2904+2905+5567+5613+775+5500+107+114+2890+2891+10411+5594+5604+5605+5894+4893+5906+2776+2911+2915+23236+5330+5331+5332+3708+3709
27	Renal cell carcinoma	5211	70	48	1.68071	0.0180134	0.592	0.0590876	1	Activated	http://www.genome.jp/dbget-bin/show_pathway?hsa05211+7042+7043+5228+7422+7423+6513+9915+1387+2033+8453+9978+6923+112398+112399+54583+2034+3091+7039+5155+201163+2271+5879+2889+6655+2885+4233+2549+5058+5062+5063+56924+57144+5906+998+2113+10000+208+23533+5291+5294+5295+3725+3082+5594+5604+5605+5894+4893
28	MAPK signaling pathway	4010	265	162	4.55353	0.0360268	0.352	0.068069	1	Activated	http://www.genome.jp/dbget-bin/show_pathway?hsa04010+5923+5924+11072+1843+1845+1846+1848+1850+56940+5801+84867+5495+9448+5321+5322+64600+81579+84647+8681+3925+4137+4790+5970+3551+5594+5604+5605+5894+5921+4763+5578+5579+5582+5906+5567+5613+9693+4893+6237+10235+115727+6655+2768+55970+2885+5156+5159+2260+2261+2263+2264+1956+4915+10368+27091+27092+55799+773+774+775+777+778+783+784+785+786+8913+5154+5…
29	ErbB signaling pathway	4012	86	58	1.87179	0.0163443	0.838	0.0724631	1	Activated	http://www.genome.jp/dbget-bin/show_pathway?hsa04012+2885+2002+2066+2065+6776+1956+1978+6198+6199+1027+2475+5058+5062+5063+56924+57144+4690+2549+7039+5609+6416+23624+867+868+10718+9542+5599+5601+5602+6655+399694+5578+5579+5582+815+816+817+818+5335+5336+3084+685+3725+25+27+23533+5291+5294+5295+10000+208+6714+4609+5594+5604+5605+5894+4893
30	Gastric acid secretion	4971	73	48	-2.13102	0.0500452	0.326	0.083461	1	Inhibited	http://www.genome.jp/dbget-bin/show_pathway?hsa04971+887+1131+107+108+109+113+114+196883+5567+5613+2776+23236+5330+5331+5332+3708+3709+5578+5579+5582+2778+476+477+478+480+481+482+483+6548+3784+7430+760+2770+2773+6750+3758+3766+3772+3773+60+801+805+808+4638+815+816+817+818
31	Glioma	5214	65	43	-6.5708	0.0545419	0.314	0.0867808	1	Inhibited	http://www.genome.jp/dbget-bin/show_pathway?hsa05214+7039+5154+5155+3479+1956+5156+5159+3480+801+805+808+815+816+817+818+5578+5579+5582+399694+2885+6655+5894+5604+5605+5594+23533+5291+5294+5295+10000+208+5728+2475+1029+7157+595+1019+1021+5925+1871+5335+5336+4893
32	Leishmaniasis	5140	71	34	6.29268	0.926022	0.02	0.0923963	1	Activated	http://www.genome.jp/dbget-bin/show_pathway?hsa05140+3688+2209+9103+5579+1378+3684+3458+3716+6772+3111+3113+3115+3119+3123+3126+7099+4615+4792+4790+5970+3565+7042+7043+5594+2002+65108+1432+51135+23118+6885+3459+3725+4689+5743
33	GnRH signaling pathway	4912	98	63	-4.87633	0.0497867	0.535	0.123204	1	Inhibited	http://www.genome.jp/dbget-bin/show_pathway?hsa04912+5578+5579+107+108+109+113+114+196883+1081+23236+5330+5331+5332+998+468+815+816+817+818+5606+1432+10746+4214+4215+4216+5321+5322+64600+81579+84647+8681+3708+3709+801+805+808+2767+2776+5337+5338+2778+6714+4313+5567+5613+775+778+2002+5594+5604+5605+5894+4893+6655+2885+1956+2185+5609+6416+5599+5601+5602+3725
34	Tight junction	4530	131	82	2.07308	0.061545	0.492	0.136178	1	Activated	http://www.genome.jp/dbget-bin/show_pathway?hsa04530+50848+83700+5578+5579+5581+5582+5583+5515+5518+5519+149461+24146+5010+51208+7122+9074+9076+50855+84612+3993+3996+56288+9223+7082+2035+2036+23136+8777+2017+3059+9218+1457+1459+1460+5865+60+71+6709+103910+10398+10627+29895+4628+4629+58498+79784+93408+1019+8531+387+55870+60412+5584+5590+4893+6237+10000+208+4301+2770+2773+51776+11336+1499+27134+102…
35	Toll-like receptor signaling p	4620	100	48	11.1486	0.951366	0.035	0.146586	1	Activated	http://www.genome.jp/dbget-bin/show_pathway?hsa04620+51135+4615+5594+1326+4790+6696+8737+3665+3663+3627+3444+3445+3449+958+3551+6885+1432+3576+114609+5879+5599+5601+5602+29110+9641+8772+10000+208+23118+6772+4792+7100+3929+7099+54472+23533+5291+5294+5295+3455+51311+5609+6416+5970+5606+5604+5605+3725
36	Shigellosis	5131	60	40	1.2467	0.0536792	0.713	0.163159	1	Activated	http://www.genome.jp/dbget-bin/show_pathway?hsa05131+5879+1793+2017+3059+1445+25+9844+391+998+10163+10092+10093+10095+10109+10552+81873+9474+8767+3551+4792+4790+5970+5599+5601+5602+5594+1432+3576+7307+7322+6093+9475+7454+8976+5217+60+71+1729+3688+960
37	Bacterial invasion of epitheli	5100	70	43	7.98481	0.195414	0.211	0.172703	1	Activated	http://www.genome.jp/dbget-bin/show_pathway?hsa05100+1499+5879+998+6714+2017+3059+3688+10092+10093+10095+10109+10552+81873+60+71+1793+5829+23533+5291+5294+5295+23624+867+868+4233+10059+1759+26052+1211+1212+1213+10163+7454+8976+2549+399694+2335+857+858+391+26084+387+9844
38	Lysosome	4142	121	77	0	0.0436264	1	0.180268	1	Inhibited	http://www.genome.jp/dbget-bin/show_pathway?hsa04142+10312+245972+51606+527+533+535+537+9114+1075+1508+1511+1512+1520+1521+1522+5476+1200+2548+2629+3073+3074+4126+4125+4758+2581+4669+3425+2517+411+2799+3423+2588+3988+23659+1777+53+427+79158+84572+2760+5538+3916+3920+950+967+1497+9741+23457+4891+6556+1203+8763+9583+6272+138050+1211+1212+1213+3482+4074+51172+1174+130340+164+8905+8907+10947+1176+812…
39	VEGF signaling pathway	4370	73	43	-6.01343	0.32955	0.148	0.196097	1	Inhibited	http://www.genome.jp/dbget-bin/show_pathway?hsa04370+998+5335+5336+5743+5321+5322+64600+81579+84647+8681+7867+9261+11261+5530+5532+5534+63928+10000+208+23533+5291+5294+5295+10725+4772+4773+4775+4776+5578+5579+5582+1432+5829+9047+6714+7422+5594+5604+5605+5894+4893+4846+5879
40	Chronic myeloid leukemia	5220	73	46	3.1548	0.122966	0.412	0.201765	1	Activated	http://www.genome.jp/dbget-bin/show_pathway?hsa05220+2122+861+598+25+613+7157+7042+7043+3065+3066+1487+1488+4609+7048+7046+6776+4089+4790+5970+4792+1027+3551+1029+6655+2885+399694+23624+867+868+1871+5925+4088+1019+1021+595+10000+208+23533+5291+5294+5295+5594+5604+5605+5894+4893
41	Toxoplasmosis	5145	129	69	7.26807	0.724204	0.076	0.214638	1	Activated	http://www.genome.jp/dbget-bin/show_pathway?hsa05145+4615+51135+6885+23118+3551+4792+4790+5970+5594+5599+5601+5602+1432+5606+2770+2773+2775+596+598+329+331+3716+6772+4261+3111+3113+3115+3119+3123+3126+240+54205+6774+23533+5291+5294+5295+10000+208+3655+3688+5321+5322+64600+81579+84647+8681+10319+22798+3909+3911+3913+3915+3918+7099+3303+3304+3306+3312+3458+3459+10105+958+7132+3949+7042+7043+3587+72…
42	TGF-beta signaling pathway	4350	82	52	2.97453	0.0932898	0.633	0.226131	1	Activated	http://www.genome.jp/dbget-bin/show_pathway?hsa04350+4052+7058+7060+8454+9978+4089+4087+4088+4091+6667+1387+2033+1030+4609+7027+1874+1875+5933+5934+3398+3399+3400+3624+3625+10468+6198+6199+5515+5518+5519+6093+9475+387+9765+6500+5594+4086+4090+64750+7048+7046+7042+7043+1634+3458+659+657+353500+650+654+655+9241
43	RNA transport	3013	23	16	0.137489	0.127218	0.486	0.233919	1	Activated	http://www.genome.jp/dbget-bin/show_pathway?hsa03013+22916+9939+9775+7175+6396+7329+7919+57187+1965+1977+9470+1981+1982+8672+1975+1978
44	Insulin signaling pathway	4910	136	84	2.93255	0.0846014	0.769	0.242829	1	Activated	http://www.genome.jp/dbget-bin/show_pathway?hsa04910+7248+51763+3635+3551+5599+5601+5602+5792+5770+9021+2002+2872+8569+5594+51422+5562+5565+3991+5500+5506+5507+5509+5313+2998+5255+5257+5261+801+805+808+5567+5573+5575+5576+5577+5613+31+32+1978+6194+5836+5837+2308+6655+4893+1977+9470+5604+5605+399694+9322+6198+6199+2885+5894+5105+5106+2538+2475+2203+23265+10891+10580+6009+10000+208+23533+5291+5294+…
45	Melanogenesis	4916	99	59	11.5743	0.243659	0.282	0.252711	1	Activated	http://www.genome.jp/dbget-bin/show_pathway?hsa04916+1855+1856+1638+7299+4286+5567+5613+815+816+817+818+801+805+808+2770+2773+2775+1910+4254+7976+8321+8324+8325+23236+5330+5331+5332+1387+2033+51176+6934+83439+2778+5579+1385+64764+90993+107+108+109+113+114+196883+5578+5582+1499+2776+7475+7476+7480+7482+80326+81029+5594+5604+5605+5894+4893+1906
46	mTOR signaling pathway	4150	51	32	-0.860576	0.188782	0.374	0.257753	1	Inhibited	http://www.genome.jp/dbget-bin/show_pathway?hsa04150+51719+92335+6794+9706+1977+9470+1978+6194+1975+6198+6199+5228+7422+7423+3091+2475+253260+6009+5562+54541+7248+6195+6196+6197+5594+10000+208+23533+5291+5294+5295+3479
47	Calcium signaling pathway	4020	177	106	-2.85275	0.13956	0.559	0.277018	1	Inhibited	http://www.genome.jp/dbget-bin/show_pathway?hsa04020+3706+3707+107+109+114+5136+4842+4846+7416+7417+7419+5481+6543+6546+6547+815+816+817+818+11261+5530+5532+5534+63928+5578+5579+5582+2185+683+51196+1956+2065+2066+5156+5159+2767+2776+9630+1139+2902+2905+5026+5335+5336+89869+4638+5333+3708+3709+5255+5257+5261+6261+6263+23236+5330+5331+5332+775+778+773+774+777+1128+1131+148+185+1909+1910+2911+2915+3…
48	Neuroactive ligand-receptor in	4080	271	116	-1.98203	0.999996	0.087	0.29944	1	Inhibited	http://www.genome.jp/dbget-bin/show_pathway?hsa04080+1511+5340+5645+5646+2847+1081+5618+3953+7067+3952+1442+2908+706+2743+8001+116443+116444+2890+2891+2892+2893+2894+2898+2899+2901+2902+2904+2905+5026+2554+2555+2557+2558+2559+2560+2561+2562+2563+2565+2566+2567+165829+2550+9568+2911+2912+2915+2916+2917+2918+7433+7434+117+5745+5746+2740+9340+2642+1394+122042+59350+1241+56413+1901+1903+53637+9294+19…
49	Pancreatic secretion	4972	97	59	-0.606177	0.175291	0.527	0.312411	1	Inhibited	http://www.genome.jp/dbget-bin/show_pathway?hsa04972+886+1131+6558+2776+23236+5330+5331+5332+3708+3709+490+491+492+493+5578+5579+5582+3784+3778+476+477+478+480+481+482+483+486+6548+1811+760+219931+8671+5645+5646+1359+63036+5407+5321+5322+64600+81579+84647+8681+487+488+489+683+2778+107+108+109+113+114+196883+5874+8766+5906+387+5879
50	Protein processing in endoplas	4141	164	95	2.25789	0.303108	0.35	0.344095	1	Activated	http://www.genome.jp/dbget-bin/show_pathway?hsa04141+468+5599+5601+5602+4217+5609+1965+821+811+2923+823+824+10952+23480+55176+7415+1650+201595+6185+7991+80267+9695+10483+10802+3998+7353+55666+30001+10905+57134+55757+10299+7326+7327+7095+578+1388+22926+27102+9451+8720+5886+5887+29979+56893+55768+51465+10277+4287+92552+3303+3304+3306+3312+6400+79139+91319+10956+27248+9978+26270+10477+7322+7323+7325…
51	Circadian rhythm - mammal	4710	21	14	-1.19415	0.213678	0.511	0.351008	1	Inhibited	http://www.genome.jp/dbget-bin/show_pathway?hsa04710+1453+1454+79365+1407+1408+406+4862+5187+8863+6500+8454+9978+26224+6095
52	Dorso-ventral axis formation	4320	24	16	0.32861	0.189304	0.582	0.353186	1	Activated	http://www.genome.jp/dbget-bin/show_pathway?hsa04320+84501+56776+64506+4851+4853+4854+4855+2120+2113+2114+5594+5604+5605+6655+2885+1956
53	Neurotrophin signaling pathway	4722	126	77	-0.497778	0.122439	0.929	0.361006	1	Inhibited	http://www.genome.jp/dbget-bin/show_pathway?hsa04722+4915+4916+4909+23533+5291+5294+5295+5335+5336+399694+2885+4804+10000+208+4893+5604+5605+5894+6655+5594+6195+6196+6197+2889+5906+2549+2309+4792+4790+5970+468+10818+6272+57498+8986+9252+815+816+817+818+1445+5599+5601+5602+387+7157+4214+3725+4217+3667+9261+1432+5607+4215+397+10603+25+5609+998+5879+10782+9500+11108+27018+8767+3656+51135+10971+7529+…
54	Oocyte meiosis	4114	111	68	-0.711748	0.13354	0.901	0.37511	1	Inhibited	http://www.genome.jp/dbget-bin/show_pathway?hsa04114+983+9133+6195+6196+6197+5594+5604+5605+10393+246184+25847+29882+29945+51433+51434+8881+996+991+9232+6500+8454+9978+995+815+816+817+818+6790+89869+3708+3709+801+805+808+11261+5530+5532+5534+63928+64506+5567+5613+107+108+109+113+114+196883+10971+7529+7531+7533+5500+8243+151648+5526+5527+5529+5515+5518+5519+9126+5241+367+3480+3479+9748+699
55	Melanoma	5218	71	43	-5.03325	0.236718	0.53	0.385887	1	Inhibited	http://www.genome.jp/dbget-bin/show_pathway?hsa05218+7157+4893+1019+595+4286+5728+1956+2260+3480+4233+5156+5159+2246+2247+2248+2252+2255+2256+2257+2258+2259+27006+3082+3479+5154+5155+56034+80310+8817+1029+1871+5925+1021+10000+208+23533+5291+5294+5295+5594+5604+5605+5894
56	Cytosolic DNA-sensing pathway	4623	53	20	1.51471	0.997256	0.131	0.396534	1	Activated	http://www.genome.jp/dbget-bin/show_pathway?hsa04623+29110+9641+3665+3444+3445+3449+3627+57506+4790+5970+8737+103+3551+4792+10622+10623+11128+51082+55703+9533
57	Acute myeloid leukemia	5221	57	36	0.300957	0.15522	0.914	0.418922	1	Activated	http://www.genome.jp/dbget-bin/show_pathway?hsa05221+5914+4893+6688+861+862+5467+4609+4790+5970+6774+6776+8900+595+51176+6934+83439+5371+5292+3551+11040+6198+6199+6655+2885+2475+1978+10000+208+23533+5291+5294+5295+5594+5604+5605+5894
58	Non-small cell lung cancer	5223	54	33	-3.70973	0.251027	0.594	0.432877	1	Inhibited	http://www.genome.jp/dbget-bin/show_pathway?hsa05223+5578+5579+5582+2309+10000+208+23533+5291+5294+5295+1019+1021+595+1871+4893+7157+5335+5336+7039+1956+6789+5925+5915+6655+2885+6257+11186+83593+1029+5594+5604+5605+5894
59	Thyroid cancer	5216	29	19	0.528091	0.188582	0.806	0.438344	1	Activated	http://www.genome.jp/dbget-bin/show_pathway?hsa05216+4893+5468+5594+5604+5605+7849+7157+6257+1499+4609+595+5979+8030+8031+7170+7175+51176+6934+83439
60	Regulation of autophagy	4140	33	14	-2.23786	0.956156	0.186	0.484955	1	Inhibited	http://www.genome.jp/dbget-bin/show_pathway?hsa04140+64422+84938+11345+23710+9474+9140+30849+9706+3458+3444+3445+3449+8678+5562
61	Hepatitis C	5160	124	63	4.05176	0.883897	0.207	0.493727	1	Activated	http://www.genome.jp/dbget-bin/show_pathway?hsa05160+57506+29110+9641+3665+4790+5970+4792+3551+8737+3444+3445+3449+3455+3716+7297+6772+6773+949+975+149461+24146+5010+51208+7122+9074+9076+9021+5515+5518+5519+5520+5521+5522+55844+51588+8554+9063+3576+6774+27102+9451+1965+1432+5594+1956+2885+6655+4893+5894+23533+5291+5294+5295+10000+208+7157+5599+5601+5602+7132+10197+3949+5465
62	Arrhythmogenic right ventricul	5412	73	43	0.154888	0.32955	0.573	0.503596	1	Activated	http://www.genome.jp/dbget-bin/show_pathway?hsa05412+6444+10368+27091+27092+55799+775+778+783+784+785+786+488+6546+6443+1605+4000+1756+1824+1829+5318+1832+3655+3674+3675+3679+3680+3685+8515+8516+3688+3691+3693+3694+3696+60+71+1000+88+51176+6934+83439+1499+2697
63	Vascular smooth muscle contrac	4270	113	67	1.51868	0.244681	0.773	0.504106	1	Activated	http://www.genome.jp/dbget-bin/show_pathway?hsa04270+4638+10398+140465+4637+4660+5500+6093+9475+5578+5579+5581+5582+5583+387+23365+9138+9826+59+148+2767+2776+10672+2768+23236+5330+5331+5332+3708+3709+801+805+808+775+778+27345+3778+3779+1579+5321+5322+64600+81579+84647+8681+800+5894+5604+5605+5594+135+107+108+109+113+114+196883+5567+5613+5592+2982+2983+2778+185+1909+552+4629+10335
64	SNARE interactions in vesicula	4130	36	21	-0.797976	0.440421	0.43	0.50451	1	Inhibited	http://www.genome.jp/dbget-bin/show_pathway?hsa04130+662+55850+53407+10652+9527+9554+9570+116841+9342+10490+143187+9482+8417+10791+6616+8773+112755+2054+6804+6843+6845
65	Fc epsilon RI signaling pathwa	4664	76	43	4.68655	0.482914	0.423	0.528719	1	Activated	http://www.genome.jp/dbget-bin/show_pathway?hsa04664+2207+2205+2534+3565+10000+208+1432+5609+6416+5606+23533+5291+5294+5295+5578+5579+5581+3937+4067+27040+5335+5336+3635+5594+5604+5605+5894+4893+6655+2885+5321+5322+64600+81579+84647+8681+5599+5601+5602+5879+10451+7410+3562
66	Chagas disease	5142	101	53	5.44844	0.774645	0.269	0.535201	1	Activated	http://www.genome.jp/dbget-bin/show_pathway?hsa05142+7099+3458+811+4615+51135+6416+5599+5601+5602+1432+5594+3725+4792+4790+5970+3551+3459+7132+7046+7048+4087+4088+2770+2773+2775+2767+2776+9630+23236+5330+5331+5332+2778+107+23533+5291+5294+5295+10000+208+7042+7043+5515+5518+5519+5520+5521+5522+55844+355+8772+8837+3576
67	Apoptosis	4210	87	50	3.61626	0.408378	0.52	0.5414	1	Activated	http://www.genome.jp/dbget-bin/show_pathway?hsa04210+11261+5530+5532+5534+63928+598+1676+596+472+7157+2021+23052+9131+329+331+840+4790+5970+839+5567+5573+5575+5576+5577+5613+4792+54205+637+823+824+10000+208+3551+8837+23533+5291+5294+5295+3656+51135+4615+8772+8737+3554+7132+8793+8795+8797+355+3562
68	T cell receptor signaling path	4660	107	61	-3.4607	0.42714	0.533	0.564583	1	Inhibited	http://www.genome.jp/dbget-bin/show_pathway?hsa04660+1019+3458+3565+4792+4790+5970+3551+1326+10000+208+8915+2885+23533+5291+5294+5295+29851+6655+4893+3725+10725+4772+4773+4775+4776+11261+5530+5532+5534+63928+7006+5335+27040+10451+7410+387+998+5058+5062+5063+56924+57144+4690+3937+2534+926+23624+867+868+5788+1493+5133+5604+5605+5894+5594+6885+5609+5601+1739+1432
69	Dilated cardiomyopathy	5414	89	51	0.564984	0.418888	0.568	0.579543	1	Activated	http://www.genome.jp/dbget-bin/show_pathway?hsa05414+6444+10368+27091+27092+55799+775+778+783+784+785+786+488+6546+3655+3674+3675+3679+3680+3685+8515+8516+3688+3691+3693+3694+3696+6443+1605+4000+7134+7168+7169+7170+7171+1756+7273+153+2778+107+108+109+113+114+196883+5567+5613+60+71+3479+7042+7043
70	PPAR signaling pathway	3320	68	33	-0.776515	0.905556	0.276	0.596481	1	Inhibited	http://www.genome.jp/dbget-bin/show_pathway?hsa03320+5105+5106+948+10999+28965+376497+2170+2172+5465+6257+5467+5468+6342+30+34+1579+1376+126129+2180+2181+23305+51703+4023+10580+51129+51+8309+8310+6319+79966+1593+7316+1622
71	Leukocyte transendothelial mig	4670	115	63	4.14583	0.613794	0.467	0.644807	1	Activated	http://www.genome.jp/dbget-bin/show_pathway?hsa04670+149461+24146+5010+51208+7122+9074+9076+90952+4313+4267+5175+1500+4301+50848+3688+3684+23533+5291+5294+5295+1499+60+71+103910+10398+10627+29895+58498+93408+6093+9475+5578+5579+5582+387+83700+1432+2909+394+5829+5879+4689+5906+10451+7410+4478+7430+10411+11069+83593+2185+6387+7852+2770+2773+7070+7412+3383+5335+5336+998+7408+88
72	Systemic lupus erythematosus	5322	117	40	1.2516	0.999999	0.289	0.647744	1	Activated	http://www.genome.jp/dbget-bin/show_pathway?hsa05322+2209+2213+9103+1511+720+717+716+715+3458+3111+3113+3115+3119+3123+3126+958+3014+3015+55766+723790+8331+8334+8336+8337+92815+94239+9555+3020+653604+8350+8354+8364+6737+6738+6628+6632+6634+88+6741+2904
73	Adipocytokine signaling pathwa	4920	66	38	0.485366	0.425774	0.839	0.724948	1	Activated	http://www.genome.jp/dbget-bin/show_pathway?hsa04920+4790+5970+4792+9021+126129+2538+5105+5106+2180+2181+23305+51703+3952+51422+5562+5565+32+5465+51094+3953+10645+6794+84254+6257+6513+3551+7133+6774+5599+5601+5602+10000+208+2475+3667+7132+948+10891
74	Type II diabetes mellitus	4930	46	25	1.65172	0.63049	0.569	0.726514	1	Activated	http://www.genome.jp/dbget-bin/show_pathway?hsa04930+5313+5315+23533+5291+5294+5295+3667+9021+5594+3551+5581+3651+5599+5601+5602+5590+773+774+775+777+8913+3098+3101+2475+6833
75	Basal cell carcinoma	5217	53	24	4.09906	0.952012	0.383	0.732485	1	Activated	http://www.genome.jp/dbget-bin/show_pathway?hsa05217+2735+2736+2737+5727+650+7157+7475+7476+7480+7482+80326+81029+324+8313+1855+1856+7976+8321+8324+8325+1499+51176+6934+83439
76	Salivary secretion	4970	84	48	-0.386215	0.435517	0.845	0.735891	1	Inhibited	http://www.genome.jp/dbget-bin/show_pathway?hsa04970+153+155+148+1131+6558+2778+107+108+109+113+114+196883+5567+5613+2776+23236+5330+5331+5332+3708+3709+490+491+492+493+5578+5579+5582+6263+801+805+808+4842+2982+2983+5592+683+3778+1471+476+477+478+480+481+482+483+486+6548
77	Intestinal immune network for	4672	48	17	-0.653479	0.998574	0.369	0.736353	1	Inhibited	http://www.genome.jp/dbget-bin/show_pathway?hsa04672+10673+958+115650+3111+3113+3115+3119+3123+3126+56477+6387+3565+4055+29851+23308+7852+3601
78	Bladder cancer	5219	42	23	-1.26576	0.609537	0.649	0.762451	1	Inhibited	http://www.genome.jp/dbget-bin/show_pathway?hsa05219+4313+5228+7422+7423+3576+1956+1029+4609+11186+1612+1613+7157+1871+5925+2261+1019+595+9252+5594+5604+5605+5894+4893
79	Vasopressin-regulated water re	4962	43	23	0.895768	0.672118	0.597	0.767664	1	Activated	http://www.genome.jp/dbget-bin/show_pathway?hsa04962+551+2778+109+5567+5613+1385+64764+90993+9586+361+397+8766+9230+5878+4905+10540+10671+1639+1778+1780+1781+51143+51626
80	Maturity onset diabetes of the	4950	23	13	-0.628264	0.553274	0.726	0.76805	1	Inhibited	http://www.genome.jp/dbget-bin/show_pathway?hsa04950+3280+3651+3171+4760+3174+4821+6927+5080+5313+2494+3172+3110+3170
81	RIG-I-like receptor signaling	4622	70	36	-1.54251	0.799671	0.504	0.769285	1	Inhibited	http://www.genome.jp/dbget-bin/show_pathway?hsa04622+64135+7706+57506+4790+5970+55593+9641+3665+10010+64343+8772+3444+3445+3449+3551+4792+29110+9474+9140+79671+1540+5300+8737+80143+1654+4214+5599+5601+5602+1432+6885+3467+338376+56832+3576+3627
82	Olfactory transduction	4740	114	25	-3.02729	1	0.405	0.771067	1	Inhibited	http://www.genome.jp/dbget-bin/show_pathway?hsa04740+815+816+817+818+801+805+808+5567+5613+109+219464+26245+26248+26492+26493+26689+26716+282763+390892+7932+8590+409+5592+9626+157
83	Aldosterone-regulated sodium r	4960	42	23	-0.697777	0.609537	0.666	0.771926	1	Inhibited	http://www.genome.jp/dbget-bin/show_pathway?hsa04960+476+477+478+480+481+482+483+486+6446+4306+23327+3667+23533+5291+5294+5295+3479+3758+2810+5594+5578+5579+5582
84	B cell receptor signaling path	4662	74	42	0.677092	0.472059	0.884	0.781999	1	Activated	http://www.genome.jp/dbget-bin/show_pathway?hsa04662+4792+4790+5970+3551+8915+10000+208+5579+10451+7410+23533+5291+5294+5295+975+8519+3635+2213+3725+4893+10725+4772+4773+4775+4776+11261+5530+5532+5534+63928+5879+5336+4067+974+973+11025+5604+5605+5594+5894+6655+2885
85	Hedgehog signaling pathway	4340	53	24	-1.83744	0.952012	0.461	0.800308	1	Inhibited	http://www.genome.jp/dbget-bin/show_pathway?hsa04340+5727+353500+650+654+655+7475+7476+7480+7482+80326+81029+7546+1452+1453+1454+1455+1456+5567+5613+2735+2736+2737+51715+2619
86	Amoebiasis	5146	105	53	1.26769	0.881179	0.561	0.842619	1	Activated	http://www.genome.jp/dbget-bin/show_pathway?hsa05146+2335+10319+22798+3909+3911+3913+3915+3918+4790+5970+3576+2919+3554+7099+5878+7879+912+23533+5291+5294+5295+3458+3684+384+2778+2767+2776+9630+5578+5579+5582+107+23236+5330+5331+5332+5567+5613+7042+7043+1277+1278+1286+1290+1301+1302+50509+88+1511+1992+5269+5272+5275
87	p53 signaling pathway	4115	68	34	-1.30088	0.857545	0.601	0.857003	1	Inhibited	http://www.genome.jp/dbget-bin/show_pathway?hsa04115+6477+10912+4194+545+472+56475+2810+901+64326+50484+6241+1643+55240+5728+3732+3479+1029+637+355+51512+8795+983+54205+7157+25898+1019+1021+595+894+64065+27244+83667+9133+63970
88	Natural killer cell mediated c	4650	131	66	6.0477	0.907054	0.604	0.877527	1	Activated	http://www.genome.jp/dbget-bin/show_pathway?hsa04650+10725+4772+4773+4775+4776+11261+5530+5532+5534+63928+2534+3459+5335+5336+27040+5551+3133+3458+5578+5579+5582+6452+2185+3937+4068+10870+2207+3444+3445+3449+637+355+8793+8795+8797+80328+4277+4276+3383+3384+3107+3106+3135+3105+23533+5291+5294+5295+5594+5604+5605+5894+4893+6655+2885+399694+5058+5879+10451+7410+3455+9437+9436+3805+57292+3812
89	Taste transduction	4742	45	16	-1.15638	0.997998	0.606	0.908922	1	Inhibited	http://www.genome.jp/dbget-bin/show_pathway?hsa04742+773+774+2782+2785+51764+5567+5613+5330+5136+40+114+196883+2778+259285+50837+50839
90	Carbohydrate digestion and abs	4973	38	20	0.127651	0.706945	0.888	0.920047	1	Activated	http://www.genome.jp/dbget-bin/show_pathway?hsa04973+6518+476+477+478+480+481+482+483+486+3098+3101+2538+23533+5291+5294+5295+10000+208+5330+5579
91	NOD-like receptor signaling pa	4621	62	31	0.831531	0.848942	0.777	0.934085	1	Activated	http://www.genome.jp/dbget-bin/show_pathway?hsa04621+8767+4792+4790+5970+3551+6885+23118+3576+2919+2920+6357+329+331+22861+114548+7205+838+22900+10910+3320+3326+7184+55914+5599+5601+5602+5594+1432+84674+7128+260434
92	Jak-STAT signaling pathway	4630	153	73	-0.520337	0.981828	0.731	0.955769	1	Inhibited	http://www.genome.jp/dbget-bin/show_pathway?hsa04630+10253+161742+598+595+894+4609+10000+208+23533+5291+5294+5295+6655+2885+5292+9021+1387+2033+6772+6773+6774+6775+6776+6778+51588+8554+9063+23624+867+868+10254+8027+3716+7297+1438+1441+149233+163702+2057+3455+3459+3561+3566+3568+3570+3572+3581+3587+3590+3594+3597+3601+3953+3977+4352+53832+5618+58985+9180+3952+3562+3565+3578+11009+338376+3444+3445+…
93	Endometrial cancer	5213	52	27	-0.236095	0.754242	0.956	0.956869	1	Inhibited	http://www.genome.jp/dbget-bin/show_pathway?hsa05213+1499+4893+7157+324+8313+2309+51176+6934+83439+5728+6655+2885+4292+2002+1956+595+4609+10000+208+23533+5291+5294+5295+5594+5604+5605+5894
94	Phototransduction	4744	29	10	0.499647	0.99364	0.792	0.975499	1	Activated	http://www.genome.jp/dbget-bin/show_pathway?hsa04744+2779+2780+2782+2986+9626+408+409+801+805+808
95	Complement and coagulation cas	4610	67	27	0.824353	0.99618	0.864	0.989813	1	Activated	http://www.genome.jp/dbget-bin/show_pathway?hsa04610+2161+2159+2155+2243+2244+2+7035+462+2157+2152+2160+3827+3818+5329+5340+3426+3075+1378+966+722+716+715+720+717+10747+5648+4179
96	Cytokine-cytokine receptor int	4060	256	102	0.48659	1	0.882	0.992747	1	Activated	http://www.genome.jp/dbget-bin/show_pathway?hsa04060+3565+659+91+58985+3561+3977+3572+3554+55540+657+7046+7048+655+650+3625+3624+7043+7042+10913+115650+7293+958+355+8764+4055+1896+10673+8744+163702+53832+3587+3459+3455+1436+1956+4233+2324+2321+5159+5156+11009+50604+3458+338376+56832+3467+3444+3445+3449+2323+4254+1435+3082+7422+7423+80301+5155+5154+56034+4352+5618+2057+3601+3581+3566+3568+1438+357…
97	Viral myocarditis	5416	70	34	-0.0453157	0.907029	0.98	0.993585	1	Inhibited	http://www.genome.jp/dbget-bin/show_pathway?hsa05416+6444+6443+1605+1756+1981+1982+8672+595+958+3111+3113+3115+3119+3123+3126+3105+3106+3107+3133+3135+637+54205+5551+3383+60+71+4628+4629+79784+2534+25+27+857+5879
98	Allograft rejection	5330	37	16	0.00199827	0.954338	0.997	0.998803	1	Activated	http://www.genome.jp/dbget-bin/show_pathway?hsa05330+3105+3106+3107+3111+3113+3115+3119+3123+3126+3133+3135+958+355+5551+3565+3458
99	Type I diabetes mellitus	4940	43	19	0	0.952715	1	0.998864	1	Inhibited	http://www.genome.jp/dbget-bin/show_pathway?hsa04940+3382+1363+5799+2571+2572+3111+3113+3115+3119+3123+3126+3105+3106+3107+3133+3135+355+3458+5551
100	Staphylococcus aureus infectio	5150	51	22	0.100444	0.974226	0.981	0.999005	1	Activated	http://www.genome.jp/dbget-bin/show_pathway?hsa05150+716+715+720+717+10747+5648+5340+3426+2204+2209+2213+9103+3111+3113+3115+3119+3123+3126+3075+3383+3684+2358
101	Asthma	5310	30	12	0	0.972096	1	0.999607	1	Inhibited	http://www.genome.jp/dbget-bin/show_pathway?hsa05310+3111+3113+3115+3119+3123+3126+958+3578+2205+2207+3565+3562
102	Graft-versus-host disease	5332	40	16	0	0.984513	1	0.999879	1	Inhibited	http://www.genome.jp/dbget-bin/show_pathway?hsa05332+3111+3113+3115+3119+3123+3126+355+3105+3106+3107+3133+3135+5551+3458+3812+57292
103	Autoimmune thyroid disease	5320	51	20	0	0.994027	1	0.999982	1	Inhibited	http://www.genome.jp/dbget-bin/show_pathway?hsa05320+3111+3113+3115+3119+3123+3126+958+355+3105+3106+3107+3133+3135+5551+1081+1493+3565+3444+3445+3449

## Sheet: PC
Rank	Name	ID	pSize	NDE	tA	pNDE	pPERT	pG	pGFWER	Status	KEGGLINK
1	Huntington's disease	5016	170	127	-1.16124	6.60538e-14	0.417	8.87563e-13	9.1419e-11	Inhibited	http://www.genome.jp/dbget-bin/show_pathway?hsa05016+374291+4694+4695+4697+4698+4700+4701+4702+4704+4705+4706+4707+4708+4709+4710+4711+4712+4713+4714+4715+4716+4717+4718+4719+4720+4722+4723+4724+4725+4726+4728+4729+4731+6389+6390+6391+6392+10975+1537+27089+29796+7381+7384+7385+7386+7388+1327+1329+1337+1340+1345+1349+1350+1351+9377+10476+498+506+509+515+517+518+522+539+3064+23186+25942+627+9001+13…
2	Parkinson's disease	5012	111	87	-5.16936	7.65829e-12	0.115	2.53273e-11	2.60871e-09	Inhibited	http://www.genome.jp/dbget-bin/show_pathway?hsa05012+120892+7317+7314+7332+5071+9627+11315+65018+6622+7345+54205+374291+4694+4695+4697+4698+4700+4701+4702+4704+4705+4706+4707+4708+4709+4710+4711+4712+4713+4714+4715+4716+4717+4718+4719+4720+4722+4723+4724+4725+4726+4728+4729+4731+6389+6390+6391+6392+10975+1537+27089+29796+7381+7384+7385+7386+7388+1327+1329+1337+1340+1345+1349+1350+1351+9377+10476+…
3	Alzheimer's disease	5010	156	109	1.36328	3.69673e-09	0.583	4.51629e-08	4.65178e-06	Activated	http://www.genome.jp/dbget-bin/show_pathway?hsa05010+55851+5663+23621+25825+6868+351+842+54205+317+374291+4694+4695+4697+4698+4700+4701+4702+4704+4705+4706+4707+4708+4709+4710+4711+4712+4713+4714+4715+4716+4717+4718+4719+4720+4722+4723+4724+4725+4726+4728+4729+4731+6389+6390+6391+6392+10975+1537+27089+29796+7381+7384+7385+7386+7388+10476+498+506+509+515+517+518+522+539+1327+1329+1337+1340+1345+13…
4	Pathogenic Escherichia coli in	5130	52	36	-16.7604	0.000965711	5e-06	9.72892e-08	1.00208e-05	Inhibited	http://www.genome.jp/dbget-bin/show_pathway?hsa05130+23643+7100+10376+113457+7277+7278+7846+84790+999+10971+2017+9475+7430+998+2534+5578+7454+8976+9076+3688+9181+387+4691+10381+10383+203068+347733+56604+10092+10094+10095+10109+10552+81873+60+71
5	Protein processing in endoplas	4141	164	108	0.349396	5.93649e-07	0.875	8.03605e-06	0.000827713	Activated	http://www.genome.jp/dbget-bin/show_pathway?hsa04141+5599+5601+5602+7186+4217+5609+1965+821+23645+2923+823+824+23480+29927+55176+1603+1650+201595+6185+7991+80267+9695+10427+10483+10484+10802+9871+3998+7353+30001+11253+4121+57134+23193+5589+55757+10299+84447+7326+3309+11231+7095+1388+22926+2081+27102+5610+8720+51360+7466+5887+29979+56893+55768+51465+10277+9373+3303+3304+3310+3312+6400+51009+79139+…
6	Chemokine signaling pathway	4062	184	70	28.0391	0.995384	5e-06	6.57486e-05	0.0067721	Activated	http://www.genome.jp/dbget-bin/show_pathway?hsa04062+1236+1524+7852+10344+2920+3576+5196+6352+6360+3718+5747+1445+387+23533+5290+5291+5293+5295+5296+8503+5330+5331+5332+53358+2770+2773+10681+2782+2783+2786+2788+2793+51764+54331+1398+1399+156+2870+9475+7409+7410+998+107+111+5906+7454+8976+5579+5590+26230+7074+5567+5613+5058+6772+6773+6777+5594+10000+208+3265+3845+4893+5604+5894+5879+1147+4792+6654…
7	Olfactory transduction	4740	114	26	16.2486	1	5e-06	6.60304e-05	0.00680113	Activated	http://www.genome.jp/dbget-bin/show_pathway?hsa04740+815+816+817+818+801+805+808+5567+5613+158131+26245+26246+26248+26339+26529+26658+26707+26740+282763+390064+442191+4991+81472+8383+8387+8392
8	Cytokine-cytokine receptor int	4060	256	70	12.2249	1	5e-06	6.60304e-05	0.00680113	Activated	http://www.genome.jp/dbget-bin/show_pathway?hsa04060+53833+3565+659+93+90+3572+7850+3554+23765+657+7046+7042+10913+115650+23495+8784+958+355+4055+1896+53832+3459+3455+3454+2322+1436+4233+2321+5156+282616+50604+3441+3442+3446+3449+3451+2323+4254+1435+5155+5618+2057+64109+3566+3568+1438+5617+59067+3600+3574+3594+149233+3597+1441+3593+5008+1236+10344+6360+6352+1524+7852+5196+3576+4804+27242+8743+879…
9	Tight junction	4530	131	69	7.3783	0.112305	0.002	0.0021116	0.217495	Activated	http://www.genome.jp/dbget-bin/show_pathway?hsa04530+50848+83700+5578+5579+5581+5588+5515+5516+5518+5519+24146+51208+9071+9073+9074+9076+9223+7082+2036+23136+1495+1496+8777+2017+9218+1457+1459+1460+5865+60+71+6709+103910+22989+4628+57644+58498+79784+8531+387+55870+60412+5590+3265+3845+4893+10000+208+4301+2770+2773+51776+11336+27134+10207+998+6714+5520+5521+5522+55844+87+88+260425+5728+93643+64398…
10	Lysosome	4142	121	76	0	0.000298042	1	0.00271763	0.279916	Inhibited	http://www.genome.jp/dbget-bin/show_pathway?hsa04142+10312+245972+51606+533+535+537+9114+1075+1508+1509+1514+1515+1520+1521+1522+9476+5641+1200+2629+3073+3074+4758+2581+2517+411+2799+3423+2588+3988+1777+53+6609+427+175+79158+84572+2760+5660+768239+5538+3916+3920+950+967+1497+55353+23457+4891+6556+10577+4864+1203+8763+9583+6272+256471+1211+1212+1213+4074+51172+1174+164+8905+8907+10239+10947+26985+…
11	Fc gamma R-mediated phagocytos	4666	93	57	6.28397	0.00373744	0.156	0.00492509	0.507284	Activated	http://www.genome.jp/dbget-bin/show_pathway?hsa04666+2209+6850+5788+23533+5290+5291+5293+5295+5296+8503+5335+5581+5894+5604+5594+10000+208+6198+6199+7409+7410+5879+10810+10092+10094+10095+10109+10552+81873+998+7454+8976+1398+1399+5337+5058+7408+3984+1072+1073+50807+8853+8398+4082+8394+8395+8612+8613+9846+382+10059+26052+273+56848+8877+5578+5579
12	Focal adhesion	4510	199	102	23.0946	0.127616	0.007	0.00716487	0.737982	Activated	http://www.genome.jp/dbget-bin/show_pathway?hsa04510+3688+3690+3691+3693+3694+3674+3678+3680+8515+2316+2318+998+103910+58498+1729+4659+5500+9475+10000+208+55742+3611+7414+7408+5728+23533+5290+5291+5293+5295+5296+8503+7094+83660+87+88+5747+824+394+5578+5579+6714+2534+387+5923+10319+1277+1278+1281+1284+1288+1289+1290+1291+1292+1302+3908+3912+3915+3918+50509+5649+7058+7148+7450+858+329+331+572+2002+…
13	Bacterial invasion of epitheli	5100	70	45	5.67771	0.00259276	0.351	0.0072823	0.750076	Activated	http://www.genome.jp/dbget-bin/show_pathway?hsa05100+1495+1496+5879+999+998+6714+2017+3678+3688+10092+10094+10095+10109+10552+81873+60+71+1793+5747+1398+1399+23533+5290+5291+5293+5295+5296+8503+867+868+4233+10059+26052+1211+1212+1213+7454+8976+53358+858+3611+26084+10459+7414+387
14	Epithelial cell signaling in H	5120	68	41	-5.10745	0.0187691	0.05	0.00748069	0.770511	Inhibited	http://www.genome.jp/dbget-bin/show_pathway?hsa05120+1432+5600+5599+5601+5602+6416+1147+4792+10312+245972+51382+51606+523+526+528+529+533+534+535+537+8992+90423+9114+9296+9550+5058+6352+3576+998+5879+9020+4233+50848+83700+5335+6868+1839+7082+1445+6714+5781
15	Melanoma	5218	71	39	16.999	0.111861	0.013	0.0109549	1	Activated	http://www.genome.jp/dbget-bin/show_pathway?hsa05218+999+7157+4893+4286+5728+2260+3480+4233+5156+2246+2249+2250+2252+2253+2258+2259+26291+27006+3479+5155+572+4193+1870+5925+1021+10000+208+23533+5290+5291+5293+5295+5296+8503+5594+5604+5894+3265+3845
16	Regulation of autophagy	4140	33	18	-5.87091	0.245552	0.006	0.0110797	1	Inhibited	http://www.genome.jp/dbget-bin/show_pathway?hsa04140+10533+64422+23192+84938+84971+11337+11345+23710+9474+30849+9706+3441+3442+3446+3449+3451+8678+5563
17	Shigellosis	5131	60	40	-0.323823	0.0016197	0.91	0.0110837	1	Inhibited	http://www.genome.jp/dbget-bin/show_pathway?hsa05131+5879+1793+1398+1399+2017+1445+998+10092+10094+10095+10109+10552+81873+7414+9474+64127+1147+4792+5599+5601+5602+5594+1432+5600+3576+7307+7322+23291+8945+10459+9475+7454+8976+5217+60+71+1729+3678+3688+960
18	Vibrio cholerae infection	5110	54	36	0.625617	0.00274568	0.586	0.0119581	1	Activated	http://www.genome.jp/dbget-bin/show_pathway?hsa05110+375+10312+245972+51382+51606+523+526+528+529+533+534+535+537+8992+90423+9114+9296+9550+30001+7082+2778+3784+5578+5579+6558+5335+5567+5613+23480+29927+55176+60+71+10945+11014+11015
19	Hepatitis C	5160	124	69	5.67972	0.032263	0.053	0.0126045	1	Activated	http://www.genome.jp/dbget-bin/show_pathway?hsa05160+23586+7187+29110+148022+4792+1147+7189+8737+3441+3442+3446+3449+3451+3454+3455+3716+6772+6773+949+24146+51208+9071+9073+9074+9076+9021+5515+5516+5518+5519+5520+5521+5522+55844+51588+8554+9063+3576+27102+5610+1965+1432+5600+5594+6654+6655+3265+3845+4893+5894+23533+5290+5291+5293+5295+5296+8503+10000+208+7157+5599+5601+5602+7186+10197+3949+5163+5…
20	MAPK signaling pathway	4010	265	125	10.2987	0.512779	0.007	0.0237972	1	Activated	http://www.genome.jp/dbget-bin/show_pathway?hsa04010+5923+5924+11072+11221+1843+1846+1847+1848+1850+80824+84867+5495+9448+8398+8399+8681+3925+4137+1147+9020+5594+8649+5604+5894+5921+4763+5578+5579+5906+5567+5613+3265+3845+4893+25780+6654+6655+2768+5156+2260+2263+4915+10368+27092+55799+773+775+777+778+782+783+8913+9254+93589+5155+2246+2249+2250+2252+2253+2258+2259+26291+27006+4909+627+4803+5607+51…
21	Regulation of actin cytoskelet	4810	210	104	18.0678	0.255093	0.015	0.0251235	1	Activated	http://www.genome.jp/dbget-bin/show_pathway?hsa04810+7114+10092+10094+10095+10109+10552+81873+5217+55845+324+7454+8976+10787+26999+10458+54434+54961+1072+1073+3984+7414+200576+5305+8394+8395+8396+1729+1730+87+88+5962+7430+4659+5500+103910+58498+55740+9475+10298+5058+56924+8874+998+5879+387+9138+128239+8826+26230+7074+7409+7410+5594+5604+5894+23533+5290+5291+5293+5295+5296+8503+1793+1398+1399+5747…
22	SNARE interactions in vesicula	4130	36	22	-1.80057	0.0633979	0.063	0.0260531	1	Inhibited	http://www.genome.jp/dbget-bin/show_pathway?hsa04130+662+55850+53407+10282+10652+9554+9570+9342+10228+8675+10490+143187+9482+8417+8674+10791+6616+112755+6809+6843+6844+6845
23	ECM-receptor interaction	4512	83	37	4.9256	0.715857	0.006	0.0277048	1	Activated	http://www.genome.jp/dbget-bin/show_pathway?hsa04512+10319+3908+3912+3915+3918+1277+1278+1281+1284+1288+1289+1290+1291+1292+1302+50509+7148+51206+2812+7450+7058+3690+3688+961+948+9899+9672+3691+3694+3693+3674+8515+3680+3678+5649+960+375790
24	Apoptosis	4210	87	49	6.94078	0.0508524	0.121	0.0374775	1	Activated	http://www.genome.jp/dbget-bin/show_pathway?hsa04210+11261+5530+5532+5533+5534+472+7157+2021+23052+9941+329+331+842+572+839+5567+5573+5576+5577+5613+4792+317+54205+637+841+843+823+824+10000+208+9020+1147+8837+23533+5290+5291+5293+5295+5296+8503+4615+7186+8737+3554+8793+8797+355+4803+8743
25	ErbB signaling pathway	4012	86	52	1.43029	0.00807017	0.837	0.0405116	1	Activated	http://www.genome.jp/dbget-bin/show_pathway?hsa04012+2002+2065+6777+2064+6198+6199+2475+10298+5058+56924+572+5609+6416+867+868+10718+9542+5599+5601+5602+1398+1399+5747+6654+6655+53358+5578+5579+815+816+817+818+5335+1839+3084+685+23533+5290+5291+5293+5295+5296+8503+10000+208+6714+5594+5604+5894+3265+3845+4893
26	Glioma	5214	65	39	5.40771	0.0239063	0.303	0.0429375	1	Activated	http://www.genome.jp/dbget-bin/show_pathway?hsa05214+5155+3479+5156+3480+801+805+808+815+816+817+818+5578+5579+53358+6654+6655+5894+5604+5594+23533+5290+5291+5293+5295+5296+8503+10000+208+5728+2475+4193+7157+1021+5925+1870+5335+3265+3845+4893
27	Neurotrophin signaling pathway	4722	126	71	4.41865	0.0213734	0.398	0.049057	1	Activated	http://www.genome.jp/dbget-bin/show_pathway?hsa04722+4915+4916+627+4909+23533+5290+5291+5293+5295+5296+8503+5335+53358+4803+4804+10000+208+3265+3845+4893+5604+5894+6654+6655+5594+6196+1398+1399+5906+5781+572+4792+5163+6272+57498+9252+815+816+817+818+1445+5599+5601+5602+387+7157+4214+4217+3667+8660+1432+5600+5607+396+10603+5609+998+5879+7161+7189+10782+9500+27018+10971+7529+7532+7533+801+805+808+5…
28	Oocyte meiosis	4114	111	62	5.95863	0.0374507	0.282	0.0586202	1	Activated	http://www.genome.jp/dbget-bin/show_pathway?hsa04114+983+10459+4085+9133+6196+5594+5604+10393+246184+25847+29945+51433+51434+51529+8697+8881+996+9232+891+6500+8454+9978+898+1017+23291+8945+815+816+817+818+5347+6790+3708+801+805+808+11261+5530+5532+5533+5534+5567+5613+107+111+10971+7529+7532+7533+5500+151648+5527+5529+5515+5516+5518+5519+9126+3480+3479+245711+9748
29	Pancreatic cancer	5212	71	39	5.42351	0.111861	0.104	0.0634477	1	Activated	http://www.genome.jp/dbget-bin/show_pathway?hsa05212+2064+3845+23533+5290+5291+5293+5295+5296+8503+10000+208+5879+1147+572+5894+842+5604+5594+5900+5899+10928+5337+5599+5601+5602+3716+6772+5228+998+1021+5925+1870+7042+7046+4087+4088+7157+675+5888
30	Progesterone-mediated oocyte m	4914	86	49	-3.36494	0.0401656	0.296	0.0645828	1	Inhibited	http://www.genome.jp/dbget-bin/show_pathway?hsa04914+3480+3479+107+111+3845+983+10000+208+5140+10393+246184+25847+29945+51433+51434+51529+8697+8881+996+10459+4085+5347+891+9133+3320+3326+5567+5613+6196+5594+5604+2770+2773+1017+8900+245711+1432+5599+5600+5601+5602+23533+5290+5291+5293+5295+5296+8503+5894
31	Insulin signaling pathway	4910	136	76	3.50484	0.0225524	0.669	0.078363	1	Activated	http://www.genome.jp/dbget-bin/show_pathway?hsa04910+7248+51763+5599+5601+5602+5792+8651+9021+2002+2872+8569+5594+51422+53632+5563+5564+5565+5571+3991+5500+5507+5256+5257+5261+801+805+808+5567+5573+5576+5577+5613+31+32+6194+2308+6654+6655+3265+3845+4893+1977+9470+5604+53358+3643+6198+6199+572+5894+2475+5140+23265+10891+6009+10000+208+23533+5290+5291+5293+5295+5296+8503+23433+3098+1398+1399+5590+1…
32	Small cell lung cancer	5222	84	48	2.95345	0.039531	0.466	0.0920012	1	Activated	http://www.genome.jp/dbget-bin/show_pathway?hsa05222+898+1017+3688+3674+51588+8554+9063+6258+5915+7157+10000+208+1163+842+317+4149+5728+23533+5290+5291+5293+5295+5296+8503+5747+54205+10319+1284+1288+3908+3912+3915+3918+329+331+4843+5743+1147+4792+7185+7186+7187+7188+7189+1870+1021+5925+1030
33	Chagas disease	5142	101	51	7.66548	0.275425	0.081	0.107146	1	Activated	http://www.genome.jp/dbget-bin/show_pathway?hsa05142+4615+7189+6416+5599+5601+5602+1432+5600+5594+3593+148022+4792+1147+3459+4843+7046+4087+4088+2770+2773+2775+2776+5330+5331+5332+2778+107+23533+5290+5291+5293+5295+5296+8503+10000+208+7042+5515+5516+5518+5519+5520+5521+5522+55844+355+841+8837+3576+1636+6352
34	Arrhythmogenic right ventricul	5412	73	34	0.609781	0.580438	0.043	0.11707	1	Activated	http://www.genome.jp/dbget-bin/show_pathway?hsa05412+10368+27092+55799+775+778+782+783+9254+93589+488+6445+6443+3908+4000+1824+3728+3674+3678+3680+8515+3688+3690+3691+3693+3694+60+71+1674+1000+1495+1496+87+88+6934
35	Acute myeloid leukemia	5221	57	32	2.29247	0.106332	0.265	0.128752	1	Activated	http://www.genome.jp/dbget-bin/show_pathway?hsa05221+5914+3845+4893+2322+861+862+5467+6777+3728+8900+6934+5371+3265+1147+572+6198+6199+6654+6655+2475+10000+208+23533+5290+5291+5293+5295+5296+8503+5594+5604+5894
36	Axon guidance	4360	128	66	5.7426	0.172874	0.164	0.12937	1	Activated	http://www.genome.jp/dbget-bin/show_pathway?hsa04360+2770+2773+7852+5594+5879+10725+4772+4773+11261+5530+5532+5533+5534+3983+84448+22854+6586+9353+2534+5747+998+9475+10298+5058+56924+387+3688+5921+64221+6091+25791+219699+90249+2041+2042+2043+2044+57689+6092+4917+2047+2051+1943+4233+10154+3984+3265+3845+4893+55558+10371+10512+223117+6405+57556+80031+10505+54910+23380+57522+9901+1020+8829+3897+1072…
37	Cell cycle	4110	122	67	3.0006	0.0476265	0.596	0.129491	1	Activated	http://www.genome.jp/dbget-bin/show_pathway?hsa04110+4171+4172+4173+4175+4176+23595+5000+5001+10393+246184+25847+29945+51433+51434+51529+8697+8881+996+6500+8454+9978+983+5111+5347+472+545+10926+10459+4085+9184+8555+10971+7529+7532+7533+2810+4193+1387+2033+9232+5925+4616+7157+1028+1030+7042+4087+4088+8317+891+9133+8900+1022+1017+1021+902+898+894+896+1031+9126+10274+5885+1875+7709+7029+1870
38	Fc epsilon RI signaling pathwa	4664	76	40	7.01433	0.193977	0.148	0.13064	1	Activated	http://www.genome.jp/dbget-bin/show_pathway?hsa04664+2534+3565+10000+208+1432+5600+5609+6416+5606+5163+23533+5290+5291+5293+5295+5296+8503+5578+5579+5581+9846+6850+5335+5594+5604+5894+3265+3845+4893+6654+6655+8398+8399+8681+5599+5601+5602+5879+7409+7410
39	Natural killer cell mediated c	4650	131	56	20.4018	0.864155	0.035	0.136056	1	Activated	http://www.genome.jp/dbget-bin/show_pathway?hsa04650+10725+4772+4773+11261+5530+5532+5533+5534+2534+8743+3459+5335+5551+5578+5579+6850+7535+3932+5781+3441+3442+3446+3449+3451+637+355+8793+8797+4276+23533+5290+5291+5293+5295+5296+8503+5594+5604+5894+3265+3845+4893+6654+6655+53358+5058+5879+7409+7410+3454+3455+259197+3809+3689+3683+3805
40	Endometrial cancer	5213	52	31	1.56852	0.0461884	0.685	0.1409	1	Activated	http://www.genome.jp/dbget-bin/show_pathway?hsa05213+3265+3845+4893+7157+324+8313+1495+1496+572+842+3611+2064+999+6934+5728+6654+6655+4292+2002+10000+208+23533+5290+5291+5293+5295+5296+8503+5594+5604+5894
41	Notch signaling pathway	4330	47	27	-3.32117	0.0994033	0.36	0.154958	1	Inhibited	http://www.genome.jp/dbget-bin/show_pathway?hsa04330+5663+9541+1487+1488+9612+3280+388585+3516+22938+1387+2033+8850+6868+55851+1840+196403+23220+9253+182+3714+4851+4853+1855+1856+1857+10683+28514
42	Staphylococcus aureus infectio	5150	51	14	3.94297	0.998779	0.044	0.181269	1	Activated	http://www.genome.jp/dbget-bin/show_pathway?hsa05150+715+720+5648+5340+2266+2209+3111+3119+3122+3125+3126+3689+6403+3683
43	Colorectal cancer	5210	63	35	1.27704	0.10918	0.461	0.20078	1	Activated	http://www.genome.jp/dbget-bin/show_pathway?hsa05210+7042+23533+5290+5291+5293+5295+5296+8503+842+26060+324+4087+4088+7046+4292+4436+3845+5894+5599+5601+5602+8313+5900+387+5879+332+5604+5594+54205+7157+6934+10000+208+572+2956
44	Long-term potentiation	4720	70	40	-0.845173	0.0570276	0.888	0.201701	1	Inhibited	http://www.genome.jp/dbget-bin/show_pathway?hsa04720+5578+5579+1387+2033+815+816+817+818+11261+5530+5532+5533+5534+801+805+808+6196+2902+2906+5567+5613+775+4659+5500+107+2890+5594+5604+5894+3265+3845+4893+5906+2776+2911+2915+5330+5331+5332+3708
45	Thyroid cancer	5216	29	17	-1.30993	0.143929	0.478	0.252942	1	Inhibited	http://www.genome.jp/dbget-bin/show_pathway?hsa05216+3265+3845+4893+5468+5594+5604+7849+7157+6258+999+5979+8030+8031+10342+7170+7175+6934
46	B cell receptor signaling path	4662	74	38	3.97738	0.265489	0.26	0.253555	1	Activated	http://www.genome.jp/dbget-bin/show_pathway?hsa04662+4792+1147+10892+8915+10000+208+5579+7409+7410+23533+5290+5291+5293+5295+5296+8503+8519+3265+3845+4893+25780+10725+4772+4773+11261+5530+5532+5533+5534+5879+6850+11025+5604+5594+5894+6654+6655+27071
47	Adipocytokine signaling pathwa	4920	66	36	1.36494	0.135508	0.521	0.25774	1	Activated	http://www.genome.jp/dbget-bin/show_pathway?hsa04920+4792+5781+9021+1374+2180+2181+2182+23305+51703+51422+53632+5563+5564+5565+5571+9370+32+5465+51094+5588+10645+6794+84254+6258+1147+5599+5601+5602+10000+208+2475+7186+3667+8660+948+10891
48	Aldosterone-regulated sodium r	4960	42	23	1.25288	0.198303	0.379	0.269676	1	Activated	http://www.genome.jp/dbget-bin/show_pathway?hsa04960+476+478+480+481+483+486+3845+23327+3643+3667+8660+23533+5290+5291+5293+5295+5296+8503+3479+2810+5594+5578+5579
49	RNA transport	3013	23	14	-0.144123	0.131541	0.586	0.274637	1	Inhibited	http://www.genome.jp/dbget-bin/show_pathway?hsa03013+4686+9939+4116+9775+7175+6396+7329+7919+1965+1977+9470+1981+1982+1975
50	Vasopressin-regulated water re	4962	43	24	1.02925	0.158639	0.511	0.28474	1	Activated	http://www.genome.jp/dbget-bin/show_pathway?hsa04962+2778+5567+5613+64764+90993+361+396+8766+9230+5868+6844+4905+10540+10671+1639+51164+84516+1778+1780+1781+1783+51143+51626+79659
51	Chronic myeloid leukemia	5220	73	39	1.94717	0.16407	0.52	0.295314	1	Activated	http://www.genome.jp/dbget-bin/show_pathway?hsa05220+861+5781+7157+7042+1487+1488+7046+6777+4792+4193+1147+572+6654+6655+53358+9846+1398+1399+867+868+1870+5925+4088+1021+10000+208+23533+5290+5291+5293+5295+5296+8503+5594+5604+5894+3265+3845+4893
52	Systemic lupus erythematosus	5322	117	28	1.32649	1	0.089	0.304302	1	Activated	http://www.genome.jp/dbget-bin/show_pathway?hsa05322+2209+720+715+3111+3119+3122+3125+3126+958+3014+3015+55766+94239+9555+286436+8341+3020+3021+653604+8968+8369+6738+6628+6632+6634+87+88+6741
53	Wnt signaling pathway	4310	147	75	-2.27719	0.186375	0.492	0.310784	1	Inhibited	http://www.genome.jp/dbget-bin/show_pathway?hsa04310+4087+4088+10725+4772+4773+5578+5579+11261+5530+5532+5533+5534+815+816+817+818+5330+5331+5332+7855+7976+8325+7474+5599+5601+5602+5879+9475+387+23002+1855+1856+1857+144165+5467+894+896+1487+1488+6934+1387+2033+8607+51701+6885+1452+9978+8454+6500+23291+8945+6907+79718+27101+324+7157+8313+5515+5516+5518+5519+5527+5529+5567+5613+5663+1457+1459+1460+…
54	T cell receptor signaling path	4660	107	54	3.54245	0.269497	0.384	0.338227	1	Activated	http://www.genome.jp/dbget-bin/show_pathway?hsa04660+3565+4792+1147+9020+10000+208+10892+8915+5588+5163+23533+5290+5291+5293+5295+5296+8503+6654+6655+3265+3845+4893+10725+4772+4773+11261+5530+5532+5533+5534+5335+7409+7410+387+998+10298+5058+56924+7535+2534+920+867+868+3932+5788+5604+5894+5594+6885+5609+5601+1739+1432+5600
55	Amyotrophic lateral sclerosis	5014	53	28	1.72032	0.239903	0.452	0.349338	1	Activated	http://www.genome.jp/dbget-bin/show_pathway?hsa05014+6647+6506+2890+2902+2906+84134+54205+572+317+842+637+4217+5606+1432+5600+4747+5961+847+57679+79139+5879+5868+11261+5530+5532+5533+5534+7157
56	VEGF signaling pathway	4370	73	40	0.0237928	0.112368	0.996	0.357018	1	Activated	http://www.genome.jp/dbget-bin/show_pathway?hsa04370+998+5335+56848+8877+5743+8398+8399+8681+11261+5530+5532+5533+5534+10000+208+23533+5290+5291+5293+5295+5296+8503+10725+4772+4773+5578+5579+5747+1432+5600+6714+5594+5604+5894+3265+3845+4893+842+572+5879
57	Renal cell carcinoma	5211	70	38	0.395601	0.136195	0.868	0.370638	1	Activated	http://www.genome.jp/dbget-bin/show_pathway?hsa05211+5781+7042+5228+1387+2033+8453+9978+6923+6921+5155+201163+2271+5879+1398+1399+6654+6655+4233+10298+5058+56924+5906+998+10000+208+23533+5290+5291+5293+5295+5296+8503+5594+5604+5894+3265+3845+4893
58	Non-small cell lung cancer	5223	54	29	2.78146	0.199057	0.597	0.37196	1	Activated	http://www.genome.jp/dbget-bin/show_pathway?hsa05223+5578+5579+842+572+10000+208+23533+5290+5291+5293+5295+5296+8503+1021+1870+3265+3845+4893+7157+5335+2064+5925+5915+6654+6655+6258+5594+5604+5894
59	Type II diabetes mellitus	4930	46	25	1.25529	0.199013	0.634	0.387367	1	Activated	http://www.genome.jp/dbget-bin/show_pathway?hsa04930+23533+5290+5291+5293+5295+5296+8503+3667+3643+8651+9021+5594+9370+5581+8660+5599+5601+5602+5590+773+775+777+8913+3098+2475
60	Gap junction	4540	88	45	2.39147	0.253417	0.604	0.44035	1	Activated	http://www.genome.jp/dbget-bin/show_pathway?hsa04540+5578+5579+2770+2773+5607+3358+983+1902+5567+5613+7082+10381+10383+203068+347733+56604+107+111+6714+10376+113457+7277+7278+7846+84790+2983+5594+5604+5894+3265+3845+4893+6654+6655+5156+5155+153+2778+2776+2911+2915+5330+5331+5332+3708
61	Cytosolic DNA-sensing pathway	4623	53	19	-1.31114	0.964029	0.173	0.465491	1	Inhibited	http://www.genome.jp/dbget-bin/show_pathway?hsa04623+29110+3441+3442+3446+3449+3451+8737+1147+23586+4792+10623+171568+51082+51728+55703+84265+9533+6352+11277
62	Dorso-ventral axis formation	4320	24	14	-0.0388188	0.18331	0.94	0.475313	1	Inhibited	http://www.genome.jp/dbget-bin/show_pathway?hsa04320+56907+84501+56776+55124+4851+4853+2120+51513+2114+5594+5604+3845+6654+6655
63	mTOR signaling pathway	4150	51	26	-0.505483	0.336437	0.523	0.481685	1	Inhibited	http://www.genome.jp/dbget-bin/show_pathway?hsa04150+51719+6794+9706+1977+9470+6194+1975+6198+6199+5228+2475+6009+5563+7248+6196+5594+10000+208+23533+5290+5291+5293+5295+5296+8503+3479
64	Neuroactive ligand-receptor in	4080	271	80	1.00905	1	0.181	0.490376	1	Activated	http://www.genome.jp/dbget-bin/show_pathway?hsa04080+5340+5645+5646+2847+3972+6865+4158+5617+5618+7067+2908+2741+2743+8001+2890+2892+2893+2894+2897+2898+2899+2901+2902+2906+5026+9127+2554+2555+2557+2558+2560+2561+2562+2563+2566+55879+2550+9568+2911+2914+2915+7433+7434+5745+5746+2740+1902+2846+1268+1269+5030+53829+135+136+140+5733+7253+6869+4986+23620+10888+4160+2693+1909+887+187+680+186+3358+3363…
65	Jak-STAT signaling pathway	4630	153	66	-1.45544	0.859683	0.236	0.52651	1	Inhibited	http://www.genome.jp/dbget-bin/show_pathway?hsa04630+10253+81848+161742+200734+894+896+10000+208+23533+5290+5291+5293+5295+5296+8503+6654+6655+5781+1154+8651+9021+1387+2033+6772+6773+6775+6777+51588+8554+9063+867+868+8027+3716+3718+1438+1441+149233+2057+3454+3455+3459+3566+3568+3572+3594+3597+3598+53832+53833+5618+64109+3593+5008+3565+3574+3600+59067+282616+3441+3442+3446+3449+3451+50604+5617
66	Gastric acid secretion	4971	73	37	-0.718248	0.306503	0.67	0.530439	1	Inhibited	http://www.genome.jp/dbget-bin/show_pathway?hsa04971+887+1131+107+111+5567+5613+2776+5330+5331+5332+3708+5578+5579+496+2778+3776+476+478+480+481+483+6522+3784+7430+760+2770+2773+6750+3772+60+801+805+808+815+816+817+818
67	TGF-beta signaling pathway	4350	82	35	5.19461	0.820457	0.251	0.531352	1	Activated	http://www.genome.jp/dbget-bin/show_pathway?hsa04350+7058+8454+9978+4087+4088+93+6667+1387+2033+1030+1875+3398+90+6198+6199+5515+5516+5518+5519+9475+387+9372+9765+6500+5594+4086+4090+57154+64750+7046+7042+659+657+652+656
68	Carbohydrate digestion and abs	4973	38	19	0.467191	0.420055	0.516	0.548161	1	Activated	http://www.genome.jp/dbget-bin/show_pathway?hsa04973+476+478+480+481+483+486+280+3098+23533+5290+5291+5293+5295+5296+8503+10000+208+5330+5579
69	Complement and coagulation cas	4610	67	19	5.4477	0.999485	0.218	0.5499	1	Activated	http://www.genome.jp/dbget-bin/show_pathway?hsa04610+2161+2155+3053+2266+5627+5624+7450+2157+3827+5340+5345+1378+966+725+715+720+5648+4179+1604
70	Pancreatic secretion	4972	97	45	-0.848759	0.594171	0.372	0.554668	1	Inhibited	http://www.genome.jp/dbget-bin/show_pathway?hsa04972+1131+6558+2776+5330+5331+5332+3708+491+492+493+5578+5579+3784+3778+476+478+480+481+483+486+1811+6522+760+8671+280+5645+5646+10136+1056+8398+8399+8681+487+488+7220+952+2778+107+111+1506+4218+8766+5906+387+5879
71	RIG-I-like receptor signaling	4622	70	35	-0.921439	0.353947	0.65	0.568122	1	Inhibited	http://www.genome.jp/dbget-bin/show_pathway?hsa04622+23586+54941+55593+7187+10010+64343+9755+841+843+3441+3442+3446+3449+3451+7189+1147+4792+29110+79132+9474+79671+1540+8737+80143+1654+4214+5599+5601+5602+1432+5600+7186+6885+3576+3593
72	GnRH signaling pathway	4912	98	49	1.7246	0.313782	0.775	0.587027	1	Activated	http://www.genome.jp/dbget-bin/show_pathway?hsa04912+5578+5579+107+111+3972+5330+5331+5332+998+815+816+817+818+5606+1432+5600+4214+8398+8399+8681+3708+801+805+808+2776+4323+5337+2778+2796+6714+5567+5613+775+778+2002+5594+5604+5894+3265+3845+4893+6654+6655+1839+5609+6416+5599+5601+5602
73	Long-term depression	4730	67	34	0.628981	0.314074	0.87	0.627749	1	Activated	http://www.genome.jp/dbget-bin/show_pathway?hsa04730+5330+5331+5332+2776+2890+2892+8398+8399+8681+2768+2770+2773+2775+2778+2911+2915+5578+5579+3480+1392+3479+2983+773+5594+5604+5894+3265+3845+4893+5515+5516+5518+5519+3708
74	Vascular smooth muscle contrac	4270	113	48	4.30204	0.862157	0.331	0.64322	1	Activated	http://www.genome.jp/dbget-bin/show_pathway?hsa04270+140465+4637+4659+4660+5500+9475+5578+5579+5581+5588+387+9138+72+148+2776+2768+5330+5331+5332+3708+801+805+808+775+778+10242+27345+3778+3779+1579+8398+8399+8681+800+5894+5604+5594+135+136+107+111+5567+5613+2983+2778+4882+1909+10266
75	Circadian rhythm - mammal	4710	21	10	-0.877644	0.565368	0.506	0.6441	1	Inhibited	http://www.genome.jp/dbget-bin/show_pathway?hsa04710+1454+79365+8553+406+6500+8454+9978+23291+8945+26224
76	Bladder cancer	5219	42	16	-1.98871	0.90861	0.342	0.673938	1	Inhibited	http://www.genome.jp/dbget-bin/show_pathway?hsa05219+3265+5228+3576+999+2064+1612+4193+7157+1870+5925+9252+5594+5604+5894+3845+4893
77	p53 signaling pathway	4115	68	32	1.09411	0.549141	0.57	0.676578	1	Activated	http://www.genome.jp/dbget-bin/show_pathway?hsa04115+3486+4616+4194+545+472+2810+1017+898+7161+901+50484+5728+3479+637+9538+355+51512+841+983+317+54205+842+4193+7157+25898+1021+894+896+27244+83667+891+9133
78	NOD-like receptor signaling pa	4621	62	26	-1.93354	0.827811	0.429	0.722787	1	Inhibited	http://www.genome.jp/dbget-bin/show_pathway?hsa04621+64127+4792+1147+6885+257397+3576+2920+6352+329+331+22861+114548+841+10910+3320+3326+7184+5599+5601+5602+5594+1432+5600+84674+4671+7189
79	Viral myocarditis	5416	70	28	-1.28879	0.906695	0.402	0.732355	1	Inhibited	http://www.genome.jp/dbget-bin/show_pathway?hsa05416+6445+6443+3908+1981+1982+1604+958+3111+3119+3122+3125+3126+3134+841+637+54205+842+5551+3683+3689+60+71+22989+4628+57644+79784+2534+5879
80	Prion diseases	5020	35	15	-1.31596	0.748547	0.487	0.732407	1	Inhibited	http://www.genome.jp/dbget-bin/show_pathway?hsa05020+4684+4685+3915+5567+5613+6647+2534+5604+5594+2002+1958+6352+4851+3303+3309
81	PPAR signaling pathway	3320	68	33	-0.101419	0.451747	0.883	0.7655	1	Inhibited	http://www.genome.jp/dbget-bin/show_pathway?hsa03320+2710+2712+948+2169+2171+2173+5465+6258+5467+5468+6342+30+34+1579+1962+1374+2180+2181+2182+23305+51703+4023+1581+3158+51+3611+9370+79966+335+7316+116519+4199+7350
82	Dilated cardiomyopathy	5414	89	39	-0.39702	0.767005	0.579	0.804575	1	Inhibited	http://www.genome.jp/dbget-bin/show_pathway?hsa05414+10368+27092+55799+775+778+782+783+9254+93589+488+3674+3678+3680+8515+3688+3690+3691+3693+3694+6445+6443+3908+4000+7137+7168+7170+70+7273+1674+153+2778+107+111+5567+5613+60+71+3479+7042
83	Taste transduction	4742	45	12	1.29418	0.998538	0.461	0.817456	1	Activated	http://www.genome.jp/dbget-bin/show_pathway?hsa04742+773+2782+51764+5567+5613+2914+5330+80835+5136+40+2778+50835
84	Leukocyte transendothelial mig	4670	115	53	1.51779	0.621457	0.764	0.828455	1	Activated	http://www.genome.jp/dbget-bin/show_pathway?hsa04670+24146+51208+9071+9073+9074+9076+90952+5781+3689+1500+4301+50848+3683+3688+23533+5290+5291+5293+5295+5296+8503+60+71+103910+58498+9475+5578+5579+5747+387+83700+1432+5600+394+1495+1496+27035+5879+5906+7409+7410+7430+11069+7852+2770+2773+7070+5335+998+7414+7408+87+88
85	Intestinal immune network for	4672	48	13	0.285905	0.99866	0.489	0.838358	1	Activated	http://www.genome.jp/dbget-bin/show_pathway?hsa04672+958+115650+23495+3111+3119+3122+3125+3126+3600+3565+4055+9020+7852
86	Maturity onset diabetes of the	4950	23	5	0.429058	0.996983	0.545	0.874798	1	Activated	http://www.genome.jp/dbget-bin/show_pathway?hsa04950+3280+3174+4821+3375+5078
87	Toll-like receptor signaling p	4620	100	45	1.1663	0.699027	0.779	0.87552	1	Activated	http://www.genome.jp/dbget-bin/show_pathway?hsa04620+1147+7189+4615+5594+7187+8737+3441+3442+3446+3449+3451+958+6885+1432+5600+3576+5879+5599+5601+5602+29110+6352+10000+208+6772+4792+23643+7100+148022+841+23533+5290+5291+5293+5295+5296+8503+3454+3455+51284+5609+6416+5606+5604+3593
88	Hedgehog signaling pathway	4340	53	16	1.08212	0.996092	0.553	0.879311	1	Activated	http://www.genome.jp/dbget-bin/show_pathway?hsa04340+652+656+7474+7480+7482+1452+1454+1455+53944+5567+5613+23291+8945+2736+2619+64399
89	Toxoplasmosis	5145	129	60	-0.235386	0.586771	0.939	0.879394	1	Inhibited	http://www.genome.jp/dbget-bin/show_pathway?hsa05145+4615+7189+6885+1147+4792+5594+5599+5601+5602+1432+5600+5606+2770+2773+2775+3593+329+331+4843+3716+6772+3111+3119+3122+3125+3126+240+8651+54205+842+841+23533+5290+5291+5293+5295+5296+8503+5163+10000+208+3688+8398+8399+8681+10319+3908+3912+3915+3918+23643+3303+3304+3310+3312+3459+958+572+3949+7042
90	Antigen processing and present	4612	73	31	0.229479	0.819837	0.781	0.925754	1	Activated	http://www.genome.jp/dbget-bin/show_pathway?hsa04612+4801+5993+5994+8625+1508+1514+1520+5641+920+3805+3809+2923+567+3134+3111+3119+3122+3125+3126+821+3309+3320+3326+3303+3304+3308+3310+3312+10197+5720+5721
91	Melanogenesis	4916	99	44	0.85394	0.736404	0.923	0.942135	1	Activated	http://www.genome.jp/dbget-bin/show_pathway?hsa04916+1855+1856+1857+7306+4286+5567+5613+815+816+817+818+801+805+808+2770+2773+2775+4254+7855+7976+8325+5330+5331+5332+1387+2033+6934+2778+5579+64764+90993+107+111+5578+2776+7474+7480+7482+5594+5604+5894+3265+3845+4893
92	Amoebiasis	5146	105	47	-0.0689679	0.718911	0.969	0.948461	1	Inhibited	http://www.genome.jp/dbget-bin/show_pathway?hsa05146+10319+3908+3912+3915+3918+3576+3554+7850+4843+3593+5868+23533+5290+5291+5293+5295+5296+8503+3689+384+2778+2776+5578+5579+107+5330+5331+5332+5567+5613+7042+1277+1278+1281+1284+1288+1289+1290+1302+50509+7414+87+88+5747+5269+6317+6318
93	Phototransduction	4744	29	8	-0.495362	0.990473	0.751	0.963966	1	Inhibited	http://www.genome.jp/dbget-bin/show_pathway?hsa04744+5148+5158+2780+2782+9187+801+805+808
94	Salivary secretion	4970	84	36	0.146681	0.81416	0.921	0.965716	1	Activated	http://www.genome.jp/dbget-bin/show_pathway?hsa04970+153+148+1131+54831+6558+2778+107+111+5567+5613+6844+2776+5330+5331+5332+3708+491+492+493+5578+5579+801+805+808+2983+952+3778+5554+1471+476+478+480+481+483+486+6522
95	Leishmaniasis	5140	71	26	-0.534558	0.972144	0.811	0.975844	1	Inhibited	http://www.genome.jp/dbget-bin/show_pathway?hsa05140+3688+2209+5579+1378+3689+3716+6772+3111+3119+3122+3125+3126+4615+4792+3565+3593+4843+7042+5594+2002+1432+5600+7189+6885+3459+5743
96	Calcium signaling pathway	4020	177	77	-0.281536	0.853635	0.943	0.97961	1	Inhibited	http://www.genome.jp/dbget-bin/show_pathway?hsa04020+3707+107+5136+4843+7416+7417+7419+5481+6543+6547+815+816+817+818+11261+5530+5532+5533+5534+5578+5579+952+2064+2065+5156+2776+1139+2902+2906+5026+9127+5335+56848+8877+3708+5256+5257+5261+5330+5331+5332+7220+775+778+773+777+1128+1131+148+1909+2911+2915+3269+3358+5733+6865+6869+887+801+805+808+291+292+293+487+488+135+136+153+3363+5567+5613+2778+89…
97	Basal cell carcinoma	5217	53	16	0.389652	0.996092	0.908	0.995282	1	Activated	http://www.genome.jp/dbget-bin/show_pathway?hsa05217+2736+652+7157+7474+7480+7482+324+8313+1855+1856+1857+7855+7976+8325+64399+6934
98	Type I diabetes mellitus	4940	43	16	0	0.928366	1	0.997371	1	Inhibited	http://www.genome.jp/dbget-bin/show_pathway?hsa04940+3382+3593+1363+5798+5799+2571+2572+3329+3111+3119+3122+3125+3126+3134+355+5551
99	Autoimmune thyroid disease	5320	51	16	0.0353692	0.992567	0.958	0.998773	1	Activated	http://www.genome.jp/dbget-bin/show_pathway?hsa05320+3111+3119+3122+3125+3126+958+7253+355+3134+5551+3565+3441+3442+3446+3449+3451
100	Allograft rejection	5330	37	11	0	0.990015	1	0.99995	1	Inhibited	http://www.genome.jp/dbget-bin/show_pathway?hsa05330+3111+3119+3122+3125+3126+3134+958+355+5551+3565+3593
101	Asthma	5310	30	8	0	0.993557	1	0.999979	1	Inhibited	http://www.genome.jp/dbget-bin/show_pathway?hsa05310+3111+3119+3122+3125+3126+958+3565+8288
102	Malaria	5144	51	13	0	0.99957	1	1	1	Inhibited	http://www.genome.jp/dbget-bin/show_pathway?hsa05144+9672+4233+948+3043+4615+1378+3683+3689+958+7058+7042+3576+6403
103	Graft-versus-host disease	5332	40	8	0	0.999913	1	1	1	Inhibited	http://www.genome.jp/dbget-bin/show_pathway?hsa05332+3111+3119+3122+3125+3126+355+3134+5551

## Sheet: SFG
Rank	Name	ID	pSize	NDE	tA	pNDE	pPERT	pG	pGFWER	Status	KEGGLINK
1	Focal adhesion	4510	199	92	28.5447	0.000143674	5e-06	1.5843e-08	1.63182e-06	Activated	http://www.genome.jp/dbget-bin/show_pathway?hsa04510+3688+3691+3693+3696+22801+3655+3679+3685+8515+8516+2316+998+85366+91807+10398+10627+4659+6093+208+5170+29780+7414+7408+5728+5291+5296+81+88+5747+824+2909+394+5578+5582+2534+5923+10319+1277+1278+1284+1289+1291+1301+1302+2335+284217+3371+3911+3912+3913+3914+3915+3918+50509+6696+7057+7148+7450+857+858+331+596+2002+5594+5604+5605+673+3265+6655+1956…
2	ECM-receptor interaction	4512	83	43	4.86782	0.000511359	5e-06	5.31418e-08	5.4736e-06	Activated	http://www.genome.jp/dbget-bin/show_pathway?hsa04512+10319+284217+3911+3912+3913+3914+3915+3918+1277+1278+1284+1289+1291+1301+1302+50509+1605+3371+7148+51206+2812+7450+6696+2335+7057+3688+3655+3685+3161+961+22987+6383+6385+9672+3691+3696+3693+22801+8515+8516+3679+960+375790
3	Epithelial cell signaling in H	5120	68	35	-5.10831	0.00192763	0.003	7.55282e-05	0.00777941	Inhibited	http://www.genome.jp/dbget-bin/show_pathway?hsa05120+5600+5603+3725+5599+5601+5602+6416+8517+3551+4792+10312+51382+523+526+527+534+535+537+8992+9550+5058+2919+3576+998+50848+58494+83700+5335+6868+7082+1445+1956+4067+5803+5781
4	Regulation of actin cytoskelet	4810	210	90	15.1835	0.00337095	0.004	0.000164692	0.0169632	Activated	http://www.genome.jp/dbget-bin/show_pathway?hsa04810+10093+10095+10552+81873+375189+10163+55845+324+50649+10152+23191+10458+54961+85464+1072+3984+3985+2934+85477+7414+200576+8395+8396+81+88+4478+5962+7430+4659+10398+10627+85366+91807+6093+5058+5062+8874+9459+998+23365+9138+128239+8826+2909+7410+5594+5604+5605+673+5291+5296+1793+55970+9564+5747+1131+1445+22801+3655+3679+3685+3688+3691+3693+3696+85…
5	Notch signaling pathway	4330	47	30	-0.0136424	2.35883e-05	0.996	0.00027391	0.0282127	Inhibited	http://www.genome.jp/dbget-bin/show_pathway?hsa04330+51107+5664+3065+3066+9541+1487+1488+9612+3280+1387+2033+2648+8850+84441+9794+6868+151636+196403+23220+8650+9253+182+3714+4851+4853+4854+1855+1856+3955+10683
6	Adipocytokine signaling pathwa	4920	66	29	3.54318	0.0556449	0.019	0.00830164	0.855069	Activated	http://www.genome.jp/dbget-bin/show_pathway?hsa04920+4792+4793+5781+9021+1374+2538+2182+23305+51422+5563+5565+32+5465+79602+3953+6794+84254+6513+3551+8517+7133+6774+5599+5601+5602+208+8660+7132+10891
7	Cell cycle	4110	122	56	4.59246	0.00344775	0.311	0.00840429	0.865642	Activated	http://www.genome.jp/dbget-bin/show_pathway?hsa04110+4173+4174+4176+23594+23595+5001+25847+51433+51434+64682+8881+996+6500+8454+983+472+545+4085+699+9184+8555+8556+7529+7533+1026+1387+2033+9088+27127+8243+5925+10912+4616+1028+1030+7042+7043+8317+891+1022+1017+1021+902+7272+1031+1032+9126+10735+5934+1874+25+7029+1869+1870+3065+3066
8	MAPK signaling pathway	4010	265	111	2.51294	0.00301138	0.357	0.00842351	0.867621	Activated	http://www.genome.jp/dbget-bin/show_pathway?hsa04010+5923+1843+1846+1848+1850+1852+5801+9448+5322+8398+3925+3551+8517+5594+5604+5605+673+4763+5578+5582+5567+5613+9693+5922+22800+22808+3265+6237+25780+6655+2768+55970+5156+5159+2260+2261+2263+1956+4915+10368+27092+773+781+782+783+8911+8913+5154+5155+2247+2257+2258+2259+27006+627+3164+5598+5607+8986+9252+7867+4208+2005+2002+5600+5603+5536+5608+5606+…
9	RNA transport	3013	23	15	-0.0688	0.00204766	0.556	0.0088553	0.912096	Inhibited	http://www.genome.jp/dbget-bin/show_pathway?hsa03013+22916+4686+9939+55110+9775+22985+7175+7329+7919+57187+1965+1977+9470+1982+1975
10	Shigellosis	5131	60	32	-0.0141609	0.00139399	0.995	0.0105144	1	Inhibited	http://www.genome.jp/dbget-bin/show_pathway?hsa05131+1793+2017+1445+25+391+998+10163+10093+10095+10552+81873+7414+9474+8767+8517+3551+4792+4793+5599+5601+5602+5594+5600+5603+3576+7307+7322+8945+6093+375189+3688+960
11	Parkinson's disease	5012	111	40	-5.2409	0.346959	0.007	0.0170505	1	Inhibited	http://www.genome.jp/dbget-bin/show_pathway?hsa05012+7318+5071+9627+65018+6622+7345+374291+4694+4700+4701+4706+4707+4708+4709+4711+4712+4717+4719+4722+4724+4728+4729+6390+7385+7386+125965+1329+1350+509+518+27429+291+5481+7416+7419+51465+7326+7327+842+317
12	Glioma	5214	65	33	-0.561546	0.00342445	0.875	0.0204065	1	Inhibited	http://www.genome.jp/dbget-bin/show_pathway?hsa05214+7039+5154+5155+3479+1956+5156+5159+3480+801+805+808+815+817+5578+5582+25759+6464+6655+673+5604+5605+5594+5291+5296+208+5728+1021+5925+1869+1870+5335+3265+1026
13	Toxoplasmosis	5145	129	54	4.47809	0.0334375	0.096	0.0216402	1	Activated	http://www.genome.jp/dbget-bin/show_pathway?hsa05145+4615+3654+6885+23118+3551+8517+4792+4793+5594+5599+5601+5602+5600+5603+5606+5608+2771+596+331+3716+3111+3117+3119+3123+3127+8651+6774+842+5291+5296+208+3655+3688+5322+8398+10319+284217+3911+3912+3913+3914+3915+3918+23643+7099+3303+3306+3459+7132+7042+7043+3587+3588+7297
14	Gap junction	4540	88	39	5.48675	0.0255491	0.129	0.0221318	1	Activated	http://www.genome.jp/dbget-bin/show_pathway?hsa04540+5578+5582+2771+2697+5598+10746+5607+5592+3358+983+1902+5567+5613+7082+10381+203068+347733+84617+108+114+7278+5594+5604+5605+3265+6655+1956+5156+5159+5154+5155+56034+153+2778+2767+5330+5331+3708+3709
15	Small cell lung cancer	5222	84	37	4.95367	0.0322271	0.112	0.0239096	1	Activated	http://www.genome.jp/dbget-bin/show_pathway?hsa05222+1017+3688+3655+3685+51588+8554+9063+5915+208+1163+842+317+5728+5291+5296+5747+10319+1284+2335+284217+3911+3912+3913+3914+3915+3918+331+596+3551+8517+4792+7188+1869+1870+1021+5925+1030
16	Gastric acid secretion	4971	73	31	-2.3092	0.0766539	0.075	0.0354068	1	Inhibited	http://www.genome.jp/dbget-bin/show_pathway?hsa04971+887+1131+108+114+5567+5613+5330+5331+3708+3709+5578+5582+2778+477+478+481+482+6522+3784+7430+2771+6750+3766+3773+801+805+808+85366+91807+815+817
17	Amoebiasis	5146	105	47	-0.707275	0.012314	0.606	0.0440118	1	Inhibited	http://www.genome.jp/dbget-bin/show_pathway?hsa05146+3553+2335+10319+284217+3911+3912+3913+3914+3915+3918+3576+2919+3554+7099+5878+7879+3315+5291+5296+384+731+735+2774+2778+2767+9630+5578+5582+5330+5331+5567+5613+7042+7043+1277+1278+1284+1289+1301+1302+50509+7414+81+88+5747+1992+5269
18	Prion diseases	5020	35	17	-2.19483	0.0504628	0.157	0.0462527	1	Inhibited	http://www.genome.jp/dbget-bin/show_pathway?hsa05020+5621+4684+3915+5567+5613+581+2534+5604+5605+5594+2002+1958+3553+4851+3303+731+735
19	Pancreatic cancer	5212	71	33	1.93891	0.0178365	0.454	0.047098	1	Activated	http://www.genome.jp/dbget-bin/show_pathway?hsa05212+5291+5296+9459+208+3551+8517+673+842+5604+5605+5594+5900+5898+5899+10928+5337+5599+5601+5602+7039+3716+6774+5228+7422+998+1021+5925+1869+1870+7042+7043+7048+1956
20	Arrhythmogenic right ventricul	5412	73	27	0.779834	0.325942	0.026	0.0489037	1	Activated	http://www.genome.jp/dbget-bin/show_pathway?hsa05412+6444+10368+27092+781+782+783+6443+1605+4000+1756+3728+22801+3655+3679+3685+8515+8516+3688+3691+3693+3696+1495+81+88+51176+6934+2697
21	p53 signaling pathway	4115	68	27	-2.98593	0.18482	0.054	0.0559608	1	Inhibited	http://www.genome.jp/dbget-bin/show_pathway?hsa04115+10912+4616+4194+545+472+56475+1017+900+901+64326+5728+5268+7057+3479+5054+1026+637+355+51512+581+8795+983+317+842+25898+1021+891
22	Basal cell carcinoma	5217	53	13	6.03613	0.947848	0.012	0.0622897	1	Activated	http://www.genome.jp/dbget-bin/show_pathway?hsa05217+2736+2737+5727+324+1855+1856+2535+8321+8322+8324+8325+51176+6934
23	ErbB signaling pathway	4012	86	38	-2.8895	0.0286978	0.512	0.0767042	1	Inhibited	http://www.genome.jp/dbget-bin/show_pathway?hsa04012+2002+2066+2065+1956+1026+5058+5062+2549+7039+5609+6416+23624+867+9542+5599+5601+5602+5747+6655+25759+6464+5578+5582+815+817+5335+3084+685+3725+25+5291+5296+208+5594+5604+5605+673+3265
24	Chronic myeloid leukemia	5220	73	33	1.51294	0.0280393	0.527	0.0770562	1	Activated	http://www.genome.jp/dbget-bin/show_pathway?hsa05220+2122+861+5781+25+613+7042+7043+3065+3066+1487+1488+7048+4792+3551+8517+1026+6655+25759+6464+23624+867+1869+1870+5925+1021+208+5291+5296+5594+5604+5605+673+3265
25	Circadian rhythm - mammal	4710	21	11	-1.32608	0.0617177	0.248	0.0792776	1	Inhibited	http://www.genome.jp/dbget-bin/show_pathway?hsa04710+1454+79365+1407+5187+8863+6500+8454+8945+26224+6095+6096
26	Progesterone-mediated oocyte m	4914	86	34	-3.43536	0.157461	0.1	0.0811106	1	Inhibited	http://www.genome.jp/dbget-bin/show_pathway?hsa04914+3480+3479+108+114+983+208+25847+51433+51434+64682+8881+996+4085+699+891+3320+3326+5567+5613+9088+6196+5594+5604+5605+2771+1017+5599+5600+5601+5602+5603+5291+5296+673
27	Amyotrophic lateral sclerosis	5014	53	17	3.88171	0.659911	0.026	0.086909	1	Activated	http://www.genome.jp/dbget-bin/show_pathway?hsa05014+6506+2902+2905+581+596+317+842+637+7132+7133+4217+5606+5608+5600+5603+847+57679
28	SNARE interactions in vesicula	4130	36	15	-1.02833	0.205927	0.091	0.0932684	1	Inhibited	http://www.genome.jp/dbget-bin/show_pathway?hsa04130+662+55014+51272+10652+9570+9342+10228+143187+8417+10791+6616+8773+6843+6844+9341
29	Renal cell carcinoma	5211	70	32	-0.596113	0.0254208	0.739	0.0934534	1	Inhibited	http://www.genome.jp/dbget-bin/show_pathway?hsa05211+5781+7042+7043+5228+7422+6513+9915+1387+2033+8453+6923+54583+2034+7039+5155+201163+2271+6655+2549+5058+5062+998+208+5291+5296+3725+3082+5594+5604+5605+673+3265
30	Long-term depression	4730	67	28	-3.4048	0.106878	0.18	0.0952447	1	Inhibited	http://www.genome.jp/dbget-bin/show_pathway?hsa04730+5330+5331+2767+2892+5322+8398+10672+2768+2771+2778+5578+5582+3480+1394+1392+3479+5592+773+10842+5594+5604+5605+673+3265+5519+4067+3708+3709
31	Colorectal cancer	5210	63	25	1.94393	0.197539	0.099	0.0964999	1	Activated	http://www.genome.jp/dbget-bin/show_pathway?hsa05210+7042+7043+5291+5296+842+26060+324+4436+673+5599+5601+5602+5900+5604+5605+5594+3725+596+51176+6934+208+2956+581+4437+7048
32	GnRH signaling pathway	4912	98	41	-4.31524	0.0590226	0.339	0.0982744	1	Inhibited	http://www.genome.jp/dbget-bin/show_pathway?hsa04912+5578+5580+108+114+5330+5331+998+815+817+5606+5608+5600+5603+10746+4215+5598+5322+8398+3708+3709+801+805+808+2767+5337+2778+5567+5613+2002+5594+5604+5605+3265+6655+1956+5609+6416+5599+5601+5602+3725
33	Regulation of autophagy	4140	33	6	-2.28745	0.986061	0.022	0.104795	1	Inhibited	http://www.genome.jp/dbget-bin/show_pathway?hsa04140+10533+23710+9474+9140+30849+5563
34	Fc gamma R-mediated phagocytos	4666	93	40	-1.92626	0.0399311	0.549	0.10567	1	Inhibited	http://www.genome.jp/dbget-bin/show_pathway?hsa04666+9103+4067+5788+5291+5296+3635+27040+5335+5580+5604+5605+5594+208+7410+10163+10093+10095+10552+81873+998+5337+5058+7408+3984+3985+1072+50807+8398+4082+4651+2934+85477+8395+8611+8613+1785+26052+56848+5578+5582
35	Axon guidance	4360	128	47	4.59074	0.274037	0.08	0.105674	1	Activated	http://www.genome.jp/dbget-bin/show_pathway?hsa04360+2771+7852+5594+10725+4772+4773+4776+3983+9353+2534+5747+998+6093+5058+5062+3688+25791+25+219699+6092+4917+2048+2049+1942+23365+10154+3984+3985+23654+5364+3265+5361+5362+223117+6405+7869+57556+80031+10505+10509+54910+57715+64218+57522+8829+3897+1072
36	Tight junction	4530	131	54	0.889031	0.0449818	0.571	0.119738	1	Activated	http://www.genome.jp/dbget-bin/show_pathway?hsa04530+50848+58494+83700+5578+5580+5582+5583+5519+149461+24146+26285+51208+7122+3996+56288+9223+7082+2035+2036+23136+1495+2017+9218+5865+6709+10398+10627+4625+4629+57644+79784+8531+55870+22800+22808+3265+6237+208+2771+57530+51776+998+5522+5872+81+88+9414+7525+260425+9863+5728+93643+64398+8189
37	Neurotrophin signaling pathway	4722	126	53	0.110741	0.0317312	0.976	0.138581	1	Activated	http://www.genome.jp/dbget-bin/show_pathway?hsa04722+4915+4916+627+5291+5296+5335+25759+6464+5580+208+3265+5604+5605+673+6655+5594+6196+5781+2549+4792+4793+8986+9252+815+817+1445+5599+5601+5602+3725+4217+8660+5600+5603+5607+5598+4215+396+25+5609+998+10782+8767+3654+7529+7533+3551+596+801+805+808+5664+581
38	Insulin signaling pathway	4910	136	55	3.19417	0.0616289	0.519	0.142094	1	Activated	http://www.genome.jp/dbget-bin/show_pathway?hsa04910+51763+3635+3551+5599+5601+5602+5792+8651+9021+2002+2872+8569+5594+51422+5563+5565+5509+5255+801+805+808+5567+5575+5576+5613+31+32+6194+5837+2308+6655+3265+1977+9470+5604+5605+25759+6464+3643+673+2538+8789+23265+10891+10580+6009+208+5291+5296+23433+6720+5170+23624+867+8660
39	Melanoma	5218	71	30	-3.8193	0.0856791	0.458	0.166305	1	Inhibited	http://www.genome.jp/dbget-bin/show_pathway?hsa05218+673+4286+5728+1956+2260+3480+5156+5159+2247+2257+2258+2259+27006+3082+3479+5154+5155+56034+1026+1869+1870+5925+1021+208+5291+5296+5594+5604+5605+3265
40	Apoptosis	4210	87	34	3.42545	0.177901	0.255	0.185679	1	Activated	http://www.genome.jp/dbget-bin/show_pathway?hsa04210+581+1676+596+472+9941+9131+331+842+840+839+5567+5575+5576+5613+4792+317+637+843+823+824+208+3551+8517+8837+5291+5296+3654+4615+3554+7132+8795+8797+355+3553
41	Bacterial invasion of epitheli	5100	70	28	3.99048	0.167257	0.29	0.195284	1	Activated	http://www.genome.jp/dbget-bin/show_pathway?hsa05100+1731+1495+998+2017+3688+10093+10095+10552+81873+1793+5747+5291+5296+23624+867+1785+26052+9564+10163+2549+25759+6464+2335+857+858+391+26084+7414
42	NOD-like receptor signaling pa	4621	62	27	0.718149	0.070503	0.702	0.198265	1	Activated	http://www.genome.jp/dbget-bin/show_pathway?hsa04621+8767+8517+4792+4793+3551+6885+23118+3576+2919+6355+64170+331+3553+7205+22900+3320+3326+7184+55914+5599+5601+5602+5594+5600+5603+84674+4671
43	Bladder cancer	5219	42	17	-2.18795	0.226232	0.223	0.201132	1	Inhibited	http://www.genome.jp/dbget-bin/show_pathway?hsa05219+3265+1890+5228+7422+3576+7057+1956+1026+1869+1870+5925+2261+9252+5594+5604+5605+673
44	Pathogenic Escherichia coli in	5130	52	19	-3.52206	0.39193	0.134	0.207269	1	Inhibited	http://www.genome.jp/dbget-bin/show_pathway?hsa05130+23643+7099+7278+2017+6093+7430+998+25+2534+5578+3688+10381+203068+347733+84617+10093+10095+10552+81873
45	Melanogenesis	4916	99	36	8.8669	0.333635	0.158	0.207846	1	Activated	http://www.genome.jp/dbget-bin/show_pathway?hsa04916+1855+1856+1638+7306+4286+5567+5613+815+817+801+805+808+2771+1910+4254+2535+8321+8322+8324+8325+5330+5331+1387+2033+51176+6934+2778+1385+108+114+5578+5582+5594+5604+5605+3265
46	Olfactory transduction	4740	114	21	-4.45857	0.999933	0.056	0.217404	1	Inhibited	http://www.genome.jp/dbget-bin/show_pathway?hsa04740+815+817+2774+801+805+808+5567+5613+120066+138804+26529+26531+282763+284521+390058+390064+81285+81696+8387+1258+5592
47	Cytosolic DNA-sensing pathway	4623	53	15	1.17682	0.843847	0.072	0.23093	1	Activated	http://www.genome.jp/dbget-bin/show_pathway?hsa04623+3553+9641+3665+57506+3551+8517+23586+4792+4793+11128+171568+51082+51728+55703+11277
48	Hepatitis C	5160	124	46	2.23056	0.24905	0.25	0.235128	1	Activated	http://www.genome.jp/dbget-bin/show_pathway?hsa05160+23586+57506+9641+3665+4792+8517+3551+3454+3455+3716+7297+6773+10379+949+975+149461+24146+26285+51208+7122+9021+5519+5522+51588+8554+9063+3576+6774+1965+5600+5603+5594+1956+6655+3265+673+5291+5296+208+1026+5599+5601+5602+7132+10062+5465
49	Type II diabetes mellitus	4930	46	14	2.69714	0.739852	0.088	0.242961	1	Activated	http://www.genome.jp/dbget-bin/show_pathway?hsa04930+5291+5296+3643+8651+9021+5594+3551+5580+8660+5599+5601+5602+773+8913
50	Type I diabetes mellitus	4940	43	18	0.248149	0.170674	0.387	0.245533	1	Activated	http://www.genome.jp/dbget-bin/show_pathway?hsa04940+3382+1363+941+5799+2572+3111+3117+3119+3123+3127+3105+3106+3107+3133+3134+355+5551+3553
51	Dilated cardiomyopathy	5414	89	35	0.446019	0.162325	0.416	0.249528	1	Activated	http://www.genome.jp/dbget-bin/show_pathway?hsa05414+6444+10368+27092+781+782+783+22801+3655+3679+3685+8515+8516+3688+3691+3693+3696+6443+1605+4000+7134+7139+7169+7170+1756+7273+153+2778+108+114+5567+5613+4625+3479+7042+7043
52	Alzheimer's disease	5010	156	51	2.25397	0.654919	0.135	0.302882	1	Activated	http://www.genome.jp/dbget-bin/show_pathway?hsa05010+5664+51107+23621+6868+842+317+374291+4694+4700+4701+4706+4707+4708+4709+4711+4712+4717+4719+4722+4724+4728+4729+6390+7385+7386+509+518+125965+1329+1350+6263+3708+3709+5330+5331+2902+2905+823+824+355+7132+637+5594+348+801+805+808+4035+840+6622+3553
53	Chemokine signaling pathway	4062	184	55	8.57173	0.895244	0.102	0.309872	1	Activated	http://www.genome.jp/dbget-bin/show_pathway?hsa04062+7852+2919+3576+6355+6362+6363+6364+6368+6375+9547+5747+1445+2268+4067+5291+5296+5330+5331+25759+6464+2771+10681+2784+2786+2788+55970+9564+156+2868+2869+408+6093+7410+998+108+114+5580+56288+5567+5613+5058+6773+6774+5594+208+3265+5604+5605+673+3551+8517+4792+4793+57580+6655
54	Antigen processing and present	4612	73	25	0.899882	0.517941	0.194	0.331364	1	Activated	http://www.genome.jp/dbget-bin/show_pathway?hsa04612+4801+1385+1508+920+3805+3808+3812+2923+567+3105+3106+3107+3133+3134+3111+3117+3119+3123+3127+6890+3320+3326+3303+3306+5721
55	Vibrio cholerae infection	5110	54	22	0.330589	0.176223	0.609	0.346851	1	Activated	http://www.genome.jp/dbget-bin/show_pathway?hsa05110+375+10312+51382+523+526+527+534+535+537+8992+9550+9414+7082+2778+3784+5578+5582+5335+5567+5613+23480+11015
56	Non-small cell lung cancer	5223	54	22	-1.71756	0.176223	0.65	0.36274	1	Inhibited	http://www.genome.jp/dbget-bin/show_pathway?hsa05223+5578+5582+842+208+5170+5291+5296+1021+1869+1870+3265+5335+7039+1956+6789+5925+5915+6655+5594+5604+5605+673
57	Vascular smooth muscle contrac	4270	113	43	1.78143	0.196933	0.605	0.372614	1	Activated	http://www.genome.jp/dbget-bin/show_pathway?hsa04270+85366+91807+10398+4659+4660+6093+5578+5580+5582+5583+23365+9138+59+2767+10672+2768+5330+5331+3708+3709+801+805+808+10242+27094+3778+5322+8398+800+673+5604+5605+5594+135+108+114+5567+5613+5592+2778+10267+4629+10335
58	Systemic lupus erythematosus	5322	117	19	0.961957	0.999996	0.122	0.378654	1	Activated	http://www.genome.jp/dbget-bin/show_pathway?hsa05322+9103+720+731+735+941+3111+3117+3119+3123+3127+3014+8334+9555+8342+8351+6738+6632+81+88
59	Graft-versus-host disease	5332	40	15	0.248149	0.36931	0.346	0.390683	1	Activated	http://www.genome.jp/dbget-bin/show_pathway?hsa05332+3111+3117+3119+3123+3127+355+3105+3106+3107+3133+3134+5551+941+3553+3812
60	Viral myocarditis	5416	70	27	0.629585	0.23716	0.552	0.397087	1	Activated	http://www.genome.jp/dbget-bin/show_pathway?hsa05416+6444+6443+1605+1756+1982+1525+3111+3117+3119+3123+3127+3105+3106+3107+3133+3134+941+637+842+5551+4625+4629+57644+79784+2534+25+857
61	Leukocyte transendothelial mig	4670	115	41	3.24932	0.375851	0.359	0.405195	1	Activated	http://www.genome.jp/dbget-bin/show_pathway?hsa04670+149461+24146+26285+51208+7122+5781+1003+4267+5175+1500+9564+50848+3688+58494+5291+5296+10398+10627+6093+5578+5582+5747+83700+5600+5603+2909+394+1495+1536+7410+4478+7430+7852+2771+5335+998+399+7414+7408+81+88
62	Dorso-ventral axis formation	4320	24	9	-0.258315	0.427906	0.346	0.430866	1	Inhibited	http://www.genome.jp/dbget-bin/show_pathway?hsa04320+4851+4853+4854+2114+5594+5604+5605+6655+1956
63	Long-term potentiation	4720	70	26	-2.63296	0.321122	0.465	0.43328	1	Inhibited	http://www.genome.jp/dbget-bin/show_pathway?hsa04720+5578+5582+1387+2033+815+817+801+805+808+6196+2902+2905+5567+5613+4659+114+5594+5604+5605+673+3265+5502+5330+5331+3708+3709
64	Aldosterone-regulated sodium r	4960	42	17	-0.388995	0.226232	0.684	0.443491	1	Inhibited	http://www.genome.jp/dbget-bin/show_pathway?hsa04960+477+478+481+482+6446+3290+3291+3643+8660+5291+5296+5170+3479+5594+5578+5582+9351
65	TGF-beta signaling pathway	4350	82	32	0.696428	0.189621	0.846	0.45398	1	Activated	http://www.genome.jp/dbget-bin/show_pathway?hsa04350+7057+8454+92+130399+4091+6667+1387+2033+1030+1874+5934+3398+3399+3400+10468+10637+5519+6093+6500+5594+4086+4090+57154+64750+7048+7042+7043+1634+659+353500+655+8646
66	mTOR signaling pathway	4150	51	20	-0.221014	0.251546	0.653	0.460962	1	Inhibited	http://www.genome.jp/dbget-bin/show_pathway?hsa04150+51719+6794+673+1977+9470+6194+1975+5228+7422+253260+6009+5563+54541+6196+5594+208+5170+5291+5296+3479
67	T cell receptor signaling path	4660	107	38	-2.09554	0.394318	0.444	0.480154	1	Inhibited	http://www.genome.jp/dbget-bin/show_pathway?hsa04660+4792+4793+3551+8517+208+8915+5291+5296+6655+3265+3725+10725+4772+4773+4776+7006+5335+27040+7410+998+5058+5062+2534+917+920+23624+867+5788+5777+1493+5604+5605+5594+6885+5609+5601+5600+5603
68	Allograft rejection	5330	37	13	0.248149	0.497512	0.417	0.533761	1	Activated	http://www.genome.jp/dbget-bin/show_pathway?hsa05330+3105+3106+3107+3111+3117+3119+3123+3127+3133+3134+355+5551+941
69	Fc epsilon RI signaling pathwa	4664	76	27	2.1658	0.422362	0.494	0.53562	1	Activated	http://www.genome.jp/dbget-bin/show_pathway?hsa04664+2534+208+5600+5603+5609+6416+5606+5608+5291+5296+5578+5580+4067+27040+5335+3635+5594+5604+5605+3265+6655+5322+8398+5599+5601+5602+7410
70	Leishmaniasis	5140	71	25	1.14275	0.450069	0.466	0.537318	1	Activated	http://www.genome.jp/dbget-bin/show_pathway?hsa05140+3688+9103+3716+3111+3117+3119+3123+3127+7099+4615+4792+4793+7042+7043+3553+5777+5594+2002+5600+5603+3654+23118+6885+3459+3725
71	Neuroactive ligand-receptor in	4080	271	56	-0.666671	1	0.219	0.551592	1	Inhibited	http://www.genome.jp/dbget-bin/show_pathway?hsa04080+5645+5646+2847+4158+5618+3953+7067+7068+7442+2743+8001+2892+2902+2905+22953+2554+2557+2558+2560+2562+2563+2565+2566+2567+2550+2918+7434+117+5745+1394+59350+1901+53637+1902+23566+1268+9934+135+6915+5733+5729+7253+2492+56288+554+4986+4889+4160+1910+887+187+3358+153+1131+1141+1143
72	Malaria	5144	51	16	0.293765	0.697627	0.33	0.568344	1	Activated	http://www.genome.jp/dbget-bin/show_pathway?hsa05144+3082+6383+6385+9672+4035+975+2993+5175+7099+4615+7057+7042+7043+3553+3576+6403
73	Toll-like receptor signaling p	4620	100	34	2.34942	0.528046	0.438	0.569909	1	Activated	http://www.genome.jp/dbget-bin/show_pathway?hsa04620+3654+4615+5594+6696+3665+3551+6885+5600+5603+3576+114609+5599+5601+5602+3553+9641+208+23118+4792+941+23643+7099+8517+5291+5296+3454+3455+5609+6416+5606+5608+5604+5605+3725
74	Protein processing in endoplas	4141	164	58	0.579331	0.369377	0.651	0.58317	1	Activated	http://www.genome.jp/dbget-bin/show_pathway?hsa04141+5599+5601+5602+4217+5609+1965+2923+823+824+23480+7991+80267+10905+57134+5589+7326+7327+11231+7095+581+7466+5887+29979+56893+51465+10277+4287+3303+3306+6400+91319+27248+26232+7321+7322+7323+10294+3300+54788+10130+10961+64215+80700+6500+8454+3320+3326+4780+22872+10113+7184+596+23471+5071+10808+6238+6745+267
75	B cell receptor signaling path	4662	74	26	-1.29419	0.452676	0.558	0.600155	1	Inhibited	http://www.genome.jp/dbget-bin/show_pathway?hsa04662+4792+4793+3551+8517+8915+208+7410+5291+5296+975+8519+3635+3725+3265+25780+10725+4772+4773+4776+4067+5777+5604+5605+5594+6655+27071
76	PPAR signaling pathway	3320	68	19	0.390462	0.88078	0.287	0.600417	1	Activated	http://www.genome.jp/dbget-bin/show_pathway?hsa03320+2710+376497+2170+5465+5467+30+1374+2182+23305+3158+10580+51129+5170+6319+1582+10062+1593+1622+116519
77	Huntington's disease	5016	170	61	0.139486	0.313165	0.813	0.602913	1	Activated	http://www.genome.jp/dbget-bin/show_pathway?hsa05016+374291+4694+4700+4701+4706+4707+4708+4709+4711+4712+4717+4719+4722+4724+4728+4729+6390+7385+7386+125965+1329+1350+509+518+3065+3066+627+1387+2033+246721+5430+5431+5432+5433+5440+2902+1742+5330+5331+3708+291+5481+7416+7419+6874+7019+9519+160+3092+55081+1639+51164+7802+83544+7052+317+842+1385+10891+581+6667
78	Thyroid cancer	5216	29	10	-0.704968	0.542512	0.476	0.607856	1	Inhibited	http://www.genome.jp/dbget-bin/show_pathway?hsa05216+3265+673+5594+5604+5605+5979+7170+7175+51176+6934
79	Oocyte meiosis	4114	111	41	0.0459549	0.275975	0.986	0.626277	1	Activated	http://www.genome.jp/dbget-bin/show_pathway?hsa04114+983+4085+9088+6196+5594+5604+5605+25847+51433+51434+64682+8881+996+891+26271+6500+8454+1017+8945+815+817+3708+3709+801+805+808+5567+5613+108+114+7529+7533+27127+8243+9985+5527+5519+9126+3480+3479+699
80	Chagas disease	5142	101	37	0.383078	0.310754	0.885	0.630043	1	Activated	http://www.genome.jp/dbget-bin/show_pathway?hsa05142+7099+4615+3654+6416+5599+5601+5602+5600+5603+5594+3725+4792+3551+8517+3553+3459+7132+7048+5054+2771+2767+9630+5330+5331+2774+2778+5291+5296+208+7042+7043+5519+5522+355+8837+3576+917
81	Autoimmune thyroid disease	5320	51	15	0.248149	0.794468	0.355	0.639015	1	Activated	http://www.genome.jp/dbget-bin/show_pathway?hsa05320+3111+3117+3119+3123+3127+7253+355+3105+3106+3107+3133+3134+5551+1493+941
82	Acute myeloid leukemia	5221	57	20	0.678685	0.472978	0.612	0.648318	1	Activated	http://www.genome.jp/dbget-bin/show_pathway?hsa05221+5914+861+862+5467+6774+3728+51176+6934+5371+3265+3551+8517+6655+208+5291+5296+5594+5604+5605+673
83	VEGF signaling pathway	4370	73	26	-0.782675	0.419244	0.717	0.661911	1	Inhibited	http://www.genome.jp/dbget-bin/show_pathway?hsa04370+998+5335+56848+5322+8398+3315+7867+208+5291+5296+10725+4772+4773+4776+5578+5582+5747+5600+5603+25759+7422+5594+5604+5605+3265+842
84	RIG-I-like receptor signaling	4622	70	22	-0.910965	0.710546	0.435	0.671997	1	Inhibited	http://www.genome.jp/dbget-bin/show_pathway?hsa04622+23586+54941+57506+9641+3665+10010+64343+843+3551+8517+4792+4793+9474+9140+80143+5599+5601+5602+5600+5603+6885+3576
85	Cytokine-cytokine receptor int	4060	256	66	-1.81018	0.998436	0.346	0.712641	1	Inhibited	http://www.genome.jp/dbget-bin/show_pathway?hsa04060+659+92+3588+3977+3572+8807+3554+55540+7048+3553+655+7043+7042+7293+3604+355+8764+1896+8995+8744+8740+3587+3459+3455+3454+1436+1956+2321+5159+5156+50616+11009+4254+3082+7422+80301+5155+5154+56034+5618+2057+3566+2056+3597+3953+1271+3590+3570+23529+6362+6355+6368+6363+6364+7852+6375+9547+3576+7132+7133+27242+8718+8795+8797+2919+57007
86	Natural killer cell mediated c	4650	131	44	3.11212	0.562145	0.67	0.744413	1	Activated	http://www.genome.jp/dbget-bin/show_pathway?hsa04650+10725+4772+4773+4776+2534+3459+5335+27040+5551+3133+5578+5582+4068+10870+5781+5777+637+355+8795+8797+80328+4277+3384+3107+3106+3105+5291+5296+5594+5604+5605+673+3265+6655+25759+6464+5058+7410+3454+3455+9437+3808+3805+3812
87	Vasopressin-regulated water re	4962	43	15	0.229363	0.501958	0.795	0.765651	1	Activated	http://www.genome.jp/dbget-bin/show_pathway?hsa04962+554+2778+5567+5613+1385+361+396+5878+6844+10671+1639+51164+1780+51626+79659
88	Endometrial cancer	5213	52	18	-0.68173	0.507611	0.787	0.766048	1	Inhibited	http://www.genome.jp/dbget-bin/show_pathway?hsa05213+3265+324+1495+842+51176+6934+5728+5170+6655+2002+1956+208+5291+5296+5594+5604+5605+673
89	Salivary secretion	4970	84	28	0.332493	0.583866	0.752	0.800465	1	Activated	http://www.genome.jp/dbget-bin/show_pathway?hsa04970+153+1131+2778+108+114+5567+5613+6844+5330+5331+3708+3709+491+493+5578+5582+6263+801+805+808+5592+3778+1471+477+478+481+482+6522
90	Staphylococcus aureus infectio	5150	51	13	0.925688	0.925499	0.549	0.852122	1	Activated	http://www.genome.jp/dbget-bin/show_pathway?hsa05150+720+5648+3426+2204+9103+3111+3117+3119+3123+3127+3075+6403+6404
91	Wnt signaling pathway	4310	147	48	0.471388	0.655944	0.808	0.866487	1	Activated	http://www.genome.jp/dbget-bin/show_pathway?hsa04310+10725+4772+4773+4776+5578+5582+815+817+5330+5331+2535+8321+8322+8324+8325+5599+5601+5602+6093+23002+23500+1855+1856+81839+5467+3725+1487+1488+51176+6934+1387+2033+8607+6885+1452+8454+6500+8945+6907+79718+90665+324+5519+5527+5567+5613+1454+64840
92	Carbohydrate digestion and abs	4973	38	11	0.133701	0.791308	0.675	0.869093	1	Activated	http://www.genome.jp/dbget-bin/show_pathway?hsa04973+477+478+481+482+2542+8972+2538+5291+5296+208+5330
93	Phototransduction	4744	29	7	-0.533201	0.908119	0.596	0.873503	1	Inhibited	http://www.genome.jp/dbget-bin/show_pathway?hsa04744+1258+5158+9187+408+801+805+808
94	Pancreatic secretion	4972	97	30	-0.0514008	0.765764	0.809	0.916144	1	Inhibited	http://www.genome.jp/dbget-bin/show_pathway?hsa04972+1131+5330+5331+3708+3709+491+493+5578+5582+3784+3778+477+478+481+482+6522+8671+5645+5646+1359+1360+10136+1056+5322+8398+2778+108+114+4218+5874
95	Calcium signaling pathway	4020	177	55	0.384535	0.812294	0.88	0.954802	1	Activated	http://www.genome.jp/dbget-bin/show_pathway?hsa04020+3707+114+5136+7416+7419+5481+815+817+5578+5582+51196+1956+2065+2066+5156+5159+2767+9630+22953+2902+2905+5335+56848+85366+91807+113026+3708+3709+5255+6263+5330+5331+773+1131+1910+3358+5733+6915+887+801+805+808+7134+291+108+135+153+5567+5613+2774+2778+8911+8913+491+493
96	Jak-STAT signaling pathway	4630	153	44	-0.202975	0.928243	0.796	0.96248	1	Inhibited	http://www.genome.jp/dbget-bin/show_pathway?hsa04630+200734+208+5291+5296+6655+5781+1154+8651+9021+1387+2033+10379+6773+6774+6775+51588+8554+9063+5777+23624+867+8027+3716+7297+1271+2057+3454+3455+3459+3566+3570+3572+3587+3588+3590+3597+3598+3953+3977+5618+23529+11009+50616+2056
97	Lysosome	4142	121	38	0	0.750505	1	0.965907	1	Inhibited	http://www.genome.jp/dbget-bin/show_pathway?hsa04142+10312+527+535+537+1508+1512+1200+2629+3073+3074+4125+2990+2517+22901+411+3423+53+427+79158+2760+5660+3916+3920+950+4891+10577+256471+138050+4074+1174+8905+8907+26985+8943+23062+23163+23431+9179
98	Intestinal immune network for	4672	48	11	-0.04203	0.965126	0.829	0.978535	1	Inhibited	http://www.genome.jp/dbget-bin/show_pathway?hsa04672+941+3111+3117+3119+3123+3127+8174+57379+23308+7852+5284
99	Complement and coagulation cas	4610	67	18	0.356238	0.914214	0.916	0.986003	1	Activated	http://www.genome.jp/dbget-bin/show_pathway?hsa04610+2161+2158+7056+2+7450+2157+2152+3827+3818+5054+3426+3075+735+731+725+710+720+5648
100	Hedgehog signaling pathway	4340	53	12	-0.211948	0.973722	0.868	0.987346	1	Inhibited	http://www.genome.jp/dbget-bin/show_pathway?hsa04340+5727+353500+655+7546+1452+1454+1455+5567+5613+8945+2736+2737
101	Maturity onset diabetes of the	4950	23	4	-0.0621597	0.976887	0.868	0.987803	1	Inhibited	http://www.genome.jp/dbget-bin/show_pathway?hsa04950+3280+3174+4821+5080
102	Taste transduction	4742	45	10	0.0325958	0.969417	0.977	0.998577	1	Activated	http://www.genome.jp/dbget-bin/show_pathway?hsa04742+773+2784+5567+5613+5330+5136+114+2778+259291+50831
103	Asthma	5310	30	5	0	0.989766	1	0.999947	1	Inhibited	http://www.genome.jp/dbget-bin/show_pathway?hsa05310+3111+3117+3119+3123+3127
