# Supplementary material for: PathNet: a tool for pathway analysis using topological information
Source: Source Code Biol Med. 2012 Sep 24;7:10. doi: 10.1186/1751-0473-7-10 (PMC3563509; doi:10.1186/1751-0473-7-10)
Supplement: Additional file 8 — Contextual AD pathway association. An Excel spreadsheet of the pathways identified to have a statistically significant contextual association with the AD pathway. [file 1751-0473-7-10-S8.xlsx]

## Sheet: Incipient
	Hedgehog signaling pathway	Melanoma	Pathways in cancer	Basal cell carcinoma	TGF-beta signaling pathway	Endocytosis	Wnt signaling pathway	Melanogenesis	Regulation of actin cytoskeleton	Asthma	Intestinal immune network for IgA production	MAPK signaling pathway	Insulin signaling pathway	Allograft rejection	p53 signaling pathway	Leishmaniasis	Graft-versus-host disease	Cytokine-cytokine receptor interaction	Type I diabetes mellitus	Glioma	Prostate cancer	Chronic myeloid leukemia	Autoimmune thyroid disease	Jak-STAT signaling pathway	Bladder cancer	Antigen processing and presentation	Gap junction	Adherens junction	Systemic lupus erythematosus	Toxoplasmosis	Prion diseases	Vibrio cholerae infection	Viral myocarditis	Circadian rhythm - mammal	Oocyte meiosis	T cell receptor signaling pathway	Phagosome	Cell adhesion molecules (CAMs)	Aldosterone-regulated sodium reabsorption	Malaria	Endometrial cancer	Pancreatic cancer	Ubiquitin mediated proteolysis	Dorso-ventral axis formation	Type II diabetes mellitus	Axon guidance	Hematopoietic cell lineage	Focal adhesion	Renal cell carcinoma
Hedgehog signaling pathway	0	0.002	0.0065	0.1685	0.018	0.58	0.0085	0.0045	0.0015	1	1	0	0	1	0.0625	0.006	1	0.829	1	0	0	0.006	1	0.064	0.0295	0.322	0.0055	0.0035	1	0	0.0025	0.008	0.156	0.0305	0	0.0015	1	1	0.011	1	0.0185	0.011	1	0.1095	0.0165	0.002	1	0.011	0.195
Melanoma	0.0155	0	0	0.393	0.0145	0.0015	0.138	0.224	0.002	0.059	1	0.033	0.053	0.16	0.0085	0.016	0.126	0.8775	0.169	0.0195	0.002	0.01	0.2535	0.002	0.0025	0.052	0.1785	0.022	0.0245	0.0015	0.0935	0.031	0.0115	0.9215	0.1385	0.013	0.0125	0.9435	0.0025	0.24	0.014	0.021	0.0475	0.03	0.126	0.008	0.0985	0.0385	0.002
Pathways in cancer	0.0155	0.001	0	0.0005	0.115	0.0035	0.0045	0.0125	0.004	0.3525	0.648	0.232	0.076	0.209	0.028	0.0075	0.4735	0.393	0.285	0.001	0.0005	0	0.721	0.0015	0.0145	0.4805	0.4495	0.0055	0.126	0.0005	0.041	0.014	0.066	0.3265	0.1315	0.005	0.1515	0.0465	0.0005	0.228	0.0045	0.0055	0.0155	0.077	0.049	0.0085	0.1935	0.051	0
Basal cell carcinoma	0.4705	0.284	0.009	0	0.521	0.566	0.012	0.0475	0.473	1	1	0.819	0.644	0.7955	0.6105	0.0135	0.877	0.929	0.7875	0.348	0.046	0.0255	0.831	0.358	0.047	0.811	0.2695	0.142	1	0.0185	0.3565	0.246	0.065	0.633	0.0285	0.155	0.073	0.5915	0.817	0.8805	0.521	0.012	0.868	0.1365	1	0.7275	1	0.0325	0.535
TGF-beta signaling pathway	0.264	0.146	0.117	0.105	0	0.1215	0.023	0.146	0.132	0.0185	0.648	0.116	0.1675	0.0605	0.142	0.017	0.0305	0.0705	0.047	0.0345	0.021	0.178	1	0.4595	0.112	0.0015	0.738	0	0.0025	0.004	0.2785	0.419	0.4885	0.56	0.066	0.052	0.483	0.462	0.1245	0.086	0.0085	0.261	0.1085	0.1205	0.0825	0.0125	0.067	0.431	0.2085
Endocytosis	0.588	0.012	0.003	0.756	0.2435	0	0.6095	0.4575	0.041	0.0385	0.0225	0.1415	0.937	0.3095	0.056	0.0755	0.204	0.0805	0.4075	0.0885	0.042	0.026	0.219	0.063	0.0915	0.403	0.514	0.028	0.0995	0.65	0.479	0.07	0.246	1	0.4375	0.1455	0.7355	0.37	0.0285	0.6535	0.225	0.382	0.264	0.073	0.3545	0.008	0.463	0.172	0.0125
Wnt signaling pathway	0.1	0.2055	0.0245	0.0135	0.1415	0.5405	0	0.12	0.7525	0.1055	0.6595	0.4755	0.736	0.1195	0.04	0.203	0.2175	0.39	0.1615	0.034	0.008	0.023	0.3815	0.1805	0.398	0.2985	0.7575	0.014	0.091	0.236	0.401	0.297	0.4345	0.563	0.37	0.4425	0.595	0.6465	0.216	0.9615	0.1885	0.3195	0.3635	0.7165	0.5655	0.54	0.0365	0.604	0.5145
Melanogenesis	0.013	0.2025	0.0275	0.026	0.0435	0.4085	0.097	0	0.366	0.0525	0.5845	0.3075	0.767	0.181	0.1335	0.059	0.1215	0.4655	0.1555	0.085	0.146	0.1245	1	0.1875	0.108	0.2295	0.6625	0.035	0.1235	0.1105	0.1255	0.2435	0.3635	0.8525	0.229	0.496	0.279	0.0835	0.142	0.346	0.411	0.535	0.3005	0.51	0.3355	0.1885	0.0225	0.726	0.2115
Regulation of actin cytoskeleton	1	0.0125	0.0005	0.4465	0.051	0.0425	0.657	0.497	0	0.0735	0.9695	0.3	0.2885	0.2245	0.046	0.0485	0.172	0.9655	0.2215	0.0635	0.0855	0.0115	1	0.0105	0.0225	0.059	0.6495	0.0145	0.0935	0.0615	0.45	0.0435	0.029	1	0.2345	0.105	0.379	0.287	0.036	0.1355	0.14	0.065	0.268	0.0925	0.3985	0.0375	0.1915	0.2215	0.009
Asthma	1	0.055	0.351	1	0.0155	0.084	0.107	0.0645	0.093	0	0.01	0.3665	0.366	0.0055	1	0.1925	0.0025	0.0945	0.008	0.007	0.2595	0.127	0.2135	0.783	0.224	0.004	0.3575	0.1355	0.004	0.055	0.0695	1	0.0575	1	0.023	0.342	0.116	0.0275	0.1615	0.693	0.0505	0.1295	1	0.288	0.131	0.024	0.02	0.465	0.2365
Intestinal immune network for IgA production	1	0.0185	0.005	1	0.39	0.177	0.937	0.7635	0.242	0.012	0	0.378	0.344	0.013	1	0.307	0.0185	0.02	0.014	0.033	0.009	0.005	0.2625	0.0035	0.778	0.0085	0.4185	0.722	0.02	0.091	0.654	0.849	0.1385	1	1	0.0515	0.193	0.05	0.0295	0.8875	0.121	0.0595	0.066	0.0145	0.0575	0.0565	0.072	0.649	0.015
MAPK signaling pathway	0.006	0.032	0.108	0.8145	0.11	0.07	0.2615	0.3565	0.193	0.339	0.258	0	0.8345	0.5225	0.257	0.0735	0.685	0.993	0.6545	0.004	0.042	0.0495	0.8045	0.063	0.174	0.409	0.6535	0.0665	0.0605	0.115	0.232	0.024	0.194	1	0.0405	0.319	0.2465	0.1295	0.062	0.9575	0.136	0.348	0.053	0.3995	0.344	0.0905	0.461	0.7245	0.1235
Insulin signaling pathway	0.0005	0.047	0.0125	0.652	0.027	0.899	0.2705	0.5225	0.234	0.3695	0.0745	0.4425	0	0.4655	0.03	0.056	0.438	0.7565	0.637	0.0685	0.0275	0.031	1	0.055	0.19	0.477	0.828	0.3065	0.149	0.0415	0.15	0.148	0.5365	1	0.071	0.1045	0.335	0.847	0.0625	0.8125	0.354	0.2925	0.1025	0.541	0.4445	0.5065	0.668	0.569	0.071
Allograft rejection	1	0.307	0.1955	0.807	0.068	0.3205	0.1295	0.1855	0.3725	0.004	0.013	0.365	0.773	0	0.0585	0.0835	0.0005	0.231	0.008	0.0975	0.283	0.206	0.1085	0.194	0.479	0.005	0.7705	0.3395	0.0125	0.0545	0.169	1	0.0455	1	0.069	0.1255	0.077	0.0195	0.47	0.803	0.4865	0.0725	1	0.5725	0.3235	0.1105	0.045	0.5255	0.373
p53 signaling pathway	1	0.012	0.0145	0.618	0.2215	0.068	0.0535	0.072	0.0915	1	0.855	0.277	0.0445	0.3845	0	0.0985	0.652	0.7825	0.4065	0.0045	0.0285	0.1085	0.501	0.092	0.0865	1	0.5845	0.0655	1	0.0385	0.207	0.0095	0.738	0.2265	0.108	0.0355	0.064	0.4495	0.053	0.344	0.2665	0.5515	0.0125	0.745	0.1225	0.0175	0.4875	0.1735	0.0125
Leishmaniasis	0.046	0.0075	0.0035	0.0445	0.0045	0.0505	0.0855	0.0965	0.0475	0.178	0.2515	0.078	0.102	0.086	0.1	0	0.148	0.035	0.145	0.0005	0.005	0.007	0.742	0.039	0.024	0.117	0.4285	0	0.075	0.001	0.052	0.1765	0.5405	0.4285	0.0015	0.0095	0.453	0.247	0.022	0.1235	0.005	0.018	0.052	0.0785	0.0295	0.012	0.0265	0.327	0.047
Graft-versus-host disease	1	0.0015	0.018	0.8925	0.035	0.2105	0.2065	0.1185	0.0045	0.0045	0.014	0.6045	0.275	0	0.422	0.089	0	0.6615	0	0.0005	0.016	0.0035	0.013	0.002	0.4395	0.0005	0.695	0.5565	0.0015	0.04	0.114	1	0.011	1	0.045	0.007	0.0495	0.003	0.0035	1	0.0195	0.0325	1	0.118	0.0215	0.081	0.0365	0.027	0.003
Cytokine-cytokine receptor interaction	0.219	0.4035	0.1255	0.7625	0.639	0.103	0.559	0.9755	0.6515	0.077	0.0165	0.9235	0.9345	0.754	0.4255	0.152	0.8955	0	0.767	0.845	0.7495	0.7885	0.5435	0.598	0.456	0.2055	0.603	0.1295	0.678	0.381	0.8665	0.255	0.4165	1	0.402	0.825	0.2605	0.1005	0.8505	0.8985	0.9265	0.891	0.65	0.481	0.8245	0.0045	0.694	0.7325	0.4435
Type I diabetes mellitus	1	0.296	0.371	0.7795	0.044	0.414	0.169	0.1575	0.31	0.007	0.0135	0.458	0.8255	0.007	0.148	0.144	0.0015	0.3025	0	0.121	0.4445	0.2665	0.106	0.3945	0.3825	0.006	0.6305	0.308	0.0135	0.068	0.155	1	0.0695	1	0.112	0.1675	0.1065	0.023	0.4335	1	0.5025	0.227	1	0.512	0.394	0.0685	0.048	0.732	0.404
Glioma	0	0.0175	0	0.552	0	0.066	0.0145	0.233	0.0435	0.007	0.659	0.0005	0.119	0.015	0.004	0.0005	0.007	0.68	0.026	0	0.0515	0.0325	0.253	0.025	0	0.0015	0.369	0.0005	0.004	0.0005	0.065	0.0185	0.015	0.6885	0.0135	0.076	0.0155	0.0415	0.0065	0.032	0.028	0.043	0.153	0.022	0.241	0.021	0.005	0.123	0.012
Prostate cancer	0.008	0.0115	0.0005	0.048	0.0805	0.0295	0.058	0.1925	0.067	0.263	0.209	0.093	0.147	0.154	0.0285	0.019	0.317	0.903	0.2865	0.0275	0	0.026	0.434	0.014	0.0025	0.3575	0.6075	0.0095	0.1375	0.007	0.1825	0.045	0.0595	0.2215	0.0535	0.038	0.058	0.532	0.0285	0.4325	0.062	0.0945	0.0075	0.197	0.36	0.06	0.1985	0.1505	0.0175
Chronic myeloid leukemia	0.2045	0.019	0.005	0.0075	0.1795	0.067	0.0215	0.0895	0.0545	0.1425	0.104	0.0435	0.063	0.139	0.1115	0.0265	0.228	0.7105	0.163	0.039	0.033	0	0.7085	0.0255	0.003	0.0965	0.424	0.001	0.0255	0.002	0.274	0.017	0.0155	0.465	0.2245	0.043	0.016	0.883	0.0465	0.223	0.007	0.034	0.0505	0.047	0.5025	0.0155	0.351	0.17	0.009
Autoimmune thyroid disease	1	0.0025	0.001	0.8195	1	0.2585	0.3935	1	0.0015	0.228	0.2385	0.2975	0.1875	0.097	0.0245	0.6195	0.011	0.433	0.111	0.0045	0.009	0.002	0	0.0375	0.4585	0.0255	0.87	0.751	0.188	0.4565	1	1	0.249	1	1	0.0495	0.47	0.1135	0.0035	0.774	0.0285	0.0545	1	0.0165	0.021	1	0.383	0.01	0.002
Jak-STAT signaling pathway	0.058	0.0105	0	0.321	0.5895	0.143	0.167	0.258	0.023	0.9875	0.085	0.038	0.0975	0.8225	0.121	0.161	0.6675	0.6615	0.315	0.021	0.0295	0.0215	0.905	0	0.015	0.2285	0.348	0.028	0.553	0.046	0.2815	0.0095	0.012	1	0.191	0.0715	0.018	0.9635	0.019	0.039	0.058	0.12	0.2555	0.1715	0.3465	0.0525	0.8615	0.123	0.005
Bladder cancer	1	0.002	0.021	0.0505	0.0805	0.281	0.444	0.068	0.007	0.2235	0.8545	0.2895	0.234	0.4885	0.119	0.025	0.452	0.994	0.456	0	0.009	0.0015	0.422	0.0185	0	0.2115	0.747	0.065	0.1605	0.02	0.0335	0.0095	0.6095	0.6695	0.013	0.0395	0.0465	0.0755	0.0075	0.1915	0.009	0.109	0.386	0.386	0.0235	0.004	0.043	0.174	0.006
Antigen processing and presentation	1	0.0535	0.285	1	0.01	0.3665	0.1095	0.0965	0.024	0.0025	0.0135	0.322	0.4515	0.0035	1	0.0985	0.0005	0.0875	0.0045	0	0.152	0.185	0.028	0.053	0.222	0	0.395	0.4855	0.003	0.025	0.0845	1	0.0235	1	0.0035	0.108	0.044	0.005	0.155	0.363	0.022	0.243	1	0.286	0.1285	0.0375	0.035	0.723	0.4215
Gap junction	0.007	0.1495	0.238	0.367	0.2815	0.328	0.6305	0.38	0.217	0.368	0.2215	0.5175	0.774	0.6395	0.5435	0.3145	0.561	0.8895	0.648	0.136	0.2425	0.163	1	0.194	0.254	0.581	0	0.293	0.4025	0.403	0.182	0.2545	0.2755	0.7545	0.303	0.502	0.2535	0.0335	0.1665	0.787	0.4965	0.61	0.324	0.705	0.4195	0.144	0.328	0.6245	0.1705
Adherens junction	0.044	0.086	0.002	0.328	0.059	0.049	0.03	0.29	0.0215	0.2555	0.3955	0.152	0.5935	0.3405	0.0375	0.001	0.2515	0.527	0.303	0.033	0.007	0.0175	0.752	0.1435	0.0225	0.114	0.6755	0	0.136	0.013	0.026	0.0475	0.0015	0.647	0.038	0.061	0.1135	0.026	0.0655	0.101	0.1925	0.0455	0.2565	0.2885	0.13	0.018	0.096	0.051	0.0085
Systemic lupus erythematosus	1	0.2335	0.197	1	0.002	0.128	0.112	0.1205	0.1195	0.009	0.0175	0.0605	0.3625	0.011	1	0.0635	0.0035	0.262	0.0115	0.013	0.412	0.1165	0.187	0.602	0.163	0.0025	0.445	0.1245	0	0.051	0.047	0.242	0.0555	1	0.0155	0.245	0.0655	0.0075	0.284	0.5705	0.2905	0.1465	1	0.3175	0.1295	0.0145	0.006	0.373	0.366
Toxoplasmosis	0.0165	0.004	0	0.501	0	0.4535	0.089	0.424	0.022	0.055	0.191	0.056	0.018	0.0445	0.015	0.0005	0.0495	0.198	0.0565	0.0075	0.002	0.0015	0.609	0.0095	0.009	0.0315	0.6505	0.0005	0.049	0	0.1575	0.068	0.154	0.097	0.0015	0.001	0.2275	0.0695	0.002	0.2975	0.026	0.0015	0.02	0.0635	0.0555	0.186	0.0115	0.153	0.0005
Prion diseases	0.0555	0.176	0.085	0.65	0.018	0.3795	0.092	0.1105	0.5455	0.0615	0.9005	0.1075	0.113	0.1685	0.2375	0.043	0.105	0.9265	0.1445	0.011	0.1035	0.1965	1	0.4535	0.0375	0.135	0.2975	0.016	0.1445	0.086	0	0.1905	0.4535	1	0.03	0.27	0.9195	0.977	0.1655	0.276	0.1025	0.3955	0.0395	0.14	0.282	0.047	0.285	0.6065	0.426
Vibrio cholerae infection	0.011	0.0545	0.15	0.9705	0.8135	0.0755	0.3875	0.656	0.048	1	0.8435	0.28	0.308	1	0.011	0.534	1	0.3055	1	0.0555	0.4285	0.0345	1	0.031	0.202	0.8685	0.55	0.109	0.238	0.1555	0.2415	0	0.068	1	0.652	0.1075	0.192	0.0015	0.0875	1	0.146	0.104	0.7925	0.4465	0.2715	0.1395	0.157	0.204	0.0815
Viral myocarditis	1	0.027	0.0495	0.0475	0.556	0.2265	0.422	0.4445	0.0235	0.0675	0.1255	0.23	0.711	0.042	0.749	0.3855	0.0115	0.331	0.0665	0.092	0.0875	0.0385	0.352	0.029	0.5355	0.03	0.4335	0.004	0.0595	0.113	0.2975	0.071	0	1	0.152	0.032	0.293	0.031	0.0275	0.35	0.254	0.1725	0.8825	0.7135	0.093	0.034	0.113	0.0675	0.004
Circadian rhythm - mammal	0.1425	0.9215	0.268	0.7115	0.378	0.426	0.7275	0.8575	1	1	1	1	1	1	0.221	0.443	1	1	1	0.6715	0.2235	0.245	1	1	0.6505	1	0.8335	0.0625	1	0.085	1	1	1	0	0.6685	0.22	1	1	1	1	0.9185	0.1225	0.213	1	1	1	1	0.154	0.2125
Oocyte meiosis	0.0025	0.1105	0.061	0.308	0.003	0.335	0.1995	0.455	0.3205	0.019	1	0.0885	0.295	0.0755	0.178	0.005	0.0395	0.524	0.098	0.0125	0.1955	0.281	1	0.1965	0.008	0.0435	0.4985	0.0265	0.0175	0.0205	0.079	0.344	0.141	0.665	0	0.148	0.19	0.0645	0.0645	0.192	0.033	0.4085	0.0445	0.156	0.1995	0.047	0.003	0.698	0.1115
T cell receptor signaling pathway	0.0985	0.013	0.0015	0.447	0.0035	0.171	0.2685	0.3965	0.104	0.3305	0.1465	0.1495	0.1335	0.0855	0.059	0.0065	0.195	0.3595	0.1325	0.0315	0.036	0.0185	0.3855	0.0175	0.039	0.1	0.695	0.0085	0.157	0	0.2685	0.0075	0.1875	0.228	0.0425	0	0.1895	0.167	0.0275	0.56	0.053	0.0125	0.0545	0.1215	0.2395	0.1485	0.108	0.3175	0.009
Phagosome	1	0.032	0.038	0.0785	0.2695	0.686	0.23	0.1985	0.0505	0.097	0.2445	0.3095	0.518	0.0775	0.0035	0.2995	0.033	1	0.118	0.02	0.1085	0.0395	0.4905	0.0445	0.0965	0.0735	0.232	0.131	0.0735	0.239	0.757	0.126	0.365	1	0.314	0.2185	0	0.029	0.058	0	0.252	0.17	0.5795	0.358	0.2195	0.058	0.025	0.1555	0.036
Cell adhesion molecules (CAMs)	1	0.128	0.0155	0.713	0.818	0.317	0.8175	0.12	0.1375	0.016	0.0525	0.294	0.527	0.012	1	0.2925	0.002	0.156	0.023	0.0775	0.2065	0.0615	0.0995	0.105	1	0.0095	0.039	0.051	0.0105	0.179	0.8515	0.006	0.0425	1	1	0.097	0.2325	0	0.0905	0.0595	0.519	0.6085	1	0.3115	0.3635	0.166	0.11	0.071	0.094
Aldosterone-regulated sodium reabsorption	0.0185	0.0075	0	0.808	0.0295	0.0765	0.1925	0.215	0.0445	0.17	0.784	0.1145	0.0495	0.3815	0.068	0.0205	0.292	0.966	0.3235	0.0035	0.0845	0.0195	1	0.0025	0.0085	0.1515	0.428	0.0415	0.1005	0.0025	0.054	0.024	0.007	1	0.0565	0.024	0.093	0.213	0	0.11	0.027	0.011	0.3625	0.0815	0.1835	0.026	0.213	0.123	0.0045
Malaria	1	0.1855	0.639	0.9215	0.284	0.662	0.9765	0.6095	0.346	0.6825	0.9715	0.996	0.8895	0.804	0.633	0.079	1	0.9585	1	0.176	0.5415	0.382	0.769	0.1365	0.6295	0.1205	0.8255	0.2095	0.588	0.6295	0.278	0.0835	0.2945	1	0.185	0.6425	0.5115	0.305	0.1875	0	0.472	0.705	0.3815	0.6895	0.4845	0.253	0.432	0.7885	0.1555
Endometrial cancer	0.5075	0.007	0.0005	0.6045	0.0045	0.1665	0.287	0.342	0.1125	0.046	1	0.113	0.1595	0.196	0.277	0.0015	0.131	0.9655	0.276	0.0035	0.0225	0.0045	0.788	0.018	0.0055	0.0375	0.768	0.0375	0.1045	0.002	0.0095	0.0505	0.1605	0.912	0.023	0.031	0.1825	0.972	0.0085	0.218	0	0.0465	0.0875	0.1075	0.0885	0.0525	0.095	0.224	0.0035
Pancreatic cancer	0.0705	0.0055	0.0015	0.0505	0.424	0.078	0.222	0.612	0.0225	0.133	0.04	0.272	0.2705	0.0225	0.5075	0.012	0.0875	0.641	0.0895	0.108	0.031	0.026	0.925	0.05	0.082	0.182	0.661	0.038	0.041	0.0005	0.425	0.157	0.1265	1	0.193	0.003	0.1105	0.9695	0.0195	0.4555	0.0555	0	0.102	0.1915	0.2825	0.0875	0.0605	0.101	0.0005
Ubiquitin mediated proteolysis	0.147	0.0725	0.0065	0.6725	0.021	0.226	0.085	0.33	0.2135	1	0.089	0.2445	0.6455	1	0.0075	0.045	1	0.6825	1	0.1935	0.0345	0.015	1	0.27	0.397	1	0.381	0.0295	1	0.046	0.0705	0.7825	0.7355	0.2335	0.025	0.0905	1	1	0.161	0.5925	0.2145	0.1315	0	0.069	0.1065	0.034	0.5445	0.407	0.023
Dorso-ventral axis formation	1	0.1215	0.1005	0.4055	0.1975	0.0545	0.762	0.608	0.195	0.283	1	0.4885	0.4055	0.564	0.7145	0.1135	0.4465	0.861	0.577	0.05	0.1375	0.034	1	0.133	0.271	0.308	0.828	0.1465	0.2395	0.264	0.1075	0.0485	0.7335	1	0.2095	0.2535	0.3365	1	0.057	0.7645	0.1975	0.3855	0.073	0	0.127	0.1265	0.1975	0.4075	0.0715
Type II diabetes mellitus	1	0.1665	0.019	0.8395	0.0095	0.3085	0.3735	0.5325	0.4975	0.12	0.0845	0.274	0.459	0.1675	0.0855	0.025	0.1555	0.7025	0.3015	0.1455	0.578	0.275	1	0.199	0.0175	0.1805	0.7335	0.0535	0.031	0.022	0.139	0.066	0.0315	1	0.0955	0.2845	0.1465	0.8025	0.159	0.2825	0.205	0.1655	0.04	0.074	0	0.175	0.273	0.547	0.135
Axon guidance	0.7595	0.0265	0.003	0.643	0.002	0.017	0.2475	0.4145	0.0755	0.03	0.0285	0.0625	0.4515	0.1225	0.0825	0.023	0.0915	0.0015	0.0775	0.043	0.1115	0.0185	1	0.0225	0.003	0.049	0.5	0.0075	0.016	0.0625	0.6105	0.0505	0.0695	1	0.0555	0.1095	0.1145	0.3145	0.0215	0.184	0.073	0.0165	0.03	0.0335	0.1705	0	0.0225	0.1285	0.011
Hematopoietic cell lineage	1	0.069	0.0385	1	0.001	0.5035	0.031	0.0845	0.191	0.0245	0.0595	0.487	0.778	0.054	0.2025	0.0685	0.0355	0.7025	0.053	0.021	0.1545	0.085	0.3795	0.4785	0.0725	0.012	0.6515	0.049	0.0075	0.0635	0.0625	0.156	0.193	1	0.0035	0.1165	0.3065	0.122	0.097	0.1365	0.196	0.262	0.5465	0.0915	0.258	0.0295	0	0.34	0.063
Focal adhesion	0.0075	0.033	0.0155	0.078	0.3635	0.104	0.634	0.7595	0.013	0.268	0.939	0.7365	0.777	0.3965	0.1385	0.118	0.554	0.981	0.5495	0.1925	0.0975	0.0705	1	0.044	0.09	0.5465	0.8315	0.0495	0.325	0.1765	0.561	0.1085	0.0575	0.122	0.6595	0.1895	0.1445	0.0065	0.0545	0.003	0.252	0.205	0.3545	0.3315	0.47	0.16	0.0465	0	0.033
Renal cell carcinoma	0.0505	0.004	0	0.594	0.0895	0.022	0.165	0.1895	0.01	0.2265	0.2385	0.0755	0.0895	0.318	0.0325	0.07	0.361	0.5205	0.2655	0.0345	0.034	0.018	1	0.0165	0.0115	0.1875	0.346	0.026	0.1325	0.0015	0.4015	0.005	0.0055	0.233	0.1205	0.013	0.025	0.859	0.009	0.1435	0.0295	0.0035	0.02	0.1005	0.271	0.012	0.1555	0.0675	0
Vasopressin-regulated water reabsorption	0	0.1155	0.2985	0.68	0.201	0.9545	0.08	0.1115	0.1065	1	1	0.1055	0.008	1	1	0.1215	1	0.5765	1	0.0035	0.088	0.146	1	0.487	0.376	0.648	0.1225	0.092	1	0.145	0.009	0.4145	1	1	0.1015	0.1195	0.0125	1	0.2515	1	0.261	0.2045	1	0.484	0.2305	0.0575	1	0.324	0.9015
Non-small cell lung cancer	0.0135	0.045	0.0085	0.387	0.1395	0.107	0.48	0.458	0.137	0.233	0.751	0.235	0.334	0.621	0.4405	0.043	0.51	0.991	0.5415	0.0145	0.181	0.0325	0.911	0.0195	0.0155	0.215	0.7025	0.119	0.161	0.064	0.0655	0.033	0.1195	1	0.1585	0.134	0.069	0.172	0.016	0.0495	0.0595	0.1115	0.1405	0.211	0.266	0.1215	0.03	0.375	0.0155
Epithelial cell signaling in Helicobacter pylori infection	0.3935	0.008	0.003	0.032	0.1385	0.0115	0.216	0.1925	0.035	0.047	0.004	0.127	0.3355	0.01	0.0205	0.004	0.0635	0.0075	0.0265	0.005	0.0225	0.012	1	0.006	0.023	0.174	0.4315	0.0045	0.0345	0.0045	0.1585	0.057	0.051	0.3095	0.029	0.002	0.1105	0.418	0.0075	0.8965	0.0325	0.0195	0.1295	0.0235	0.0915	0.0145	0.0495	0.108	0.0025
Bacterial invasion of epithelial cells	0.0985	0.028	0.002	0.292	0.324	0.0395	0.3685	0.2545	0.1585	1	0.7735	0.101	0.207	1	0.0175	0.2685	1	0.8605	0.214	0.1355	0.13	0.1305	1	0.1385	0.003	1	0.2575	0.0895	0.232	0.073	0.5025	0.015	0.09	0.2355	0.26	0.1	0.1865	0.1655	0.043	0.077	0.147	0.069	0.078	0.05	0.695	0.1105	0.5065	0.356	0.0105
Progesterone-mediated oocyte maturation	0.0015	0.029	0.005	0.969	0.0265	0.083	0.256	0.5915	0.1485	0.1515	0.2275	0.298	0.221	0.225	0.248	0.0295	0.171	0.968	0.2955	0.031	0.099	0.1545	1	0.019	0.0115	0.242	0.6315	0.052	0.0525	0.0435	0.0815	0.5975	0.0525	0.193	0.1715	0.1305	0.086	0.9675	0.0155	0.382	0.059	0.1145	0.051	0.1095	0.21	0.1635	0.045	0.4165	0.022
NOD-like receptor signaling pathway	0.231	0.002	0.001	0.79	0.0015	0.3885	0.045	0.1385	0.1585	0.0425	0.2685	0.0665	0.0035	0.0855	0.017	0.001	0.0985	0.8325	0.0785	0.001	0.0175	0.055	0.235	0.1075	0.0065	0.0045	0.4405	0.0005	0.003	0	0.1295	1	0.025	0.1435	0.0015	0.009	0.1095	1	0.0035	0.801	0.003	0.019	0.017	0.0265	0.0215	0.006	0.01	0.2435	0.024
Thyroid cancer	0.68	0.2135	0.185	0.355	0.21	0.0305	0.7895	0.7145	0.3195	0.2625	1	0.3595	0.5445	0.4045	0.021	0.123	0.4515	0.5955	0.431	0.0665	0.0825	0.0755	0.241	0.256	0.0505	0.2425	0.8665	0.246	0.185	0.311	0.186	0.1685	0.7105	0.7495	0.322	0.28	0.1025	0.6645	0.08	0.4645	0.209	0.398	0.056	0.5395	0.241	0.0965	0.073	0.661	0.107
B cell receptor signaling pathway	0.1795	0.0315	0.013	0.183	0.055	0.273	0.3945	0.5555	0.1185	0.115	0.6855	0.3605	0.361	0.0905	0.1045	0.0945	0.1915	0.8485	0.1985	0.0815	0.1265	0.0545	0.3435	0.023	0.041	0.19	0.8485	0.111	0.0445	0.0465	0.552	0.113	0.0635	0.325	0.2375	0.045	0.2215	0.7875	0.0195	0.72	0.1335	0.0965	0.1075	0.2375	0.428	0.187	0.122	0.418	0.011
Colorectal cancer	0.024	0.243	0.063	0.216	0.1265	0.3405	0.272	0.7715	0.5075	0.133	0.688	0.432	0.643	0.097	0.4195	0.033	0.1875	0.8675	0.2115	0.4575	0.369	0.464	0.5995	0.4235	0.0845	0.1265	0.818	0.0075	0.0355	0.0605	0.726	0.059	0.044	0.2745	0.105	0.356	0.1005	0.6645	0.1165	0.5945	0.2485	0.1145	0.459	0.13	0.749	0.2945	0.092	0.508	0.158
ErbB signaling pathway	0.005	0.0665	0.0145	0.0405	0.0215	0.176	0.2925	0.671	0.35	0.1095	0.606	0.4305	0.7675	0.0485	0.093	0.0365	0.097	0.847	0.11	0.1275	0.157	0.082	1	0.147	0.016	0.098	0.857	0.0185	0.0225	0.146	0.201	0.093	0.125	0.2795	0.2995	0.3605	0.1855	0.206	0.0655	0.4035	0.1215	0.2255	0.1785	0.104	0.549	0.24	0.3645	0.554	0.0415
Amoebiasis	0.007	0.062	0.088	0.4945	0.0195	0.3325	0.411	0.487	0.112	0.164	0.9085	0.1925	0.149	0.018	0.11	0.011	0.1505	0.563	0.199	0.024	0.2385	0.116	0.089	0.0655	0.062	0.068	0.6985	0.037	0.103	0.006	0.0665	0.098	0.059	1	0.2345	0.1035	0.243	0.079	0.0725	0.0205	0.1795	0.03	0.1645	0.31	0.366	0.177	0.239	0.5885	0.06
Apoptosis	0.24	0.033	0.0025	0.9475	0.1685	0.098	0.1425	0.385	0.155	0.084	0.014	0.1395	0.06	0.008	0.122	0.01	0.084	0.5505	0.058	0.064	0.146	0.2155	0.625	0.055	0.01	0.469	0.5625	0.09	0.0215	0.002	0.531	0.063	0.073	0.5515	0.1765	0.0225	0.0205	0.9545	0.0525	0.1615	0.14	0.0195	0.0045	0.1375	0.679	0.2055	0.0715	0.2195	0.028
Long-term potentiation	0.0035	0.0225	0.0465	0.021	0.0885	0.4215	0.1015	0.0925	0.1205	0.3505	0.8885	0.082	0.141	0.611	0.2195	0.063	0.5335	0.895	0.5725	0.006	0.0135	0.0465	1	0.037	0.076	0.5115	0.2655	0.063	0.2235	0.0525	0.1295	0.0295	0.32	1	0.034	0.0795	0.331	0.0975	0.0475	0.5755	0.072	0.1475	0.0555	0.6005	0.1055	0.0215	0.494	0.3615	0.036
Tight junction	0.0005	0.0115	0.012	0.3395	0.2765	0.286	0.1415	0.1775	0.0135	1	0.4395	0.055	0.4465	1	0.015	0.4495	1	0.037	1	0.033	0.0165	0.0045	1	0.005	0.098	1	0.086	0.0265	0.048	0.083	0.1545	0.011	0.046	0.139	0.1195	0.1065	0.385	0.349	0.032	0.0385	0.0925	0.033	0.1955	0.8275	0.2225	0.0185	0.293	0.105	0.004
Maturity onset diabetes of the young	1	0.4275	0.4625	1	0.329	0.4505	0.6435	0.282	0.5005	1	1	0.5945	0.6835	1	1	0.2905	1	0.699	0.2925	0.3575	0.46	0.3385	1	0.3575	0.4515	1	0.6185	0.4365	1	0.524	0.324	0.9495	1	1	0.557	0.463	1	1	0.489	1	0.531	0.631	1	0.484	0.5615	0.1785	1	0.7025	0.3645
Adipocytokine signaling pathway	0.1035	0.001	0.0055	0.9505	0.018	0.146	0.215	0.0205	0.002	0.309	0.016	0.444	0.0575	0.232	0.4225	0.0095	0.401	0.091	0.3505	0.0015	0.0105	0	1	0	0.5755	0.0575	0.4915	0.015	0.135	0.002	0.0225	0.128	0.441	0.1065	0.002	0.002	0.2575	0.315	0.0015	0.716	0.0255	0.0285	0.0685	0.0785	0.0315	0.01	0.0605	0.0845	0.0015
Taste transduction	0.023	0.4455	0.813	0.9045	0.628	0.671	0.754	0.931	0.6	1	1	0.845	0.8255	1	0.2445	0.576	1	1	0.434	0.487	0.7555	0.3105	1	0.3745	0.8045	0.836	0.938	0.7105	1	0.8675	0.1175	0.8585	1	1	0.8745	0.6355	0.393	1	0.6695	1	0.8425	0.8895	0.231	0.845	0.768	0.673	1	0.898	0.5295
Vascular smooth muscle contraction	0.0005	0.0055	0.0285	0.0035	0.0425	0.198	0.0685	0.043	0.138	0.085	0.835	0.058	0.03	0.2085	0.0145	0.033	0.17	0.541	0.272	0.0045	0.0265	0.011	1	0.0015	0.0785	0.1645	0.249	0.022	0.175	0.077	0.0605	0.0715	0.741	1	0.0385	0.053	0.5795	0.316	0.0245	0.445	0.0255	0.134	0.1075	0.243	0.1335	0.0175	0.104	0.1415	0.005
VEGF signaling pathway	0.0205	0.1425	0.136	0.8325	0.2115	0.4445	0.349	0.4765	0.474	0.178	0.868	0.409	0.614	0.2585	0.142	0.1195	0.2665	0.987	0.334	0.118	0.4625	0.3705	1	0.151	0.0705	0.2535	0.717	0.259	0.04	0.1075	0.196	0.065	0.0875	1	0.0485	0.2375	0.1185	0.1525	0.1665	0.387	0.3205	0.1875	0.013	0.299	0.7555	0.3055	0.055	0.7595	0.1015
mTOR signaling pathway	0.0205	0.1025	0.0065	0.839	0.3035	0.1715	0.1815	0.565	0.2345	0.3585	0.4685	0.4595	0.0705	0.575	0.1205	0.41	0.4795	0.9895	0.363	0.366	0.131	0.304	1	0.0765	0.026	0.312	0.5465	0.3225	0.2555	0.0155	0.625	0.0365	0.015	0.395	0.54	0.0795	0.0395	0.9455	0.057	0.3025	0.1835	0.076	0.0955	0.194	0.7455	0.211	0.2595	0.382	0.04
Cell cycle	0.156	0.1235	0.0185	0.0215	0.273	0.1	0.0055	0.1745	0.2785	1	0.366	0.1545	0.11	0.5895	0.0515	0.0015	0.7465	0.2305	0.598	0.0105	0.0005	0.0285	0.636	0.439	0.061	0.4545	0.4215	0	1	0.017	0.1535	1	0.4945	0.2285	0.091	0.185	0.1495	1	0.6405	0.575	0.015	0.221	0.0155	0.808	0.1955	0.2025	0.2805	0.2935	0.032
Phosphatidylinositol signaling system	0.0065	0.045	0.096	0.006	0.0485	0.418	0.125	0.1095	0.206	1	0.725	0.07	0.7675	1	0.0485	0.007	1	0.991	0.6045	0.0495	0.34	0.022	1	0.0185	0.09	1	0.399	0.2775	0.089	0.2735	0.054	0.029	0.201	1	0.1335	0.109	0.1145	0.1125	0.023	0.3105	0.304	0.412	0.749	0.265	0.369	0.2745	0.3995	0.4665	0.0225
Dilated cardiomyopathy	0.0185	0.0495	0.0415	0.776	0.0885	0.1725	0.495	0.198	0.207	1	0.9565	0.43	0.167	1	1	0.02	1	0.5365	0.262	0.001	0.1365	0.093	1	0.0685	0.1305	0.4115	0.284	0.0175	0.104	0.073	0.201	0.122	0.148	1	0.213	0.2615	0.416	0.116	0.0875	0.3565	0.1855	0.188	1	0.396	0.1005	0.0535	0.1445	0.27	0.203
Renin-angiotensin system	1	1	1	1	1	0.768	1	0.0965	0.168	1	1	0.0095	1	1	1	1	1	1	1	1	1	1	1	1	1	1	0.224	0.106	1	1	1	1	1	1	1	1	1	1	1	1	1	1	1	1	1	1	1	1	1
Natural killer cell mediated cytotoxicity	0.0345	0.02	0.025	0.525	0.0855	0.558	0.5185	0.5425	0.2395	0.321	0.4215	0.539	0.649	0.173	0.2675	0.0315	0.0675	0.4215	0.24	0.009	0.206	0.015	0.0595	0.004	0.0945	0.1505	0.8655	0.1975	0.122	0.077	0.0875	0.0455	0.07	1	0.091	0.0995	0.231	0.138	0.022	0.196	0.145	0.083	0.075	0.372	0.23	0.2065	0.712	0.5135	0.017
Basal transcription factors	1	1	1	1	1	1	1	1	1	1	1	1	1	1	1	1	1	1	1	1	1	1	1	1	1	1	1	1	1	1	1	1	1	1	1	1	1	1	1	1	1	1	1	1	1	1	1	1	1
Olfactory transduction	0.1	0.6675	0.8355	0.858	0.2985	0.7145	0.9	0.868	0.869	1	0.265	0.7175	0.906	1	1	0.369	1	0.4965	1	0.259	0.552	0.8265	1	0.5735	0.6875	0.739	0.9595	0.415	0.969	0.1675	0.1995	0.64	1	1	0.7835	0.893	0.8815	1	0.5765	1	0.728	0.631	1	0.856	0.5515	0.669	0.9975	0.914	0.9315
DNA replication	1	0.561	0.7475	1	1	1	0.452	1	1	1	1	1	1	1	0.617	1	1	1	1	0.674	0.3685	0.3545	1	0.7825	0.405	1	1	1	1	1	1	1	0.5555	1	1	0.3415	1	1	1	1	0.19	0.6375	1	1	1	1	1	0.541	1
RNA degradation	1	1	1	1	1	1	1	1	1	1	1	1	1	1	1	1	1	1	1	1	1	1	1	1	1	1	1	1	1	1	1	1	1	1	1	1	1	1	1	1	1	1	1	1	1	1	1	1	1
Fc gamma R-mediated phagocytosis	0	0.182	0.064	0.5535	0.148	0.4395	0.7005	0.6685	0.2245	0.109	0.6665	0.426	0.821	0.351	0.1895	0.0925	0.253	0.971	0.396	0.4715	0.4875	0.224	1	0.121	0.0425	0.139	0.6865	0.0575	0.132	0.361	0.1825	0.0355	0.101	1	0.6265	0.3835	0.1365	0.003	0.138	0.182	0.48	0.4235	0.4255	0.1895	0.7825	0.3985	0.0105	0.5515	0.0615
Mismatch repair	1	1	1	1	1	1	1	1	1	1	1	1	1	1	1	1	1	1	1	1	1	1	1	1	1	1	1	1	1	1	1	1	1	1	1	1	1	1	1	1	1	1	1	1	1	1	1	1	1
ABC transporters	1	1	1	1	1	1	1	1	1	1	1	0.0265	1	1	1	1	1	1	1	1	1	1	1	1	1	0.9495	1	1	1	1	1	1	1	1	1	1	1	1	1	1	1	1	1	1	0.1275	1	1	1	1
Chagas disease	0.4975	0.08	0.0145	0	0.2095	0.625	0.1125	0.298	0.411	0.063	0.091	0.4425	0.5395	0.01	0.0695	0.0035	0.046	0.313	0.0275	0.0385	0.303	0.2685	0.687	0.0855	0.031	0.0315	0.64	0.0555	0.016	0.034	0.253	0.064	0.08	0.319	0.147	0.08	0.095	0.604	0.0295	0.6325	0.08	0.103	0.0445	0.415	0.4315	0.1165	0.021	0.501	0.0355
Hypertrophic cardiomyopathy (HCM)	1	0.0565	0.038	1	0.009	0.151	0.241	0.0725	0.265	1	0.927	0.3965	0.4335	1	0.3735	0.003	1	0.5085	0.7915	0.002	0.1035	0.0875	1	0.125	0.0315	0.003	0.1535	0.021	0.1105	0.032	0.03	0.054	0.1425	1	0.03	0.0385	0.56	0.1785	0.066	0.016	0.0755	0.081	1	0.129	0.0895	0.0295	0.376	0.275	0.192
GnRH signaling pathway	0.0005	0.022	0.0335	0.3265	0.0285	0.2035	0.303	0.0965	0.024	0.238	0.224	0.036	0.2335	0.197	0.175	0.0065	0.261	0.7465	0.296	0.003	0.0435	0.0335	0.051	0.0385	0.0195	0.312	0.238	0.001	0.006	0.029	0.053	0.022	0.004	1	0.021	0.0895	0.01	0.0025	0.0185	0.7775	0.0395	0.034	0.2455	0.3355	0.18	0.023	0.015	0.229	0.011
Chemokine signaling pathway	0.0095	0.05	0.0225	0.2955	0.174	0.129	0.4665	0.573	0.1825	0.0395	0.085	0.356	0.8345	0.203	0.432	0.136	0.3125	0.0135	0.355	0.1085	0.319	0.0535	1	0.0545	0.1205	0.433	0.6245	0.08	0.043	0.139	0.3165	0.1505	0.076	0.575	0.373	0.1685	0.0685	0.0745	0.065	0.6995	0.335	0.2815	0.499	0.284	0.4805	0.0205	0.153	0.5955	0.015
Homologous recombination	1	1	0.5665	1	1	1	1	1	1	1	1	1	1	1	1	1	1	1	1	1	1	1	1	1	1	1	1	1	1	1	1	1	1	1	1	1	1	1	1	1	1	0.72	1	1	1	1	1	1	1
Arrhythmogenic right ventricular cardiomyopathy (ARVC)	0.0065	0.285	0.0805	0.143	0.5295	0.206	0.4415	0.2205	0.2715	1	0.95	0.529	0.1955	1	0.279	0.056	1	1	0.588	0.0265	0.0455	0.1445	1	0.709	0.1315	1	0.1155	0.0425	0.1315	0.365	0.1825	0.0225	0.315	0.1715	0.435	0.5565	0.24	0.0465	0.166	0.247	0.212	0.326	0.179	1	0.396	0.159	0.132	0.29	0.6045
Shigellosis	0.2605	0.0705	0.035	0.5045	0.1675	0.324	0.6235	0.704	0.191	0.1915	0.4045	0.5515	0.106	0.142	0.342	0.095	0.2425	0.73	0.205	0.104	0.1655	0.078	1	0.035	0.196	0.1755	0.758	0.0265	0.154	0.0305	0.545	0.118	0.17	0.478	0.1875	0.055	0.406	0.21	0.0815	0.8895	0.22	0.0605	0.0745	0.1125	0.2725	0.1935	0.106	0.341	0.025
Toll-like receptor signaling pathway	0.3375	0.1515	0.0645	0.9795	0.0245	0.2195	0.196	0.539	0.5365	0.203	0.138	0.3735	0.313	0.1225	0.156	0.0085	0.173	0.781	0.23	0.13	0.3865	0.638	0.179	0.268	0.0505	0.0215	0.6125	0.043	0.039	0.0085	0.381	0.034	0.0355	0.308	0.036	0.1745	0.035	0.6385	0.103	0.4805	0.1435	0.109	0.088	0.1045	0.708	0.09	0.1195	0.6915	0.1345
Small cell lung cancer	0.1535	0.093	0.05	0.3715	0.034	0.215	0.272	0.615	0.346	0.1175	0.8615	0.2675	0.211	0.012	0	0.0405	0.075	0.364	0.11	0.158	0.032	0.1235	0.1805	0.335	0.021	0.1495	0.9085	0.0655	0.1805	0.0015	0.191	0.1755	0.246	0.1515	0.044	0.071	0.2505	0.1765	0.1545	0.211	0.2785	0.071	0	0.389	0.464	0.4455	0.2115	0.7645	0.204
Fc epsilon RI signaling pathway	0.1255	0.06	0.095	0.8665	0.022	0.514	0.478	0.499	0.408	0.3815	0.8175	0.201	0.794	0.3065	0.1465	0.0075	0.3185	0.9715	0.4965	0.0345	0.323	0.1325	1	0.0955	0.082	0.0125	0.761	0.097	0.044	0.078	0.0625	0.038	0.163	1	0.029	0.1505	0.185	0.349	0.06	0.621	0.219	0.2425	0.226	0.2255	0.4	0.2455	0.1575	0.7615	0.035
Base excision repair	1	1	1	1	1	1	1	1	1	1	1	1	1	1	1	1	1	1	1	1	1	1	1	1	1	1	1	1	1	1	1	1	1	1	1	1	1	1	1	1	1	1	1	1	1	1	1	1	1
SNARE interactions in vesicular transport	0.2985	1	1	1	1	1	0.6115	0.7095	1	1	1	0.6415	0.4895	1	1	1	1	1	1	1	1	1	1	1	1	1	0.619	1	1	1	0.5685	0.8705	1	1	0.7875	1	0.42	1	1	1	1	1	1	1	1	1	1	1	1
Primary immunodeficiency	1	0.338	0.258	1	1	0.7465	1	0.1385	0.491	0.0815	0.134	0.258	0.767	0.1255	0.561	0.2195	0.0785	0.289	0.1205	0.667	0.536	0.41	0.19	0.4215	1	0.1365	0.9975	0.8855	0.1005	0.358	0.1585	0.6345	0.178	1	0.45	0.5955	0.244	0.188	0.412	0.9015	0.7395	0.774	0.3835	0.861	0.6365	0.5	0.096	0.6775	0.305
Leukocyte transendothelial migration	0.151	0.2815	0.191	0.955	0.675	0.3695	0.9425	0.851	0.6385	0.0115	0.5045	0.5955	0.8085	1	0.135	0.0655	1	0.009	0.46	0.4485	0.6685	0.512	1	0.128	0.0225	1	0.5575	0.274	0.151	0.315	0.515	0.0185	0.1815	0.669	0.422	0.6655	0.5285	0.2445	0.203	0.2235	0.7115	0.436	0.598	0.3555	0.8505	0.464	0.5805	0.77	0.205
Gastric acid secretion	0.0045	0.046	0.0335	0.0165	0.084	0.1905	0.0875	0.138	0.026	1	0.432	0.1535	0.3285	1	0.0105	0.019	1	0.2175	1	0.0025	0.115	0.046	1	0.025	0.0855	0.6935	0.329	0.045	0.055	0.1455	0.0615	0.0485	0.064	1	0.204	0.119	0.0505	0.01	0.0275	0.39	0.11	0.1595	0.74	0.5345	0.1455	0.0505	0.0585	0.113	0.042
Carbohydrate digestion and absorption	0.0015	0.2095	0.057	0.5435	0.093	0.2365	0.354	0.503	0.312	1	0.4615	0.134	0.262	1	0.2195	0.0655	1	0.9595	0.4605	0.3545	0.498	0.651	1	0.244	0.024	1	0.389	0.134	0.026	0.034	0.021	0.035	0.051	1	0.402	0.3485	0.0485	0.082	0.234	0.121	0.3105	0.119	0.4795	0.128	0.891	0.268	0.2275	0.4425	0.1095
Long-term depression	0.0695	0.039	0.0795	0.082	0.012	0.3805	0.6055	0.4985	0.107	0.04	0.502	0.259	0.7725	0.158	0.079	0.0505	0.1025	0.5585	0.159	0.029	0.157	0.027	1	0.05	0.0475	0.028	0.798	0.042	0.083	0.3395	0.213	0.123	0.3695	1	0.195	0.184	0.234	0.2665	0.099	0.2945	0.0815	0.2835	0.3555	0.2535	0.2095	0.061	0.0185	0.479	0.024
Protein export	1	1	1	1	1	1	1	1	1	1	1	1	1	1	1	1	1	1	1	1	1	1	1	1	1	1	1	1	1	1	0.725	0.757	1	1	1	1	0.765	1	1	1	1	1	1	1	1	1	1	1	1
Proximal tubule bicarbonate reclamation	1	1	0.9165	1	1	1	1	1	1	1	1	1	0.685	1	1	1	1	1	1	1	0.357	1	1	1	1	1	1	1	1	1	1	1	1	1	1	1	1	1	0.743	1	1	1	1	1	1	1	1	1	1
Acute myeloid leukemia	0.0825	0.052	0.01	0.094	0.104	0.1555	0.2185	0.4545	0.1325	0.214	0.3085	0.175	0.1965	0.141	0.1535	0.0555	0.219	0.872	0.255	0.062	0.0855	0.0425	1	0.1025	0.0245	0.187	0.69	0.0245	0.062	0.006	0.2055	0.0325	0.093	1	0.079	0.0905	0.085	0.956	0.017	0.4	0.0615	0.0755	0.261	0.138	0.332	0.0895	0.238	0.331	0.029
Neurotrophin signaling pathway	0.0295	0.033	0.003	0.343	0.034	0.1815	0.2865	0.184	0.161	0.208	0.153	0.1585	0.3935	0.0645	0.1645	0.015	0.1975	0.852	0.197	0.019	0.0685	0.09	0.688	0.0335	0.0255	0.24	0.5265	0.013	0.123	0.012	0.1895	0.005	0.0105	0.1395	0.032	0.1015	0.088	0.283	0.04	0.55	0.096	0.0405	0.1295	0.1845	0.3885	0.08	0.0635	0.302	0.019
RNA polymerase	1	1	1	1	1	1	1	1	1	1	1	1	1	1	1	1	1	1	1	1	1	1	1	1	1	1	1	1	1	1	1	1	1	1	1	1	1	1	1	1	1	1	1	1	1	1	1	1	1
Collecting duct acid secretion	1	1	1	1	1	1	1	1	1	1	1	1	1	1	1	1	1	1	1	1	1	1	1	1	1	1	1	1	1	1	1	1	1	1	1	1	1	1	1	1	1	1	1	1	1	1	1	1	1
Nucleotide excision repair	1	0.63	0.1605	0.797	0.089	0.267	0.3465	1	1	1	1	0.602	1	1	0.329	1	1	1	1	0.6235	0.239	0.283	1	0.7795	0.5365	1	0.267	0.0315	1	1	1	1	0.519	0.305	0.183	0.344	1	1	1	1	0.395	0.3325	0.202	1	1	1	1	0.537	0.061
Lysosome	1	1	1	1	1	0.779	1	1	0.3475	1	1	1	1	1	1	1	1	0.3785	1	1	1	1	1	1	1	0.196	1	0.133	1	1	1	1	1	1	1	1	1	1	1	1	1	1	1	1	1	1	1	1	1
Salivary secretion	0.0015	0.008	0.0215	0.0065	0.1775	0.135	0.074	0.1195	0.023	1	0.743	0.091	0.174	1	0.0045	0.1165	1	1	1	0.0105	0.0405	0.0095	1	0.0045	0.137	0.649	0.3365	0.082	0.414	0.047	0.126	0.174	0.177	1	0.2055	0.062	0.2425	0.036	0.0205	1	0.053	0.0645	0.8595	0.621	0.091	0.0625	0.3295	0.1795	0.0115
Spliceosome	1	1	0.3125	1	1	1	0.092	1	1	1	1	0.219	0.484	1	1	0.701	1	0.597	1	1	1	1	1	1	0.6445	1	1	1	1	0.0965	1	1	1	1	1	0.78	0.1335	1	1	0.446	1	0.3595	1	1	0.2175	1	1	0.731	1
ECM-receptor interaction	1	0.0175	0.2845	0.5665	0.4525	0.892	0.9415	0.727	0.0095	1	0.9395	0.9415	0.434	1	0.031	0.079	1	1	1	0.306	0.074	0.417	1	1	0.0825	1	0.8485	0.174	0.276	0.44	0.867	0.321	0.1945	1	1	1	0.1125	0.0095	0.7535	0.0005	0.625	0.7635	1	1	1	0.1915	0.0465	0.3805	0.597
Regulation of autophagy	1	0.723	0.881	1	0.4765	0.6365	0.2945	0.43	0.726	1	1	0.8545	0.9115	1	0.313	0.152	1	0.345	1	0.6275	0.8485	0.6725	1	0.326	0.792	0.4085	0.8225	0.764	1	0.301	0.5955	0.1515	1	1	0.662	0.6935	0.689	1	0.763	1	0.7475	0.916	1	0.821	0.8905	0.3945	1	0.899	0.7905
Neuroactive ligand-receptor interaction	1	1	0.029	1	1	0.1715	0.779	0.032	0.668	1	1	0.0445	0.095	1	1	0.135	1	0.715	1	0.045	1	0.1345	0.1145	0.1445	1	1	0.564	0.0845	0.6415	0.1835	1	0.493	1	1	0.2055	0.1575	0.658	0.488	0.2095	1	1	0.406	0.1005	1	0.1305	0.514	0.161	0.239	1
Peroxisome	1	1	0.9175	1	0.8745	0.763	0.657	0.881	1	0.8635	0.918	0.8	0.748	0.7095	1	0.741	1	0.7675	1	0.681	0.9005	0.8475	0.7715	0.8025	1	1	1	1	0.7825	0.701	0.6115	1	1	1	0.8335	0.849	0.815	1	1	0.7805	1	0.7515	1	1	1	0.5635	0.62	0.9845	0.797
Huntington's disease	1	0.0265	0.0105	0.014	0.2955	0.2975	0.1615	0.1095	0.0755	1	1	0.0365	0.3705	0.3015	0.0505	0.204	0.546	0.2495	0.308	0.05	0.015	0.0145	0.39	0.032	0.1445	1	0.229	0.0215	0.6915	0.0855	0.612	0.0555	0.3845	1	0.272	0.0965	0.0195	1	0.0535	0.0515	0.1745	0.3425	0.2185	1	0.16	0.1165	0.0295	0.209	0.035
Ribosome	1	1	1	1	1	1	1	1	1	1	1	1	1	1	1	1	1	1	1	1	1	1	1	1	1	1	1	1	1	1	1	1	1	1	1	1	1	1	1	1	1	1	1	1	1	1	1	1	1
RIG-I-like receptor signaling pathway	0.64	0.1975	0.51	0.9355	0.354	0.4755	0.7345	0.249	0.448	0.498	0.075	0.872	0.539	0.304	0.597	0.0925	0.5715	0.6305	0.353	0.0815	0.1855	0.558	0.591	0.2975	0.648	0.131	0.7435	0.1865	0.352	0.04	0.406	0.111	0.6305	0.5405	0.1285	0.2335	0.472	0.024	0.356	0.9655	0.241	0.2425	0.268	0.433	0.4015	0.3975	0.3185	0.846	0.6325
Cytosolic DNA-sensing pathway	0.393	0.412	0.755	1	0.52	0.6305	0.922	1	0.28	0.349	0.338	0.9135	0.12	0.3105	0.558	0.175	0.52	0.573	0.3945	0.7195	0.728	0.86	0.979	0.4035	0.778	0.3995	1	0.117	0.3585	0.151	0.947	1	0.8825	0.248	0.3125	0.554	0.4955	0.5515	0.651	0.9135	0.5355	0.5485	0.252	1	0.816	0.037	0.504	0.7195	0.7135
Pancreatic secretion	0.0005	0.352	0.63	0.147	0.3065	0.7155	0.594	0.3845	0.8095	1	0.947	0.434	0.439	1	0.088	0.3045	1	1	1	0.1985	0.604	0.24	1	0.1655	0.7325	1	0.57	0.5145	0.563	0.612	0.118	0.182	0.3785	1	0.575	0.546	0.786	0.3955	0.368	0.1375	0.663	0.591	0.9325	0.775	0.6275	0.6555	0.235	0.787	0.303
Amyotrophic lateral sclerosis (ALS)	1	0.2135	0.145	0.778	0.5665	0.7945	0.111	0.3625	0.5925	0.107	1	0.2445	0.408	0.2485	0.425	0.055	0.304	0.916	0.237	0.031	0.575	0.446	0.6495	0.565	0.1745	0.3615	0.3745	0.2205	0.0805	0.086	0.724	0.022	0.645	1	0.0285	0.099	0.227	1	0.2305	0.948	0.2965	0.321	0.003	0.6225	0.684	0.3785	0.0335	0.6445	0.285
Calcium signaling pathway	0.0605	0.041	0.087	0.2585	0.3895	0.3935	0.4025	0.2675	0.2595	0.9945	0.88	0.554	0.765	0.9775	0.0525	0.282	1	0.853	0.376	0.012	0.152	0.04	0.9835	0.015	0.288	0.743	0.7665	0.2655	0.886	0.5335	0.35	0.0965	0.717	1	0.4045	0.1675	0.67	0.444	0.0185	0.884	0.253	0.3935	0.146	0.504	0.142	0.4935	0.4495	0.287	0.031
PPAR signaling pathway	1	0.0695	0.717	0.0995	0.1115	0.3395	0.32	0.348	0.0945	1	1	0.262	0.2075	1	1	0.4285	1	0.44	1	0.175	0.1395	0.087	1	0.076	0.3565	1	1	0.23	1	0.2185	1	1	1	1	1	0.1415	0.429	1	0.102	0.1945	0.268	0.3505	1	0.689	0.3335	1	0.1095	0.365	0.049
Protein processing in endoplasmic reticulum	1	0.063	0.1325	0.7745	0.252	0.682	0.1655	0.5105	0.69	0.1395	0.037	0.578	0.518	0.1355	0.0625	0.1365	0.1635	0.729	0.1375	0.0875	0.122	0.303	1	0.1005	0.3895	0.285	1	0.028	0.091	0.1215	0.432	0.8995	0.065	0.3635	0.4505	0.4815	0.51	1	0.236	0.643	0.272	0.0935	0.126	1	0.3135	0.569	0.016	0.6995	0.212
Cardiac muscle contraction	1	0.9235	0.358	1	0.5405	0.4695	0.9745	0.9685	0.519	1	1	0.406	0.807	1	1	1	1	1	0.43	0.743	0.6805	0.9615	1	1	0.775	1	0.9185	0.0925	1	1	1	0.284	0.7215	1	0.684	0.738	0.6725	1	0.899	1	0.862	0.737	1	0.7995	0.204	0.6035	0.0065	0.043	0.8405
Complement and coagulation cascades	1	0.071	0.472	0.7	1	0.753	0.161	0.324	0.1665	1	0.7855	0.642	1	1	0.021	0.763	1	1	1	0.056	0.1805	0.7885	1	1	0.188	1	0.6165	0.0415	0.8075	0.372	0.5815	1	0.9625	1	1	0.78	0.7415	0.1355	1	0.4355	0.625	0.836	1	1	1	0.6825	0.1935	0.426	1
Alzheimer's disease	0.1515	0.1305	0.121	0.05	0.107	0.3065	0.356	0.5385	0.274	0.1105	1	0.367	0.677	0.1975	0.0705	0.0195	0.2385	0.631	0.2025	0.185	0.1445	0.083	0.266	0.08	0.143	0.0655	0.7	0.2275	0.109	0.2175	0.5495	0.1325	0.347	1	0.399	0.1365	0.1555	1	0.1465	0.757	0.247	0.295	0.097	0.2205	0.1785	0.326	0.026	0.426	0.029
Parkinson's disease	1	0.2595	0.0225	1	1	1	0.759	1	0.2015	1	1	0.141	0.3855	1	0.4205	1	1	1	1	1	0.88	0.5245	1	0.581	1	1	1	1	1	0.528	0.6285	1	0.8415	1	1	0.0785	1	1	1	1	0.732	0.298	0.171	1	1	0.139	1	0.1485	0.0445
Proteasome	1	0.023	0.292	1	0.0055	0.0695	1	0.0375	0.048	1	1	0.3695	0.108	1	1	0.0225	1	0.0725	1	0.001	0.1385	0.0385	1	0.0595	0.1425	0.012	0.2995	0.0895	1	0.0095	0.0315	1	1	1	0.007	0.029	1	1	0.103	1	0.024	0.122	1	0.19	0.0355	0.0115	1	0.3355	0.111
Non-homologous end-joining	1	1	1	1	1	1	1	1	1	1	1	1	1	1	1	1	1	1	1	1	1	1	1	1	1	1	1	1	1	1	1	1	1	1	1	1	1	1	1	1	1	1	1	1	1	1	1	1	1
Notch signaling pathway	0.0715	0.753	0.4985	0.1915	0.8995	1	0.3695	0.509	0.681	1	1	0.9375	0.3745	1	0.6255	0.9055	1	1	1	0.3715	0.4115	0.8315	1	0.965	0.4955	1	0.3685	0.236	1	0.8585	0.404	0.753	0.1015	1	0.6215	0.262	0.1255	1	1	1	0.648	0.142	1	0.249	1	0.654	1	0.218	0.289
Phototransduction	1	0.3255	0.237	1	1	0.43	0.4835	0.42	0.353	1	0.2195	0.159	0.5445	1	1	0.004	1	0.4875	1	0.348	0.348	0.36	1	0.206	0.041	1	0.36	1	0.2905	0.5865	1	0.046	1	1	0.359	0.384	0.283	1	0.143	1	0.376	0.568	1	0.326	0.5895	0.186	1	0.628	0.143
Pathogenic Escherichia coli infection	0.49	0.713	0.5405	0.585	0.711	0.5475	0.9665	0.7595	0.621	0.147	0.9095	0.9425	0.8435	1	0.5475	0.3275	1	0.6805	1	0.4985	0.8075	0.7285	1	0.767	0.7915	1	0.45	0.2655	0.118	0.395	0.7615	0.157	0.37	0.528	0.9715	0.8015	0.31	0.5555	0.1305	0.2615	0.759	0.466	0.772	0.45	0.926	0.6915	0.259	0.4885	0.69
[truncated: 81 more columns]

## Sheet: Mederate
	Olfactory transduction	ECM-receptor interaction	Focal adhesion	Regulation of actin cytoskeleton	Axon guidance	Amoebiasis	Arrhythmogenic right ventricular cardiomyopathy (ARVC)	Adherens junction	Melanoma	Bacterial invasion of epithelial cells	Parkinson's disease	Huntington's disease	Long-term potentiation	Calcium signaling pathway	Pathways in cancer	Gastric acid secretion	MAPK signaling pathway	Dilated cardiomyopathy	Alzheimer's disease	Shigellosis	Vibrio cholerae infection	Small cell lung cancer	Phosphatidylinositol signaling system	Oocyte meiosis	Cardiac muscle contraction	Hypertrophic cardiomyopathy (HCM)	TGF-beta signaling pathway	Aldosterone-regulated sodium reabsorption	Pathogenic Escherichia coli infection	Renal cell carcinoma	Melanogenesis	Vasopressin-regulated water reabsorption	Fc gamma R-mediated phagocytosis	Amyotrophic lateral sclerosis (ALS)	Glioma	Gap junction	Cell cycle	GnRH signaling pathway	Epithelial cell signaling in Helicobacter pylori infection	Wnt signaling pathway	Collecting duct acid secretion	Hedgehog signaling pathway	Leukocyte transendothelial migration	Salivary secretion	Phagosome	Basal transcription factors	Vascular smooth muscle contraction	Malaria	ErbB signaling pathway
Olfactory transduction	0	1	0.9965	0.9665	0.691	0.974	0.9105	0.928	0.994	0.8495	1	0.84	0.97	0.928	0.9885	0.967	0.9655	0.967	0.9755	0.768	0.7575	0.4655	0.9265	0.88	0.968	0.9475	0.918	0.8495	0.859	0.992	0.922	0.74	0.9645	0.862	0.985	0.87	0.9675	0.94	0.563	0.9745	1	0.6055	0.986	0.9445	0.517	1	0.946	1	0.991
ECM-receptor interaction	1	0	0.01	0.0005	0.411	0.4495	0.0005	0.184	0.056	0.587	1	0.0145	0.5555	0.8665	0.0325	0.8445	0.7975	0	1	0.257	0.3215	0.3755	0.854	1	1	0.0175	0.6925	0.418	0.1015	0.8205	0.4315	1	0.289	0.159	0.7035	0.359	0.27	0.517	0.438	0.9165	1	1	0.709	0.734	0.1855	1	0.237	0.0055	0.4575
Focal adhesion	0.995	0.129	0	0.0005	0.233	0.1335	0.0005	0.003	0.4715	0.2895	0.0295	0.089	0.17	0.6515	0.0345	0.8035	0.2665	0	0.3865	0.069	0.4435	0.4645	0.561	0.214	0.051	0.067	0.382	0.005	0.194	0.074	0.3185	0.621	0.236	0.111	0.181	0.842	0.163	0.2085	0.2835	0.839	1	0.1085	0.4775	0.9265	0.2665	1	0.3735	0.0165	0.345
Regulation of actin cytoskeleton	0.8925	0.132	0.018	0	0.0705	0.054	0.003	0	0.124	0.1065	1	0.01	0.017	0.05	0.004	0.3645	0.039	0.006	0.1275	0.0075	0.319	0.5525	0.077	0.0095	0.022	0.089	0.0245	0.008	0.1895	0.0535	0.0135	0.409	0.034	0.2645	0.06	0.224	0.0275	0.003	0.148	0.692	1	1	0.081	0.5905	0.0805	1	0.044	0.2545	0.1375
Axon guidance	0.783	0.241	0.0255	0.0085	0	0.034	0.006	0	0.238	0.188	0.8495	0.0305	0.001	0.0815	0.001	0.0395	0	0.2515	0.054	0.003	0.0535	0.268	0.1935	0	0.333	0.0655	0.0005	0.007	0.12	0.0185	0.0065	0.0105	0.021	0.002	0.007	0.0495	0.0065	0.0005	0.0345	0.075	1	0.2365	0.0795	0.283	0.24	1	0.0025	0.046	0.0365
Amoebiasis	0.9855	0.898	0.5075	0.287	0.0485	0	0.274	0.035	0.6245	0.2905	0.7145	0.04	0.407	0.6795	0.3435	0.515	0.251	0.1765	0.668	0.1755	0.1745	0.872	0.375	0.4415	0.686	0.763	0.0045	0.0695	0.3455	0.0785	0.282	0.1675	0.315	0.516	0.4705	0.1745	0.626	0.077	0.077	0.769	1	0.1215	0.6345	0.756	0.6795	1	0.409	0.2775	0.329
Arrhythmogenic right ventricular cardiomyopathy (ARVC)	0.368	0.0795	0.0095	0.0085	0.519	0.0295	0	0.0055	0.2615	0.08	1	0.561	0.004	0.331	0.004	0.354	0.1365	0.0035	0.529	0.046	0.0105	0.414	0.0175	0.066	0.0725	0.058	0.248	0.0195	0.059	0.618	0.026	0.0035	0.005	1	0.036	0	0.0815	0.011	0.274	0.0595	1	0.0015	0.078	0.059	0.019	1	0.0045	0.167	0.008
Adherens junction	0.8435	0.145	0.0015	0	0	0.015	0.0005	0	0.163	0.0105	1	0.4435	0.0015	0.097	0.004	0.472	0.0025	0.0005	0.028	0	0.4255	0.171	0.035	0.0585	0.026	0.0225	0.133	0.003	0.003	0.0035	0.4145	0.038	0.005	0.0005	0.014	0.1255	0.0385	0.004	0.007	0.1195	1	0.036	0.0165	0.133	0.0295	1	0.101	0.1435	0.03
Melanoma	0.985	0.0505	0.063	0.032	0.12	0.2745	0.1315	0.002	0	0.109	0.1165	0.097	0.1055	0.213	0.031	0.3055	0.0295	0.284	0.6835	0.1225	0.233	0.59	0.329	0.1645	0.971	0.696	0.266	0.033	0.3455	0.1285	0.215	0.1125	0.371	0.4525	0.2875	0.5765	0.2615	0.013	0.255	0.887	1	0.0075	0.4495	0.7255	0.4775	1	0.3145	0.839	0.274
Bacterial invasion of epithelial cells	1	0.5815	0.3415	0.147	0.1905	0.1975	0.041	0.01	0.4625	0	1	0.0425	0.2005	0.255	0.0795	0.2665	0.426	0.106	0.667	0.036	0.377	0.5285	0.122	0.3015	0.198	0.4265	0.2175	0.0245	0.1515	0.0845	0.0715	1	0.2075	0.3495	0.26	0.4725	0.734	0.02	0.1935	0.798	1	0.3635	0.327	0.73	0.2075	1	0.177	0.467	0.296
Parkinson's disease	1	1	0.05	0.427	0.41	0.6745	1	1	0.277	1	0	0.1585	1	0.1215	0.0015	1	0.156	1	0.043	1	1	0.119	1	1	1	1	1	1	1	0.1825	1	1	0.4275	0.1475	1	1	1	0.629	0.277	0.783	1	1	1	1	1	1	1	1	0.413
Huntington's disease	0.473	0.0125	0.1775	0.015	0.032	0.0375	0.609	0.32	0.1275	0.0345	0.149	0	0.0005	0.0075	0.0025	0.0095	0.041	0.0415	0.008	0.5835	0	0.029	0.0035	0.002	1	1	0.123	0.0015	0.4425	0.0125	0.01	0.302	0.006	0.063	0.009	0	0.096	0.002	0.114	0.0525	1	1	0.01	0.017	0.0315	1	0	0.1045	0.0655
Long-term potentiation	0.9295	0.369	0.1195	0.021	0.0005	0.289	0.009	0.0015	0.222	0.132	1	0.0025	0	0.098	0.0075	0.1725	0.0255	0.059	0.099	0.0025	0.01	0.174	0.0845	0.0025	0.2155	0.084	0.019	0.003	0.341	0.0075	0.0235	0.0105	0.0225	0.076	0.039	0.008	0.023	0.005	0.156	0.295	1	0.0205	0.099	0.18	0.27	1	0.026	0.145	0.1075
Calcium signaling pathway	0.785	0.8685	0.8435	0.3885	0.034	0.176	0.618	0.2355	0.7115	0.5045	0.1075	0.0055	0.2095	0	0.0745	0.2695	0.4935	0.5875	0.103	0.141	0.0115	0.5275	0.045	0.031	0.833	0.8955	0.255	0.0155	0.6735	0.1745	0.0105	0.442	0.152	0.218	0.1335	0.0015	0.628	0.029	0.3805	0.598	1	0.3295	0.3015	0.136	0.581	1	0.0215	0.8725	0.3805
Pathways in cancer	0.97	0.3245	0.0175	0.0015	0.001	0.1225	0.003	0.0005	0.1055	0.0415	0.0025	0.0015	0.005	0.024	0	0.1055	0.0445	0.004	0.095	0.029	0.021	0.319	0.0245	0.003	0.8905	0.1185	0.224	0	0.0445	0.0085	0.032	0.016	0.025	0.012	0.016	0.1415	0.0295	0.0015	0.0975	0.201	1	0.2995	0.09	0.4515	0.18	1	0.035	0.7045	0.039
Gastric acid secretion	0.89	0.859	0.9195	0.246	0.0415	0.3015	0.503	0.328	0.506	0.2465	1	0.0145	0.1565	0.1795	0.1935	0	0.265	0.431	0.399	0.403	0.0235	0.376	0.0565	0.068	0.7895	0.7555	0.3615	0.0075	0.7425	0.1235	0.046	0.023	0.077	0.335	0.1735	0.0115	0.762	0.035	0.3585	0.2785	1	0.0645	0.227	0.2755	0.1465	1	0.1405	0.068	0.343
MAPK signaling pathway	0.3845	0.8515	0.063	0.0285	0.002	0.397	0.0325	0.0015	0.31	0.325	0.3455	0.017	0.0145	0.2775	0.101	0.107	0	0.27	0.2335	0.082	0.001	0.755	0.719	0.0205	0.3945	0.207	0.0225	0.017	0.3445	0.047	0.032	0.023	0.107	0.003	0.288	0.106	0.203	0.0405	0.153	0.412	1	0.074	0.34	0.261	0.392	1	0.042	0.8785	0.2185
Dilated cardiomyopathy	0.826	0.25	0.01	0.008	0.081	0.0255	0	0.001	0.3345	0.1185	1	0.102	0.02	0.247	0.133	0.1445	0.0505	0	0.2515	0.0195	0.0005	0.8575	0.269	0.0865	0.086	0.0215	0.352	0.025	0.168	0.5555	0.074	0.0175	0.003	0.142	0.374	0.0025	0.6135	0.0135	0.1625	0.4625	1	0.0675	0.028	0.049	0.0225	1	0.0125	0.221	0.0155
Alzheimer's disease	0.6395	1	0.3255	0.2265	0.041	0.5145	0.036	0.0555	0.776	0.669	0.0505	0.005	0.0925	0.0615	0.0505	0.272	0.066	0.0815	0	0.0435	0.061	0.554	0.424	0.003	0.015	0.0275	0.0115	0.148	0.527	0.178	0.1135	0.199	0.4825	0.0125	0.2165	0.038	0.0575	0.01	0.0975	0.536	1	0.3985	0.591	0.478	0.181	1	0.042	0.2735	0.343
Shigellosis	0.848	0.73	0.0315	0.0035	0.001	0.0655	0.093	0.001	0.1535	0.0465	1	0.0875	0.0055	0.0475	0.0495	0.395	0.057	0.133	0.1	0	0.702	0.299	0.028	0.0195	0.031	0.1395	0.02	0.0155	0.035	0.003	0.2565	1	0.0075	0.022	0.0165	0.492	0.0735	0.0085	0.053	0.104	1	0.184	0.08	0.518	0.0135	1	0.0205	0.411	0.133
Vibrio cholerae infection	0.738	0.3025	0.2045	0.0385	0.0005	0.1065	0.0015	0.01	0.088	0.1825	1	0	0.002	0.002	0.029	0.018	0	0.0035	0.0815	0.2135	0	0.522	0.031	0.0325	0.2925	0.0475	0.083	0.0135	0.1065	0.0095	0.007	0.001	0.0005	0.0085	0.0625	0	0.3705	0	0.044	0.058	1	0.007	0.0435	0.0325	0.0075	1	0.008	1	0.0135
Small cell lung cancer	0.4895	0.6285	0.488	0.3565	0.29	0.714	0.1515	0.1385	0.8195	0.6745	0.066	0.0215	0.3035	0.37	0.205	0.359	0.8905	0.0915	0.3625	0.311	0.5385	0	0.4165	0.0035	1	0.536	0.353	0.508	0.482	0.332	0.235	1	0.614	0.1925	0.381	0.64	0.0005	0.1265	0.1635	0.72	1	0.1075	0.852	0.7835	0.6525	1	0.132	0.3545	0.5845
Phosphatidylinositol signaling system	0.608	0.8615	0.726	0.115	0.2235	0.344	0.0255	0.018	0.4185	0.1025	1	0.0045	0.1065	0.0385	0.0165	0.0425	0.714	0.27	0.4235	0.1575	0.042	0.4515	0	0.0235	0.0225	0.5105	0.443	0.003	0.6575	0.0475	0.0015	0.138	0.068	0.1115	0.1155	0.0175	0.8115	0.0085	0.282	0.301	1	0.4875	0.309	0.448	0.224	1	0.0305	0.4865	0.499
Oocyte meiosis	0.7785	1	0.3525	0.0365	0.001	0.251	0.165	0.0255	0.4175	0.253	1	0.003	0.0055	0.056	0.0185	0.1065	0.0465	0.2635	0.0345	0.0135	0.006	0.187	0.0495	0	0.497	0.339	0.0185	0.007	0.257	0.0645	0.005	0.0275	0.0685	0.006	0.1085	0.002	0.0075	0.0025	0.1275	0.161	1	0.045	0.1225	0.113	0.195	1	0.0175	0.308	0.074
Cardiac muscle contraction	0.323	1	0.1	0.0515	0.903	1	0.07	0.018	0.977	0.1795	1	1	0.775	0.0645	0.8975	0.2795	0.6555	0.0165	0.0185	0.2445	0.4625	1	0.0265	0.107	0	0.213	0.411	0.857	0.306	0.9545	0.423	1	1	1	0.2625	0.9465	1	0.324	1	0.912	1	1	0.0355	0.0655	0.0505	1	0.0995	1	0.9125
Hypertrophic cardiomyopathy (HCM)	0.34	0.298	0.242	0.172	0.276	0.2315	0.043	0.0715	0.6585	0.607	1	1	0.329	0.8045	0.237	0.652	0.4975	0.037	0.03	0.117	0.184	0.7075	0.4915	0.216	0.231	0	0.027	0.262	0.404	0.724	0.165	1	0.1175	0.0345	0.62	0.133	0.3195	0.1085	0.1965	0.5885	1	1	0.339	0.447	0.1275	1	0.0525	0.5185	0.2605
TGF-beta signaling pathway	0.8865	0.319	0.0625	0.006	0.003	0.0115	0.042	0.0535	0.2015	0.2865	1	0.139	0	0.1895	0.112	0.0795	0.025	0.08	0.012	0.058	0	0.4165	0.0705	0.0125	0.0955	0.1945	0	0.053	0.2315	0.1445	0.036	1	0.0505	0.0125	0.0545	0.029	0	0.0445	0.1545	0.057	1	0.7245	0.019	0.221	0.328	1	0.013	0.0705	0.0035
Aldosterone-regulated sodium reabsorption	0.9345	0.415	0.0495	0.0685	0.0075	0.1625	0.0135	0.0015	0.46	0.073	1	0.0015	0.0295	0.0135	0.0045	0.0125	0.0535	0.0295	0.261	0.0005	0.037	0.6135	0.007	0.0235	0.8625	0.204	0.1055	0	0.2865	0.0215	0.004	0.0395	0.03	0.032	0.087	0.065	0.1205	0.001	0.031	0.1785	1	0.079	0.0285	0.3405	0.127	1	0.0585	0.2405	0.053
Pathogenic Escherichia coli infection	0.8665	0.2935	0.309	0.1815	0.2185	0.2655	0.0425	0.013	0.3265	0.136	1	0.4515	0.286	0.6485	0.067	0.6705	0.465	0.197	0.6885	0.0335	0.4425	0.547	0.1725	0.4785	0.2185	0.3615	0.2505	0.1055	0	0.3805	0.2905	0.0945	0.299	0.587	0.284	0.2855	0.06	0.4465	0.6605	0.2805	1	0.0475	0.338	0.657	0.261	1	0.3875	0.3405	0.42
Renal cell carcinoma	0.977	0.931	0.071	0.0375	0.058	0.082	0.1765	0.01	0.254	0.1	0.008	0.008	0.0045	0.034	0.0005	0.048	0.03	0.6475	0.2765	0.0075	0.1175	0.2355	0.0475	0.0305	0.9515	0.456	0.0845	0.017	0.6075	0	0.0185	1	0.057	0.039	0.0545	0.2995	0.028	0.0035	0.0145	0.3495	1	0.0035	0.351	0.657	0.5545	1	0.001	0.519	0.0405
Melanogenesis	0.8885	0.4405	0.3385	0.019	0.002	0.1715	0.13	0.197	0.4435	0.0835	1	0.0135	0.02	0.037	0.0195	0.072	0.0685	0.2415	0.275	0.047	0.0035	0.255	0.003	0.0075	0.7925	0.447	0.133	0.0015	0.286	0.047	0	0.0565	0.0085	0.0625	0.0215	0.0065	0.284	0.005	0.271	0.0715	1	0.1375	0.041	0.255	0.041	1	0.04	0.453	0.129
Vasopressin-regulated water reabsorption	0.3115	1	0.1835	0.03	0	0.0245	0.0115	0.057	0.1025	0.4545	1	0.0355	0.0005	0.046	0.099	0.0125	0.0045	0.0305	0.0985	0.022	0	1	0.067	0.011	0.098	0.0315	0.07	0.025	0.0605	0.1255	0.069	0	0.118	0.0345	0.172	0.0005	0.2995	0.016	1	0.0685	1	0.0005	0.116	0.009	0.37	1	0.0145	1	0.0155
Fc gamma R-mediated phagocytosis	0.9585	0.1305	0.4035	0.098	0.116	0.406	0.003	0.0075	0.6325	0.269	0.0625	0.012	0.063	0.11	0.086	0.1065	0.16	0.008	0.446	0.012	0.0535	0.5975	0.1265	0.082	1	0.0695	0.2735	0.0275	0.3225	0.1525	0.0135	0.074	0	0.023	0.21	0.1145	0.2315	0.0115	0.141	0.65	1	0.036	0.1955	0.585	0.078	1	0.0745	0.4045	0.326
Amyotrophic lateral sclerosis (ALS)	0.665	0.167	0.277	0.5625	0.0725	0.6425	1	0.132	0.516	0.488	0.1325	0.033	0.2425	0.204	0.007	0.3335	0.068	0.454	0.016	0.129	0.014	0.1045	0.1085	0.0035	1	0.0455	0.0235	0.0485	0.712	0.426	0.0605	1	0.219	0	0.268	0.0705	0.17	0.102	0.1225	0.208	1	1	0.249	0.24	0.0615	1	0.047	0.45	0.4015
Glioma	0.765	0.706	0.3515	0.215	0.0065	0.481	0.0335	0.0025	0.678	0.387	0.071	0.0025	0.057	0.0725	0.0285	0.152	0.3265	0.422	0.1855	0.0045	0.222	0.548	0.131	0.0525	0.276	0.583	0.0955	0.0335	0.384	0.0905	0.006	0.2375	0.2705	0.157	0	0.1585	0.018	0.0175	0.1515	0.389	1	0.182	0.536	0.5235	0.5105	1	0.1395	0.513	0.1745
Gap junction	0.783	0.275	0.3485	0.06	0.0035	0.172	0	0.004	0.4	0.457	1	0	0.001	0.0085	0.045	0.007	0.0025	0.002	0.0295	0.039	0.0005	0.6695	0.03	0	0.0535	0.004	0.0075	0.0235	0.1755	0.2275	0.003	0	0.0495	0.003	0.1645	0	0.0815	0	0.375	0.071	1	0.0075	0.082	0.0095	0.284	1	0.001	0.338	0.2415
Cell cycle	1	0.2815	0.2185	0.139	0.0465	0.35	0.0235	0.011	0.4625	0.8825	1	0.062	0.0025	0.9105	0.0215	1	0.053	0.8145	0.109	0.317	1	0.005	0.805	0.001	1	0.3175	0.0105	0.314	0.052	0.144	0.072	0.677	0.6845	0.4265	0.021	0.685	0	0.0135	0.734	0.007	1	0.733	0.4835	1	0.8525	1	0.279	0.59	0.0195
GnRH signaling pathway	0.836	0.7625	0.2295	0.012	0.0025	0.0705	0.046	0.0015	0.373	0.04	1	0.0025	0.008	0.0365	0.004	0.0335	0.1015	0.1755	0.0825	0.0305	0	0.1805	0.011	0.004	0.353	0.148	0.105	0.003	0.318	0.0145	0.0045	0.0075	0.0045	0.023	0.033	0.003	0.081	0	0.2775	0.2795	1	0.0375	0.04	0.129	0.4745	1	0.009	0.396	0.0435
Epithelial cell signaling in Helicobacter pylori infection	0.638	0.924	0.244	0.359	0.023	0.182	0.762	0.078	0.673	0.5855	0.121	0.0345	0.2565	0.3515	0.203	0.2835	0.163	0.9115	0.1025	0.0115	0.101	0.2355	0.4115	0.0515	1	0.0915	0.0495	0.1895	0.485	0.048	0.354	1	0.3185	0.063	0.267	0.526	0.693	0.1865	0	0.3985	1	0.3965	0.5425	0.464	0.251	1	0.341	0.342	0.768
Wnt signaling pathway	0.9125	0.9165	0.5565	0.329	0.014	0.713	0.038	0.0785	0.753	0.8465	0.806	0.0235	0.0635	0.3385	0.134	0.1675	0.1375	0.3015	0.4065	0.1215	0.004	0.5745	0.242	0.0135	0.2455	0.2295	0.1795	0.086	0.2165	0.267	0.0475	0.038	0.3635	0.0755	0.215	0.026	0.018	0.1355	0.5575	0	1	0.4545	0.2515	0.339	0.8555	1	0.0395	0.7985	0.3
Collecting duct acid secretion	1	1	1	1	1	1	1	1	1	1	1	1	1	1	1	1	1	1	1	1	1	1	1	1	1	1	1	1	1	1	1	1	1	1	1	1	1	1	1	1	0	1	1	1	1	1	1	1	1
Hedgehog signaling pathway	0.1955	1	0.135	0.0605	0	0.073	0.0245	0.0615	0.104	0.4305	1	0.017	0.0085	0.0845	0.6885	0.04	0.01	0.1205	0.136	0.031	0.0105	0.489	0.1745	0.049	0.2095	0.0755	0.3335	0.063	0.048	0.1445	0.402	0.0135	0.1485	0.052	0.094	0.0265	0.085	0.0325	0.3875	0.638	1	0	0.178	0.0445	1	1	0.0265	1	0.0485
Leukocyte transendothelial migration	0.8355	0.653	0.4615	0.084	0.155	0.292	0.109	0.0465	0.479	0.2145	1	0.012	0.1455	0.2495	0.1685	0.186	0.288	0.0295	0.5785	0.0995	0.514	0.585	0.221	0.0625	0.0155	0.368	0.1505	0.0055	0.371	0.149	0.0325	0.0005	0.177	0.1805	0.2605	0.102	0.4495	0.012	0.445	0.672	1	0.067	0	0.338	0.2165	1	0.0855	0.352	0.407
Salivary secretion	0.821	0.7495	0.914	0.573	0.161	0.654	0.104	0.238	0.8305	0.7855	1	0.024	0.129	0.17	0.5095	0.2825	0.1245	0.1295	0.54	0.389	0.026	0.7615	0.472	0.064	0.407	0.3225	0.319	0.2175	0.645	0.5595	0.1505	0.004	0.4545	0.2035	0.5785	0.0075	0.552	0.0595	0.5305	0.4275	1	0.0265	0.674	0	0.486	1	0.113	1	0.6295
Phagosome	0.5125	0.4115	0.3675	0.177	0.6605	0.3785	0.024	0.089	0.821	0.6075	1	0.031	0.4695	0.5385	0.3575	0.1015	0.522	0.052	0.1855	0.1085	0.0485	0.7995	0.386	0.3695	0.0525	0.3125	0.8365	0.4655	0.29	0.7965	0.033	0.364	0.2425	0.0885	0.736	0.3665	0.667	0.756	0.3475	0.823	1	1	0.542	0.5695	0	1	0.034	0.3395	0.5945
Basal transcription factors	1	1	1	1	1	1	1	1	1	1	1	1	1	1	1	1	1	1	1	1	1	1	1	1	1	1	1	1	1	1	1	1	1	1	1	1	1	1	1	1	1	1	1	1	1	0	1	1	1
Vascular smooth muscle contraction	0.7765	0.2255	0.2135	0.0105	0.032	0.2795	0.044	0.0355	0.353	0.206	1	0.001	0.0115	0.0095	0.052	0.0735	0.105	0.0645	0.057	0.318	0.0085	0.1575	0.0235	0.0015	0.297	0.2025	0.274	0.03	0.553	0.0105	0.018	0.045	0.0195	0.0515	0.04	0.004	0.291	0.004	0.4155	0.2835	1	0.0365	0.024	0.158	0.045	1	0	0.4615	0.223
Malaria	1	0.727	0.6635	0.3215	0.18	0.494	0.386	0.2385	0.5425	0.7265	1	0.116	0.4465	0.5625	0.7195	0.0715	0.7445	0.2455	0.2205	0.493	0.125	0.8715	0.723	0.237	1	0.672	0.0965	0.286	0.2545	0.498	0.702	1	0.4055	0.585	0.6	0.342	0.5915	0.4395	0.2975	0.8525	1	1	0.6105	1	0.767	1	0.4765	0	0.7885
ErbB signaling pathway	0.9955	0.3175	0.365	0.179	0.045	0.3485	0.0005	0.002	0.6395	0.277	0.3375	0.046	0.221	0.3055	0.0525	0.4255	0.117	0.0175	0.5565	0.0195	0.058	0.5615	0.605	0.198	0.907	0.1355	0.102	0.034	0.2225	0.048	0.171	0.0295	0.2455	0.3435	0.152	0.3925	0.0885	0.0235	0.507	0.6625	1	0.0365	0.3525	0.7755	0.132	1	0.289	0.7135	0
mTOR signaling pathway	0.897	1	0.1285	0.1205	0.0605	0.066	0.0695	0.036	0.4255	0.054	0.0185	0.0145	0.0295	0.097	0.0375	0.0645	0.3395	0.5875	0.442	0.0005	0.2535	0.2035	0.033	0.148	0.6755	0.655	0.228	0.01	0.406	0.108	0.0355	1	0.1235	0.025	0.2145	0.4955	0.05	0.004	0.0375	0.4445	1	0.001	0.1495	0.551	0.2105	1	0.0215	0.6175	0.065
Long-term depression	0.834	0.162	0.2075	0.0015	0.0015	0.094	0	0.0135	0.2465	0.0865	1	0	0.0045	0.0075	0.0055	0.0225	0.013	0.0025	0.039	0.0305	0	0.2665	0.0125	0.0005	0.878	0.0235	0.061	0.0075	0.3705	0.008	0.002	0.0065	0.007	0.003	0.0245	0	0.0605	0	0.1145	0.1285	1	0.028	0.0145	0.0915	0.0165	1	0.0015	0.309	0.0695
Prostate cancer	0.984	0.009	0.24	0.187	0.043	0.238	0.0015	0.0045	0.424	0.233	0.1705	0.0155	0.001	0.076	0.011	0.1245	0.191	0.4785	0.239	0.0125	0.176	0.3065	0.254	0.064	0.755	0.296	0.011	0.0395	0.112	0.032	0.166	0.248	0.252	0.1665	0.0765	0.6315	0.0065	0.014	0.1195	0.169	1	0.0845	0.413	0.6645	0.406	1	0.1175	0.6075	0.2965
Homologous recombination	1	1	1	1	1	1	1	1	1	1	1	1	1	1	0.302	1	1	1	1	1	1	1	1	1	1	1	1	1	1	1	1	1	1	1	1	1	1	1	1	1	1	1	1	1	1	1	1	1	1
RNA polymerase	1	1	1	1	1	1	1	1	1	1	1	1	1	1	1	1	1	1	1	1	1	1	1	1	1	1	1	1	1	1	1	1	1	1	1	1	1	1	1	1	1	1	1	1	1	1	1	1	1
VEGF signaling pathway	0.937	0.596	0.6335	0.355	0.097	0.3235	0.026	0.041	0.756	0.485	0.215	0.003	0.0845	0.1665	0.1705	0.1735	0.1535	0.0455	0.165	0.02	0.0185	0.658	0.2135	0.0085	0.9315	0.254	0.066	0.0195	0.639	0.1895	0.0715	0.0155	0.1705	0.007	0.3535	0.0975	0.1195	0.0065	0.1895	0.658	1	0.0125	0.4095	0.4965	0.133	1	0.033	0.664	0.4405
Neurotrophin signaling pathway	0.621	0.318	0.233	0.0885	0.0025	0.509	0.0385	0.002	0.758	0.402	0.1175	0.0015	0.0065	0.0225	0.1425	0.067	0.204	0.351	0.0755	0.008	0.0595	0.741	0.105	0.01	0.0635	0.135	0.323	0.048	0.5385	0.0645	0.004	0.5215	0.1875	0.024	0.262	0.0655	0.1425	0.005	0.063	0.507	1	0.707	0.3965	0.3505	0.2	1	0.0305	0.4715	0.382
Taste transduction	0.9975	1	0.997	0.8255	0.6555	0.9905	0.9085	0.8765	0.9275	0.8125	1	0.7665	0.9845	0.9965	0.987	0.9715	0.9505	0.9685	0.993	0.6005	0.8635	0.845	0.9745	0.9645	0.9695	0.9375	0.8405	0.8435	0.916	0.841	0.9875	0.791	0.968	0.9195	0.9685	0.963	0.939	0.9655	0.768	0.995	1	0.818	0.9455	0.9805	0.691	1	0.986	1	0.9805
Tight junction	0.8625	0.8735	0.6385	0.0545	0.009	0.2335	0.217	0.035	0.2515	0.2635	0.0905	0.0205	0.0175	0.1465	0.182	0.316	0.0105	0.122	0.2765	0.18	0.331	0.499	0.456	0.0175	0.219	0.438	0.4375	0.0045	0.5315	0.0125	0.0455	0.006	0.021	0.02	0.0425	0.037	0.1115	0.016	0.467	0.793	1	0.0565	0.132	0.2425	0.223	1	0.106	0.2245	0.132
Endocytosis	0.192	0.5955	0.396	0.087	0.029	0.392	0.0245	0.1175	0.392	0.307	1	0.075	0.3405	0.6965	0.1285	0.2335	0.0735	0.0595	0.2595	0.17	0.074	0.656	0.651	0.335	0.137	0.446	0.3645	0.0755	0.0955	0.285	0.1715	0.5885	0.2745	0.725	0.4155	0.572	0.844	0.0505	0.236	0.8215	1	0.295	0.3285	0.2085	0.7445	1	0.2275	0.908	0.5175
p53 signaling pathway	1	0.454	0.4635	0.296	0.088	0.4505	0.12	0.393	0.292	0.6125	0.304	0.097	0.474	0.4765	0.0745	0.144	0.6605	0.2505	0.4295	0.189	0.239	0.071	0.2415	0.0025	1	0.4435	0.1355	0.4225	0.1155	0.268	0.206	1	0.398	0.505	0.086	0.5935	0.043	0.169	0.342	0.4615	1	1	0.5665	0.3865	0.423	1	0.3085	0.453	0.515
Apoptosis	0.7505	0.0545	0.06	0.193	0.027	0.327	0.7445	0.0055	0.532	0.1485	0.275	0.0275	0.2115	0.201	0.014	0.134	0.1915	0.876	0.3165	0.0115	0.2965	0.294	0.0115	0.043	0.905	0.748	0.152	0.2245	0.547	0.0095	0.0355	0.6995	0.0915	0.121	0.1285	0.231	0.2	0.009	0.0015	0.384	1	0.4965	0.28	0.563	0.1145	1	0.27	0.1595	0.2385
Insulin signaling pathway	0.7905	1	0.3545	0.102	0.007	0.0965	0.0175	0.01	0.3225	0.208	0.006	0.0005	0.015	0.048	0.029	0.092	0.0095	0.101	0.0565	0.0005	0.004	0.189	0.253	0.012	0.161	0.022	0.0895	0.014	0.214	0.045	0.0695	0.0055	0.319	0.0175	0.11	0.0605	0.0125	0.0185	0.0865	0.492	1	0	0.54	0.0745	0.4625	1	0	0.69	0.299
Progesterone-mediated oocyte maturation	0.841	1	0.3635	0.1295	0.0335	0.1205	0.212	0.0425	0.3845	0.147	0.3065	0.021	0.0075	0.124	0.157	0.0865	0.1875	0.1635	0.3635	0.0645	0.0385	0.424	0.1905	0	0.5725	0.458	0.185	0.001	0.411	0.1085	0.028	0.005	0.229	0.4855	0.2	0.0155	0.199	0.0005	0.463	0.467	1	0.0405	0.3305	0.0505	0.5195	1	0.0255	0.7195	0.211
Proximal tubule bicarbonate reclamation	1	1	1	1	1	1	1	1	1	1	1	0.11	1	1	0.5425	1	1	1	1	1	1	0.2405	1	1	1	0.39	1	0.747	1	1	1	1	1	1	1	1	1	1	1	1	1	1	1	1	1	1	1	1	1
Prion diseases	0.564	0.7825	0.208	0.1185	0.001	0.0165	0.18	0.04	0.345	0.4895	0.079	0.1145	0.0205	0.1695	0.1275	0.1525	0.053	0.4455	0.244	0.0355	0.0595	0.445	0.3375	0.062	0.4325	0.383	0.0165	0.015	0.1875	0.136	0.217	0.117	0.095	0.1435	0.0355	0.1	0.0645	0.029	0.532	0.261	1	0.1585	0.2735	0.149	0.8245	1	0.0865	0.155	0.029
Ribosome	1	1	1	1	1	1	1	1	1	1	1	1	1	1	1	1	1	1	1	1	1	1	1	1	1	1	1	1	1	1	1	1	1	1	1	1	1	1	1	1	1	1	1	1	1	1	1	1	1
Spliceosome	1	1	0.14	1	1	0.2495	1	1	1	1	1	1	1	1	0.6695	1	0.557	1	1	0.444	1	1	1	1	1	1	1	1	1	1	1	1	1	1	1	1	1	0.4795	0.6225	0.41	1	1	1	1	0.9225	1	1	0.6695	0.4935
Endometrial cancer	0.9445	0.3695	0.0915	0.086	0.0035	0.129	0.0065	0.0025	0.438	0.1685	0.4685	0.0485	0.003	0.036	0.013	0.064	0.0725	0.275	0.1605	0.001	0.0315	0.516	0.0965	0.0245	0.886	0.283	0.05	0.011	0.102	0.021	0.0495	0.253	0.09	0.0865	0.0365	0.144	0.043	0.0015	0.096	0.565	1	0.485	0.207	0.5185	0.2105	1	0.042	0.412	0.0585
Mismatch repair	1	1	1	1	1	1	1	1	1	1	1	1	1	1	1	1	1	1	1	1	1	1	1	1	1	1	1	1	1	1	1	1	1	1	1	1	1	1	1	1	1	1	1	1	1	1	1	1	1
Notch signaling pathway	0.7585	1	0.5205	0.657	0.3395	0.512	0.08	0.0875	0.474	0.521	1	0.0875	0.2515	0.6625	0.299	0.5975	0.784	0.3405	0.268	0.3245	0.318	0.3515	1	0.457	1	1	0.634	1	0.1775	0.5595	0.38	0.226	0.9935	0.62	0.2195	0.164	0.807	0.127	0.8455	0.479	1	0.165	0.888	0.4045	0.724	1	0.5135	1	0.4035
Toxoplasmosis	0.7855	0.5065	0.254	0.1075	0.1365	0.249	0.04	0.115	0.599	0.475	0.114	0.062	0.1345	0.5985	0.0875	0.2625	0.326	0.0185	0.1655	0.0355	0.03	0.369	0.642	0.0385	1	0.1975	0.0195	0.036	0.44	0.0405	0.1265	0.002	0.3965	0.063	0.3625	0.2455	0.3255	0.048	0.053	0.715	1	0.057	0.7085	0.4645	0.457	1	0.061	0.682	0.556
Phototransduction	0.342	1	0.9805	0.7135	0.12	0.772	0.6565	1	0.966	0.9275	1	0.032	0.186	0.113	0.335	0.304	0.433	0.3755	0.344	1	0.1545	0.855	0.3865	0.066	0.068	0.098	1	0.4575	1	0.853	0.0865	0.262	0.6485	0.158	0.449	0.107	1	0.0975	0.079	0.34	1	1	0.8455	0.348	0.2195	1	0.18	1	0.746
Proteasome	1	1	0.748	0.5165	0.2525	1	1	0.5825	0.6955	1	1	1	0.6015	1	0.8685	1	0.589	1	0.473	0.5225	1	1	1	0.565	1	1	0.4105	0.5935	1	0.495	0.6425	1	0.7085	1	0.6265	0.4685	1	0.6975	1	1	1	1	1	1	1	1	0.677	1	0.563
Non-small cell lung cancer	0.966	0.2925	0.2565	0.099	0.0245	0.2465	0.0065	0.0045	0.595	0.228	0.0645	0.0075	0.0335	0.047	0.047	0.109	0.0475	0.0125	0.1795	0.017	0.0195	0.791	0.186	0.039	0.8865	0.123	0.133	0.0115	0.237	0.068	0.042	0.0235	0.0895	0.0145	0.0995	0.1085	0.4	0.004	0.2055	0.4765	1	0.0405	0.1505	0.409	0.07	1	0.062	0.394	0.1385
Pancreatic secretion	0.969	0.818	0.799	0.4945	0.4655	0.7045	0.3315	0.045	0.672	0.5515	1	0.202	0.6005	0.8835	0.391	0.6495	0.205	0.112	0.946	0.139	0.024	0.6475	0.81	0.302	0.2255	0.737	0.5065	0.231	0.829	0.178	0.4365	0.0035	0.314	0.416	0.8085	0.049	1	0.2095	0.3525	0.6205	1	0.041	0.5695	0.4945	0.4965	1	0.4405	0.268	0.6465
Dorso-ventral axis formation	0.8895	1	0.0485	0.049	0.0215	0.0035	0.001	0.0035	0.309	0.256	1	1	0.0075	0.0215	0.0185	0.206	0.02	0.285	0.0305	0.009	0.221	0.3335	0.5785	0.0125	0.9275	0.0595	0.003	0.03	0.0465	0.0865	0.2695	1	0.18	0.1155	0.0395	0.429	0.01	0.009	0.2175	0.0755	1	1	0.199	0.7465	0.545	1	0.0415	0.0595	0.044
Pancreatic cancer	0.914	0.301	0.261	0.3305	0.083	0.1395	0.012	0.0185	0.599	0.338	0.178	0.173	0.0225	0.2425	0.0705	0.294	0.1855	0.769	0.3775	0.019	0.3	0.509	0.475	0.031	0.8935	0.1325	0.011	0.047	0.3075	0.065	0.246	1	0.49	0.1845	0.1615	0.728	0.0025	0.01	0.1395	0.229	1	0.027	0.5645	0.877	0.7625	1	0.0695	0.577	0.201
Viral myocarditis	1	0.66	0.5855	0.2955	0.4155	0.87	0.101	0.013	0.879	0.6565	0.222	0.306	0.1835	0.446	0.5305	0.74	0.3985	0.044	0.1305	0.2605	0.752	0.857	0.944	0.174	0.0295	0.1705	0.559	0.6675	0.3395	0.7405	0.4805	1	0.8515	0.2025	0.72	0.509	0.1025	0.6965	0.628	0.796	1	1	0.385	1	0.446	1	0.4215	0.9305	0.8535
Ubiquitin mediated proteolysis	1	1	0.227	0.1295	0.2035	0.404	0.5005	0.2335	0.351	0.42	0.1575	0.0515	0.0035	0.749	0.042	0.0315	0.0365	1	0.07	0.0105	0.001	0.1075	0.742	0	1	1	0.124	0.4555	0.366	0.5025	0.1265	1	0.183	0	0.429	0.7385	0.0195	0.024	0.0115	0.18	1	0.857	0.247	0.7465	1	1	0.0215	0.915	0.1595
Peroxisome	0.8835	1	0.1975	1	0.6375	0.8325	1	1	1	1	1	0.0765	0.81	0.872	0.4975	0.8365	0.914	0.9365	0.818	0.7875	1	0.173	0.675	0.699	1	0.807	0.9285	1	0.863	0.864	0.8275	1	0.4215	0.636	0.774	1	0.71	0.808	0.654	0.786	1	1	0.7725	0.734	0.871	1	0.716	0.8945	1
Protein export	1	1	1	1	1	1	1	1	1	1	1	1	1	1	1	1	1	1	1	1	0.224	1	1	1	1	1	1	1	1	1	1	1	1	1	1	1	1	1	1	1	1	1	1	1	0.3605	1	1	1	1
Colorectal cancer	0.843	0.049	0.211	0.449	0.099	0.3065	0.163	0.074	0.7385	0.3065	0.4425	0.079	0.0035	0.0515	0.1585	0.0475	0.1375	0.6475	0.472	0.0435	0.0535	0.8255	0.0955	0.0105	0.4825	0.352	0.2255	0.0855	0.295	0.3165	0.118	0.2255	0.3285	0.202	0.088	0.329	0.21	0.0035	0.4035	0.7085	1	0.029	0.336	0.4795	0.553	1	0.0195	0.63	0.278
Chronic myeloid leukemia	0.9835	0.858	0.5295	0.426	0.191	0.2265	0.01	0.1225	0.783	0.6025	0.145	0.334	0.1405	0.7725	0.2325	0.7445	0.218	0.791	0.4615	0.016	0.365	0.24	0.8485	0.1725	0.9595	0.183	0.03	0.1115	0.367	0.0775	0.565	1	0.6385	0.2765	0.2435	0.9185	0.005	0.213	0.1125	0.1815	1	0.0575	0.8595	0.952	0.054	1	0.3155	0.3555	0.4365
SNARE interactions in vesicular transport	0.447	1	1	1	1	0.1465	1	1	1	1	1	1	0.033	0.263	1	0.226	0.023	0.057	1	1	0.0315	1	1	0.0895	1	1	1	1	1	1	0.189	0.056	1	1	1	0.006	1	0.048	1	0.04	1	0.029	1	0.0695	0.6595	1	0.13	1	1
Neuroactive ligand-receptor interaction	0.868	1	0.877	0.9005	0.3915	0.3795	1	0.1125	1	0.657	1	0.177	0.735	0.2635	0.2315	0.936	0.6455	0.2485	0.5735	1	0.4405	1	0.4945	0.3585	1	1	1	0.443	0.7425	1	0.417	0.7965	0.584	0.5155	0.67	0.064	1	0.518	0.6445	0.897	1	1	0.1755	0.563	0.932	1	0.4395	1	0.4875
T cell receptor signaling pathway	0.9775	1	0.2855	0.2985	0.0145	0.6145	0.4855	0.001	0.878	0.395	0.438	0.005	0.1525	0.298	0.2045	0.1075	0.4155	0.7825	0.3545	0.0115	0.2025	0.838	0.123	0.033	0.9475	0.4635	0.103	0.3175	0.4025	0.115	0.0415	0.49	0.181	0.1285	0.442	0.3235	0.2975	0.051	0.0575	0.5585	1	0.2765	0.428	0.581	0.13	1	0.247	0.5715	0.706
B cell receptor signaling pathway	0.9955	0.9295	0.081	0.078	0.007	0.141	0.5905	0	0.4395	0.117	0.128	0.043	0.071	0.2005	0.011	0.171	0.046	0.86	0.443	0.0015	0.1495	0.476	0.119	0.044	0.9415	0.4055	0.017	0.009	0.527	0.0085	0.0245	0.5905	0.086	0.0265	0.0575	0.2835	0.1	0.0085	0.022	0.388	1	0.314	0.2465	0.7935	0.5245	1	0.1435	0.364	0.143
Carbohydrate digestion and absorption	0.8625	0.1935	0.7925	0.8225	0.5205	0.9235	0.0105	0.141	0.9785	0.768	0.374	0.1045	0.519	0.4655	0.798	0.4865	0.483	0.0345	0.8205	0.2525	0.33	0.9795	0.7325	0.6445	1	0.2615	0.447	0.751	0.4415	0.668	0.391	0.0165	0.738	0.6115	0.938	0.4685	0.8285	0.0665	0.588	0.903	1	0.0445	0.7295	0.778	0.163	1	0.257	0.537	0.839
Nucleotide excision repair	1	1	0.5855	1	1	1	1	0.1265	0.7215	1	1	0.2335	1	1	0.249	1	0.594	1	1	0.2535	1	0.0695	1	0.245	1	1	0.07	1	1	0.2145	1	1	1	0.5235	0.559	0.428	0.083	1	1	0.3765	1	1	1	1	1	1	1	1	0.309
Bladder cancer	0.9755	0.3	0.3355	0.093	0.0025	0.15	0.093	0.1485	0.63	0.47	1	0.129	0.0575	0.2345	0.254	0.407	0.2325	0.1205	0.0725	0.0785	0.029	0.4405	0.7425	0.082	0.94	0.2665	0.208	0.0625	0.3585	0.141	0.49	1	0.22	0.124	0.1785	0.474	0.1845	0.1105	0.3555	0.4195	1	1	0.477	0.614	0.3935	1	0.2855	0.4555	0.327
RNA degradation	1	1	1	1	1	1	1	1	1	1	1	1	1	1	1	1	1	1	1	1	1	1	1	1	1	1	1	1	1	1	1	1	1	1	1	1	1	1	1	1	1	1	1	1	1	1	1	1	1
Regulation of autophagy	1	1	0.9545	0.8355	0.507	0.9765	0.727	0.756	0.874	0.7645	1	0.983	0.961	0.942	0.985	0.9925	0.8395	0.754	0.957	0.778	0.992	0.884	0.992	0.8615	0.736	0.7475	0.826	0.823	1	0.912	0.994	0.9915	0.952	0.9765	0.9735	0.977	1	0.9855	0.97	0.9905	1	1	0.9205	0.997	0.9665	1	0.9845	1	0.979
NOD-like receptor signaling pathway	0.764	1	0.03	0.1435	0.002	0.189	0.001	0.024	0.6605	0.54	0.0835	0.134	0.0055	0.0075	0.3195	0.0425	0.235	0.5765	0.024	0.1135	1	0.729	1	0.023	1	0.129	0.0085	0.1345	0.223	0.239	0.1765	1	0.472	0.0715	0.051	0.2105	0.0105	0.0145	0.122	0.242	1	0.7215	0.0675	1	0.3685	1	0.034	0.638	0.1135
Acute myeloid leukemia	0.9435	1	0.0535	0.0465	0.004	0.1285	0.0095	0.001	0.5505	0.0855	0.135	0.009	0.001	0.0135	0.0215	0.013	0.032	0.3775	0.1525	0	0.0095	0.6145	0.0155	0.02	0.903	0.349	0.111	0.0335	0.24	0.0175	0.0225	1	0.055	0.064	0.0345	0.1325	0.1665	0.001	0.0095	0.186	1	0.049	0.117	0.373	0.1455	1	0.017	0.2625	0.0525
Systemic lupus erythematosus	0.5545	0.593	0.5665	0.293	0.154	0.69	0.257	0.494	0.658	0.388	1	0.4505	0.469	0.5645	0.505	0.487	0.7255	0.145	0.087	0.701	0.122	0.8015	0.2235	0.3115	1	0.4795	0.094	0.4105	0.4385	0.5925	0.2935	1	0.7355	0.466	0.5795	0.2565	1	0.8585	0.74	0.8125	1	1	0.7095	0.407	0.1365	1	0.1545	0.735	0.596
DNA replication	1	1	0.209	1	1	1	1	1	0.548	1	1	1	1	1	0.2055	1	1	1	1	1	1	0.2	1	1	1	1	1	1	1	1	1	1	1	1	0.0825	1	0.232	1	1	0.2305	1	1	1	1	1	1	1	1	1
RIG-I-like receptor signaling pathway	1	1	0.607	0.9065	0.2895	0.404	1	0.647	0.6985	0.9815	0.423	0.238	0.3125	0.892	0.8305	0.4515	0.858	0.8375	0.6245	0.7975	0.185	0.571	0.5845	0.0875	1	0.206	0.0815	0.617	0.78	0.2225	0.31	1	0.4995	0.6485	0.412	0.653	0.4745	0.732	0.535	0.464	1	0.612	0.944	0.943	0.0445	1	0.9005	0.5715	0.932
Circadian rhythm - mammal	1	1	0.0365	1	1	1	0.0115	0.395	0.7435	0.3535	1	1	1	1	0.463	1	1	1	1	0.124	1	0.4665	1	0.91	1	1	0.739	1	0.034	0.903	0.479	1	1	1	0.9845	0.6165	0.7525	1	0.15	0.95	1	0.4735	0.136	1	1	1	1	1	0.813
Lysosome	1	1	1	0.2855	1	1	1	0.203	1	1	1	0.5375	1	0.4845	1	1	1	1	1	1	1	1	1	1	1	1	1	1	1	1	1	1	1	1	1	1	1	1	1	1	1	1	1	1	1	1	1	1	1
Fc epsilon RI signaling pathway	0.9845	0.9585	0.354	0.289	0.018	0.4815	0.4625	0.0095	0.734	0.3175	0.2465	0.006	0.1325	0.2185	0.0625	0.1485	0.3325	0.7015	0.4815	0.038	0.022	0.709	0.088	0.0875	0.945	0.6695	0.129	0.0585	0.739	0.1035	0.028	0.7945	0.1	0.225	0.272	0.2125	0.213	0.0305	0.16	0.661	1	0.5565	0.308	0.639	0.3995	1	0.1585	0.4635	0.3835
Protein processing in endoplasmic reticulum	0.938	1	0.0165	0.802	0.4295	0.0885	1	0.086	0.256	0.407	0.0155	0.216	0.419	0.5435	0.313	0.645	0.585	0.691	0.3045	0.155	0.1605	0.187	1	0.2675	1	0.0985	0.2415	0.649	0.418	0.8825	0.8815	1	0.7755	0.207	0.3825	1	0.2235	0.1765	0.3705	0.451	1	1	0.3725	1	0.542	1	0.6975	0.6165	0.5
ABC transporters	1	1	1	1	1	1	0.151	1	1	1	1	1	0.221	0.072	1	1	0.2575	0.202	0.0695	1	1	1	1	1	0.1715	0.2025	1	1	1	1	1	1	1	1	1	1	1	0.391	1	1	1	1	1	1	1	1	0.118	1	1
Maturity onset diabetes of the young	1	1	0.784	0.4835	0.1835	0.615	0.534	0.4425	0.6055	0.5965	1	1	0.5855	0.48	0.5235	0.0435	0.572	0.6115	0.4205	0.417	0.061	0.6475	0.5855	0.453	0.564	0.5885	0.493	0.498	1	0.5255	0.119	1	0.628	1	0.636	0.512	1	0.6475	0.522	0.4485	1	1	0.4675	0.6535	1	1	0.3715	1	0.4785
Chagas disease	0.765	1	0.2185	0.1735	0.0175	0.315	0.095	0.0125	0.7695	0.077	0.467	0.008	0.059	0.0355	0.16	0.0245	0.7415	0.4055	0.253	0.2695	0.0295	0.901	0.0095	0.0115	1	0.246	0.49	0.066	0.582	0.1015	0.0105	0.0085	0.1015	0.506	0.1335	0.0505	0.226	0.002	0.247	0.5305	1	0.701	0.0915	0.207	0.507	1	0.0545	0.5755	0.3155
Basal cell carcinoma	1	0.1855	0.273	0.4565	0.166	0.7815	0.0545	0.4515	0.759	0.5545	1	0.0355	0.0985	0.148	0.775	0.1725	0.3435	1	0.673	0.339	0.6735	0.7375	0.07	0.099	1	1	0.5325	0.4645	0.072	0.6605	0.5675	0.267	0.9885	0.6645	0.0405	0.051	0.2385	0.0395	0.9285	0.695	1	0.9255	0.655	0.6315	0.7875	1	0.0925	0.9365	0.0715
Adipocytokine signaling pathway	1	0.204	0.342	0.089	0.004	0.317	0.113	0.0515	0.36	0.2125	0.076	0.027	0.0815	0.465	0.378	0.646	0.224	0.579	0.15	0.051	0.397	0.421	0.5775	0.398	1	0.0595	0.2765	0.0715	0.629	0.0445	0.4615	1	0.244	0.137	0.1575	0.1065	0.6535	0.193	0.055	0.541	1	0.0685	0.2635	1	0.3005	1	0.064	0.836	0.465
Thyroid cancer	0.9705	0.175	0.438	0.2045	0.0185	0.195	0.0795	0.2925	0.7335	0.316	1	0.277	0.014	0.186	0.3695	0.292	0.2295	0.0715	0.1535	0.108	0.006	0.7345	0.696	0.0935	0.5915	0.1665	0.1065	0.061	0.2245	0.2665	0.539	1	0.1835	0.06	0.138	0.3655	0.1015	0.1275	0.542	0.5585	1	0.101	0.405	0.444	0.3395	1	0.2385	0.4645	0.26
Type II diabetes mellitus	0.9565	1	0.12	0.328	0.014	0.5055	0.036	0.0025	0.7935	0.228	1	0.006	0.0465	0.0455	0.0365	0.0665	0.186	0.4345	0.2605	0.0075	0.349	0.8605	0.0895	0.133	0.3385	0.336	0.1325	0.608	0.4145	0.2425	0.0165	1	0.257	0.3665	0.3725	0.2265	0.0625	0.002	0.113	0.4605	1	1	0.2075	0.6105	0.288	1	0.1215	0.3935	0.264
PPAR signaling pathway	1	0.3895	0.309	0.187	1	0.2915	0.0155	0.0915	0.3305	0.214	1	0.034	1	1	0.3225	1	0.734	1	0.6325	0.521	1	0.0995	0.452	1	1	0.229	0.766	0.1645	1	0.101	0.032	1	0.275	1	0.2235	1	0.5055	0.2335	0.674	0.4005	1	1	0.4105	1	0.409	1	0.3015	0.491	0.48
Toll-like receptor signaling pathway	0.907	0.9845	0.889	0.9785	0.3535	0.444	0.4885	0.2355	0.983	0.816	0.42	0.2045	0.3055	0.443	0.8865	0.3925	0.9675	0.9575	0.772	0.722	0.519	0.979	0.579	0.4705	1	0.5725	0.2765	0.424	0.7805	0.724	0.363	1	0.889	0.847	0.7365	0.8085	0.217	0.3485	0.651	0.896	1	0.3795	0.922	0.838	0.7555	1	0.4245	0.6725	0.918
Type I diabetes mellitus	1	1	0.981	0.951	0.489	0.978	0.9805	0.9355	0.962	0.9365	0.571	0.227	0.936	0.986	0.988	1	0.973	0.9855	0.8805	0.7975	1	0.9535	0.9725	0.9385	0.982	0.985	0.5265	0.9415	1	0.94	0.869	1	0.9795	0.494	0.9425	0.894	0.4025	0.8305	0.719	0.8075	1	1	0.957	1	0.5415	1	0.9485	1	0.992
Natural killer cell mediated cytotoxicity	0.9955	0.9555	0.903	0.621	0.243	0.5995	0.717	0.2145	0.842	0.69	0.3655	0.3325	0.704	0.8155	0.7405	0.743	0.6925	0.898	0.6825	0.164	0.357	0.6805	0.5075	0.2995	0.952	0.9295	0.671	0.0305	0.9705	0.2155	0.6445	0.654	0.5765	0.2605	0.449	0.811	0.44	0.474	0.685	0.9275	1	0.7275	0.9265	0.8765	0.449	1	0.6395	0.87	0.782
Chemokine signaling pathway	0.99	0.8315	0.821	0.404	0.0215	0.7205	0.3695	0.02	0.8045	0.6185	0.375	0.054	0.2025	0.6265	0.4385	0.317	0.224	0.8045	0.6475	0.096	0.123	0.867	0.4305	0.322	0.719	0.6765	0.4365	0.1515	0.6885	0.184	0.234	0.1825	0.3485	0.328	0.432	0.4015	0.2955	0.0585	0.052	0.729	1	0.3335	0.403	0.758	0.3135	1	0.2635	0.576	0.781
Leishmaniasis	0.9705	0.3135	0.1995	0.264	0.0875	0.124	0.028	0.0415	0.679	0.5095	1	0.491	0.265	0.6	0.292	0.4725	0.5695	0.449	0.1845	0.1345	0.308	0.577	0.6415	0.2315	1	0.076	0.093	0.0985	0.309	0.124	0.324	0.382	0.3385	0.2265	0.137	0.524	0.0525	0.563	0.2205	0.5415	1	0.501	0.311	0.7855	0.3485	1	0.447	0.3245	0.333
Base excision repair	1	1	1	1	1	1	1	1	1	1	1	1	1	1	1	1	1	1	1	1	1	1	1	1	1	1	1	1	1	1	1	1	1	1	1	1	1	1	1	1	1	1	1	1	1	1	1	1	1
Hematopoietic cell lineage	1	0.108	0.4735	0.4495	0.007	0.4895	0.0945	0.054	0.7965	0.91	0.287	0.1645	0.1845	0.3805	0.589	0.7165	0.5305	0.197	0.018	0.1495	0.435	0.7945	0.9325	0.0625	0.306	0.2475	0.0385	0.3975	0.4145	0.6305	0.2055	1	0.512	0.1695	0.689	0.1045	0.852	0.294	0.1635	0.317	1	1	0.684	0.4645	0.059	1	0.1735	0.7955	0.815
Intestinal immune network for IgA production	0.286	0.4875	0.835	0.79	0.2225	0.78	0.54	0.6815	0.713	0.8585	1	1	0.3895	0.903	0.681	0.435	0.4115	0.496	1	0.447	0.264	0.8005	0.8665	1	1	0.5885	0.477	0.4915	0.753	0.72	0.469	1	0.6995	1	0.687	0.6195	0.582	0.6155	0.1485	0.832	1	1	0.668	0.5275	0.8325	1	0.2135	0.8525	0.8325
Primary immunodeficiency	1	1	0.9235	0.47	0.8725	0.6365	1	0.9205	0.7035	0.73	1	0.4465	1	0.4025	0.5155	1	0.8605	1	0.415	0.79	0.425	0.7875	0.8425	0.729	1	1	1	0.3335	0.939	0.45	0.335	0.408	0.61	0.732	0.622	0.818	1	0.9665	0.8625	1	1	1	0.7775	1	0.081	1	1	0.9935	0.903
Cytosolic DNA-sensing pathway	1	1	0.8845	0.5075	0.4345	0.9095	1	0.403	0.833	1	1	0.783	1	0.9225	0.9725	1	0.9745	0.8915	0.658	0.839	1	0.965	1	0.7955	1	0.532	0.675	0.844	0.801	0.5455	1	1	0.703	0.8345	0.694	1	0.818	0.6395	0.6975	0.8805	1	0.879	0.677	1	0.6675	1	1	0.8935	0.9925
Jak-STAT signaling pathway	1	1	0.946	0.594	0.4545	0.4485	0.8705	0.6015	0.846	0.6625	0.095	0.4225	0.5745	0.6635	0.353	0.502	0.8735	0.5935	0.871	0.1355	0.5805	0.8595	0.682	0.6365	1	0.755	0.967	0.12	0.7735	0.561	0.8165	1	0.736	0.402	0.6415	0.9635	0.9735	0.3215	0.2895	0.9955	1	0.0195	0.7755	0.879	0.7495	1	0.2515	0.7445	0.7775
Cell adhesion molecules (CAMs)	1	0.0815	0.336	0.2935	0.633	0.2685	0.061	0.09	0.397	0.6085	1	1	0.2575	0.676	0.3785	0.6295	0.5735	0.1075	1	0.2675	0.3075	0.6605	0.6935	1	1	0.193	0.603	0.1025	0.253	0.3815	0.313	1	0.188	1	0.3625	0.2345	1	0.3935	0.7175	0.845	1	1	0.2365	0.446	0.368	1	0.0845	0.394	0.501
Autoimmune thyroid disease	1	1	0.4695	0.259	1	0.463	1	0.211	0.438	0.337	0.348	0.837	1	0.9455	0.602	1	0.6825	1	0.3955	1	1	0.5345	0.475	1	1	1	1	0.19	1	0.2365	1	1	0.345	0.768	0.3775	0.739	0.948	0.887	0.3555	0.976	1	1	0.393	1	0.715	1	1	0.957	0.4895
Antigen processing and presentation	1	1	0.0565	0.2405	0.042	0.1295	1	0.2265	0.531	1	1	0.355	0.2875	1	0.5875	1	0.3055	1	0.2125	0.21	1	0.1965	1	0.1245	1	1	0.073	0.2805	1	0.718	0.685	0.592	0.436	0.0875	0.289	0.127	0.651	0.2695	0.322	0.291	1	1	0.3885	1	0.308	1	0.415	0.556	0.283
Complement and coagulation cascades	0.508	0.745	0.7245	0.783	0.529	0.363	0.6195	0.5015	0.211	0.6895	1	0.1495	0.4685	0.304	0.726	0.7675	0.523	0.5885	0.62	0.7895	1	0.7515	1	1	1	0.7465	1	1	0.6445	1	0.3195	1	1	0.3755	0.175	0.1205	0.784	0.4625	1	0.6475	1	1	0.965	0.5275	0.983	1	0.404	0.933	0.7235
Cytokine-cytokine receptor interaction	0.374	1	0.8185	0.3485	0.084	0.56	0.2255	0.347	0.5825	0.8255	0.475	0.412	0.5895	0.547	0.435	0.3725	0.551	0.9475	0.508	0.41	0.497	0.8475	0.7975	0.465	1	0.437	0.3415	0.14	0.534	0.4995	0.743	0.599	0.4555	0.3325	0.701	0.9605	0.3895	0.2715	0.1705	0.8465	1	0.4835	0.381	1	0.632	1	0.7355	0.897	0.8755
Non-homologous end-joining	1	1	1	1	1	1	1	1	1	1	1	1	1	1	1	1	1	1	1	1	1	1	1	1	1	1	1	1	1	1	1	1	1	1	1	1	1	1	1	1	1	1	1	1	1	1	1	1	1
Renin-angiotensin system	1	1	1	0.6965	1	0.064	1	0.8195	1	1	1	0.058	0.1885	0.06	1	0.4775	0.1475	1	0.328	1	1	1	1	1	1	1	1	1	1	1	0.116	1	1	1	1	0.0285	1	0.175	1	1	1	1	1	0.2615	1	1	0.1245	1	1
Asthma	1	1	0.592	0.483	0.375	0.438	1	0.537	0.676	1	1	1	0.566	0.7725	0.7265	1	0.693	1	0.591	0.6395	1	0.484	1	0.5605	1	1	0.3875	0.57	1	0.5765	0.636	1	0.855	0.453	0.661	0.4355	1	0.633	0.5955	0.7265	1	1	0.311	1	0.4545	1	0.6565	0.9995	0.6825
Allograft rejection	1	1	0.925	0.9595	0.5175	0.836	1	0.7465	0.9305	0.9675	0.929	0.253	0.733	0.842	0.9395	1	0.7295	1	0.8485	0.623	1	0.8265	0.9785	0.7365	1	1	0.5895	0.9695	1	0.9545	0.838	1	0.9895	0.659	0.9185	0.7735	0.394	0.526	0.4645	0.7425	1	1	0.973	1	0.3965	1	0.8325	0.984	0.98
Graft-versus-host disease	1	1	0.319	0.213	0.0455	0.48	1	0.2965	0.438	0.323	0.464	0.663	0.2725	1	0.6625	1	0.3615	1	0.375	0.221	1	0.487	0.479	0.263	1	1	0.0645	0.2015	1	0.4745	0.4035	1	0.404	0.298	0.3235	0.2105	0.6965	0.2205	0.351	0.3355	1	1	0.5115	1	0.421	1	0.4175	1	0.453
[truncated: 81 more columns]

## Sheet: Severe
	Focal adhesion	ECM-receptor interaction	Phosphatidylinositol signaling system	Amoebiasis	Huntington's disease	Regulation of actin cytoskeleton	Pathogenic Escherichia coli infection	Alzheimer's disease	Melanoma	Bacterial invasion of epithelial cells	Wnt signaling pathway	Parkinson's disease	Small cell lung cancer	Pathways in cancer	Arrhythmogenic right ventricular cardiomyopathy (ARVC)	Endometrial cancer	Long-term potentiation	Leukocyte transendothelial migration	GnRH signaling pathway	Adherens junction	Toxoplasmosis	Amyotrophic lateral sclerosis (ALS)	Fc gamma R-mediated phagocytosis	ErbB signaling pathway	Calcium signaling pathway	VEGF signaling pathway	Vibrio cholerae infection	Phagosome	Renal cell carcinoma	Gap junction	MAPK signaling pathway	Acute myeloid leukemia	Notch signaling pathway	Cardiac muscle contraction	Colorectal cancer	Gastric acid secretion	Fc epsilon RI signaling pathway	Shigellosis	Vasopressin-regulated water reabsorption	Carbohydrate digestion and absorption	Non-small cell lung cancer	Glioma	Prostate cancer	Chagas disease	Tight junction	Epithelial cell signaling in Helicobacter pylori infection	Insulin signaling pathway	Salivary secretion	Dilated cardiomyopathy
Focal adhesion	0	0.002	0.1005	0.0945	0.0955	0	0.013	0.102	0.413	0.016	0.334	0.0655	0.118	0.033	0	0.1285	0.0795	0.231	0.081	0.023	0.0805	0.2755	0.3655	0.0945	0.1885	0.1885	0.4945	0.872	0.002	0.298	0.017	0.146	0.0655	0.012	0.129	0.413	0.4415	0.069	0.5965	0.9455	0.271	0.069	0.222	0.1955	0.2135	0.063	0.11	0.787	0
ECM-receptor interaction	0.0345	0	0.0425	0.043	0.263	0.002	0.005	1	0.253	0.019	0.5845	1	0.1785	0.2125	0.0005	0.457	0.156	0.097	0.341	0.058	0.2245	0.4285	0.455	0.02	0.211	0.226	0.17	0.8565	0.7605	0.232	0.114	1	1	1	0.2345	0.317	0.604	0.044	1	0.92	0.592	0.5065	0.1865	1	0.6855	0.573	0.0285	0.7115	0
Phosphatidylinositol signaling system	0.0675	0.0395	0	0.007	0.0055	0	0.1655	0.002	0.03	0.0135	0.1035	1	0.062	0.0015	0	0.1035	0.0185	0.0155	0.001	0.0025	0.0395	0.017	0.002	0.1635	0.007	0.0365	0.133	0.0825	0	0.0155	0.0755	0.0695	1	0.0005	0.0545	0.184	0.355	0.032	0.0395	0.6	0.1765	0.0215	0.0985	0.04	0.098	0.079	0.002	0.042	0.0015
Amoebiasis	0.357	0.3425	0.011	0	0.033	0.018	0.0395	0.018	0.2535	0.0235	0.1815	0.5135	0.1995	0.0405	0.007	0.1915	0.036	0.112	0.0635	0.0355	0.0055	0.1785	0.047	0.149	0.0995	0.118	0.092	0.8425	0.002	0.134	0.075	0.0695	0.084	0.3225	0.0415	0.214	0.6695	0.186	0.106	0.6955	0.2615	0.0575	0.0595	0.086	0.1775	0.019	0.003	0.109	0.084
Huntington's disease	0.114	0.251	0.004	0.074	0	0.016	0.8675	0.0195	0.0325	0.026	0.0345	0.5265	0.0075	0.0055	0.257	0.1215	0.029	0.0225	0.016	0.09	0.043	0.1825	0.0645	0.2835	0.0365	0.0785	0.026	0.108	0.0085	0.058	0.1195	0.197	0.003	1	0.1365	0.1005	0.1635	0.847	0.2205	0.561	0.0655	0.059	0.017	0.09	0.0975	0.371	0.0725	0.0615	0.077
Regulation of actin cytoskeleton	0.0025	0.0275	0.002	0.003	0.004	0	0.055	0.0025	0.282	0.019	0.0965	1	0.077	0	0.016	0.076	0	0.0185	0.0025	0.003	0.0165	0.048	0.0385	0.009	0.0385	0.0245	0.223	0.9145	0	0.0335	0.006	0.0525	0.0355	0.045	0.0515	0.0835	0.1355	0.026	0.033	0.861	0.071	0.015	0.2015	0.02	0.044	0.062	0.004	0.1415	0.1195
Pathogenic Escherichia coli infection	0.0265	0.0135	0.0455	0.021	0.849	0.05	0	0.574	0.916	0.0505	0.366	1	0.065	0.0185	0.0125	0.1225	0.467	0.2505	0.675	0.0075	0.0935	0.709	0.0515	0.1555	0.72	0.4145	0.366	0.039	0.1995	0.2275	0.3215	0.5075	0.0705	0.0795	0.5455	0.3515	0.519	0.086	0.0575	0.8705	0.4005	0.076	0.26	0.685	0.338	0.485	0.523	0.631	0.1395
Alzheimer's disease	0.066	1	0.006	0.0365	0.0115	0.024	0.5125	0	0.168	0.0675	0.0515	0.3215	0.0455	0.011	0.0515	0.1525	0.019	0.0195	0.0105	0.059	0.0345	0.0255	0.0525	0.214	0.04	0.0595	0.053	0.1655	0.0025	0.036	0.058	0.1635	0.615	0.0045	0.0635	0.193	0.3545	0.174	0.1685	0.655	0.291	0.07	0.046	0.0665	0.0495	0.0305	0.08	0.077	0.0895
Melanoma	0.3565	0.2455	0.0525	0.2535	0.032	0.0415	0.708	0.169	0	0.0455	0.6135	0.248	0.6195	0.315	0.248	0.597	0.13	0.44	0.0665	0.351	0.286	0.242	0.2695	0.6995	0.3405	0.422	0.4895	0.2005	0.068	0.4495	0.3315	0.602	0.046	0.358	0.4365	0.494	0.78	0.2925	0.422	0.9415	0.563	0.2145	0.563	0.546	0.331	0.177	0.2005	0.441	0.332
Bacterial invasion of epithelial cells	0.0625	0.1925	0.002	0.0025	0.0225	0.0095	0.1315	0.0625	0.045	0	0.2845	1	0.038	0	0.024	0.0305	0.0275	0.0715	0.0045	0.0305	0.023	0.424	0.064	0.0105	0.1215	0.028	0.413	0.8675	0	0.211	0.061	0.032	0.046	0.419	0.038	0.1605	0.185	0.205	1	0.606	0.0315	0.014	0.0465	0.0485	0.4205	0.178	0.001	0.2815	0.138
Wnt signaling pathway	0.122	0.576	0.06	0.2075	0.0055	0.0505	0.4285	0.006	0.464	0.2055	0	0.4555	0.411	0	0.001	0.2135	0.007	0.098	0.0325	0.021	0.2105	0.0135	0.14	0.306	0.068	0.1445	0.0415	0.5925	0.0475	0.024	0.1395	0.0915	0.0005	0.075	0.2095	0.243	0.5725	0.3565	0.009	0.687	0.318	0.1535	0.0215	0.138	0.28	0.1075	0.0665	0.0335	0.0705
Parkinson's disease	0.066	1	1	0.6705	0.51	0.2975	1	0.2905	0.43	1	0.444	0	0.022	0.1275	1	0.4615	1	1	0.2305	1	0.093	0.5905	0.1195	0.302	0.522	0.3885	1	1	0.1405	1	0.1195	0.4505	1	1	0.458	1	1	1	1	1	0.1615	1	0.285	1	1	0.8095	0.257	1	1
Small cell lung cancer	0.286	0.2715	0.0725	0.0255	0.0055	0.0495	0.0545	0.0385	0.4975	0.065	0.4115	0.0325	0	0.097	0.028	0.2375	0.0325	0.2845	0.045	0.0205	0.002	0.0825	0.1875	0.1345	0.106	0.1145	0.3355	0.8285	0.0135	0.389	0.077	0.3185	0.009	1	0.1435	0.253	0.552	0.2355	1	0.73	0.3415	0.175	0.079	0.2465	0.2155	0.0215	0.0185	0.2435	0.082
Pathways in cancer	0.01	0.043	0.0015	0.0065	0.0025	0	0.009	0.0065	0.301	0	0.0025	0.168	0.0465	0	0	0.0525	0.0015	0.0525	0.005	0.0105	0.005	0.1075	0.0735	0.073	0.0495	0.0355	0.1065	0.7715	0	0.035	0.015	0.0845	0.0005	0.2565	0.0275	0.169	0.193	0.097	0.0505	0.767	0.0425	0.0045	0.024	0.0225	0.104	0.0255	0.0125	0.111	0.007
Arrhythmogenic right ventricular cardiomyopathy (ARVC)	0.0005	0.079	0	0.004	0.243	0.0325	0.0175	0.1935	0.24	0.01	0.0035	1	0.1015	0.0035	0	0.007	0.001	0.0085	0.016	0.0025	0.148	1	0.083	0	0.0105	0.0125	0.0155	0.4995	0.5995	0.0085	0.0015	0.125	0.0055	0.142	0.0265	0.068	0.203	0.026	0.042	0.85	0.2145	0.0685	0.0035	0.0255	0.2225	0.198	0.0025	0.186	0.076
Endometrial cancer	0.1775	0.2145	0.175	0.1215	0.1345	0.024	0.206	0.1805	0.457	0.129	0.38	0.359	0.2405	0.051	0.012	0	0.0095	0.2565	0.1605	0.0395	0.138	0.2055	0.2765	0.2555	0.41	0.1935	0.266	0.8355	0.0065	0.3765	0.26	0.122	0.005	0.1215	0.0915	0.5495	0.5225	0.14	0.5295	0.8835	0.325	0.105	0.2585	0.257	0.3235	0.1035	0.1005	0.5715	0.3315
Long-term potentiation	0.0535	0.1525	0.02	0.0665	0.077	0	0.3305	0.047	0.146	0.0625	0.0915	1	0.0175	0.002	0.084	0.0075	0	0.052	0.037	0.0025	0.003	0.0635	0.0525	0.0585	0.1415	0.04	0.161	0.2415	0	0.064	0.0875	0.0055	0.0435	0.7725	0.004	0.56	0.196	0.0085	0.358	0.8105	0.231	0.042	0.0755	0.0245	0.067	0.033	0.0155	0.362	0.2135
Leukocyte transendothelial migration	0.2035	0.1075	0.0155	0.0505	0.0205	0.006	0.2315	0.028	0.273	0.1445	0.3175	1	0.2535	0.0815	0.015	0.1105	0.0225	0	0.0195	0.03	0.031	0.06	0.078	0.121	0.0825	0.045	0.271	0.476	0.008	0.062	0.1085	0.1645	0.2965	0.112	0.1485	0.136	0.211	0.1855	0.0095	0.855	0.2735	0.0825	0.3575	0.1715	0.062	0.1105	0.0355	0.0895	0.037
GnRH signaling pathway	0.0725	0.3695	0.001	0.074	0.0415	0.008	0.6505	0.035	0.3405	0.017	0.14	1	0.0865	0.02	0.1535	0.1805	0.039	0.0265	0	0.0335	0.1115	0.081	0.065	0.156	0.086	0.0875	0.0265	0.7265	0.0015	0.093	0.3975	0.088	0.0775	0.5475	0.111	0.4925	0.5105	0.192	0.2805	0.7975	0.3845	0.0575	0.2765	0.092	0.127	0.151	0.0775	0.262	0.444
Adherens junction	0.032	0.0515	0.0345	0.052	0.2155	0.0005	0.009	0.121	0.2865	0.05	0.009	1	0.033	0.0015	0	0.075	0.003	0.047	0.0425	0	0.041	0.0095	0.1155	0.091	0.236	0.115	0.1945	0.723	0.001	0.182	0.0065	0.12	0	0.017	0.0165	0.022	0.1515	0.0075	0.0315	0.789	0.153	0.0935	0.1015	0.022	0.0385	0.0055	0.215	0.1105	0.009
Toxoplasmosis	0.073	0.2835	0.059	0.002	0.034	0.005	0.0495	0.0065	0.1575	0.0235	0.412	0.019	0.004	0.003	0.01	0.1135	0.007	0.0935	0.026	0.0355	0	0.006	0.168	0.0395	0.171	0.013	0.121	0.9455	0	0.139	0.0085	0.0585	0.0345	1	0.021	0.5705	0.2025	0.0155	0.0715	0.7245	0.1455	0.043	0.014	0.018	0.121	0	0.0045	0.3105	0.044
Amyotrophic lateral sclerosis (ALS)	0.3145	0.4095	0.027	0.267	0.0795	0.34	0.935	0.0415	0.146	0.375	0.1475	0.5275	0.0145	0.087	1	0.183	0.08	0.1205	0.1	0.1285	0.007	0	0.11	0.283	0.1805	0.068	0.235	0.224	0.096	0.07	0.053	0.32	0.0895	1	0.0685	0.3125	0.196	0.198	1	0.6595	0.4065	0.2635	0.1445	0.039	0.1405	0.006	0.3375	0.1265	0.276
Fc gamma R-mediated phagocytosis	0.3065	0.307	0.0065	0.0595	0.0725	0.0175	0.2245	0.0505	0.2485	0.195	0.265	0.3765	0.211	0.081	0.064	0.3045	0.0695	0.267	0.063	0.028	0.176	0.0285	0	0.269	0.1855	0.11	0.2335	0.926	0.002	0.2785	0.2345	0.2955	0.366	1	0.2155	0.395	0.3215	0.205	0.291	0.906	0.189	0.14	0.3655	0.1365	0.378	0.2295	0.091	0.218	0.255
ErbB signaling pathway	0.056	0.6295	0.102	0.0415	0.1955	0.005	0.3265	0.2365	0.27	0.032	0.345	0.2585	0.076	0.0065	0.0385	0.1195	0.1235	0.1725	0.1675	0.0135	0.1125	0.2015	0.1265	0	0.5845	0.1365	0.2275	0.4835	0	0.375	0.1715	0.0675	0.1175	0.045	0.038	0.749	0.3005	0.002	0.5605	0.8165	0.1105	0.037	0.1755	0.0245	0.201	0.0295	0.0375	0.651	0.3205
Calcium signaling pathway	0.1885	0.202	0.0045	0.1715	0.0265	0.033	0.666	0.0155	0.368	0.2025	0.2885	0.4875	0.1145	0.056	0.0885	0.4535	0.1155	0.0635	0.048	0.173	0.141	0.192	0.1125	0.6205	0	0.2215	0.0845	0.5765	0.008	0.0285	0.231	0.3015	0.126	0.546	0.2585	0.382	0.5985	0.2455	0.1635	0.853	0.479	0.18	0.4565	0.124	0.136	0.269	0.219	0.112	0.1625
VEGF signaling pathway	0.148	0.126	0.049	0.0585	0.0795	0.003	0.4465	0.0655	0.2145	0.097	0.3285	0.2235	0.0685	0.0145	0.0065	0.0945	0.0395	0.0905	0.056	0.0125	0.0115	0.0095	0.0615	0.074	0.2235	0	0.118	0.2085	0	0.1125	0.0365	0.076	0.0195	0.0595	0.0325	0.6175	0.3035	0.044	0.0835	0.8855	0.256	0.0625	0.172	0.0235	0.1905	0.0215	0.0155	0.462	0.0135
Vibrio cholerae infection	0.176	0.154	0.1215	0.074	0.008	0.0685	0.195	0.013	0.2105	0.248	0.056	1	0.329	0.019	0.002	0.102	0.016	0.1155	0.012	0.017	0.06	0.089	0.032	0.125	0.023	0.0705	0	0.255	0.0095	0.015	0.0365	0.0225	0.0445	0.203	0.078	0.102	0.2025	0.1085	0.0265	0.5045	0.1785	0.06	0.043	0.037	0.206	0.1005	0.008	0.033	0.03
Phagosome	0.8935	0.327	0.164	0.2915	0.119	0.772	0.027	0.1785	0.324	0.671	0.797	1	0.4735	0.7535	0.104	0.84	0.247	0.581	0.9115	0.69	0.8635	0.164	0.947	0.401	0.623	0.316	0.289	0	0.541	0.054	0.504	0.4565	0.9635	0.719	0.7565	0.883	0.2535	0.7975	0.0405	0.951	0.4325	0.578	0.4165	0.576	0.9415	0.26	0.414	0.5545	0.2935
Renal cell carcinoma	0.0105	0.8925	0.0005	0.0035	0.003	0	0.1515	0.003	0.128	0.0075	0.099	0.0535	0.0405	0.0005	0.198	0.011	0	0.0105	0.0005	0.0035	0.001	0.0075	0	0.0035	0.01	0.0005	0.0295	0.54	0	0.021	0.002	0.0185	0.4375	0.0705	0.0075	0.012	0.0095	0.017	1	0.602	0.049	0.001	0.0285	0.0235	0.0045	0.0025	0	0.067	0.1065
Gap junction	0.166	0.138	0.02	0.1405	0.026	0.0135	0.1785	0.0245	0.5285	0.1805	0.042	1	0.3135	0.028	0.0055	0.3095	0.029	0.063	0.0385	0.024	0.077	0.024	0.222	0.4035	0.0445	0.1405	0.0215	0.0675	0.018	0	0.054	0.219	0.033	0.257	0.16	0.2245	0.3425	0.112	0.018	0.9355	0.387	0.104	0.2795	0.122	0.102	0.092	0.089	0.19	0.055
MAPK signaling pathway	0.02	0.211	0.115	0.086	0.0435	0.0075	0.273	0.0325	0.667	0.042	0.4405	0.215	0.083	0.034	0.0005	0.2245	0.008	0.193	0.152	0.022	0.0435	0.0315	0.2055	0.1555	0.1265	0.098	0.0585	0.436	0.0035	0.048	0	0.1745	0.0695	0.164	0.141	0.4825	0.4125	0.234	0.0325	0.944	0.3385	0.058	0.188	0.11	0.0315	0.043	0.1215	0.201	0.087
Acute myeloid leukemia	0.1395	1	0.0495	0.0565	0.145	0.01	0.269	0.115	0.454	0.0725	0.1735	0.177	0.2095	0.0215	0.0725	0.1025	0.01	0.2125	0.0505	0.0695	0.0315	0.1665	0.223	0.094	0.313	0.0855	0.297	0.265	0.007	0.311	0.105	0	0.021	0.211	0.063	0.5155	0.318	0.134	1	0.835	0.2995	0.095	0.145	0.252	0.1525	0.03	0.03	0.541	0.274
Notch signaling pathway	0.222	1	1	0.79	0.047	0.02	0.7065	0.1695	0.0575	0.217	0.001	1	0.008	0	0.0045	0.0035	0.276	0.6995	0.0505	0.001	0.0585	0.0925	0.3925	0.116	0.874	0.0175	0.785	0.968	0.352	0.8	0.283	0.0185	0	1	0.0345	0.8135	0.0945	0.1135	0.778	1	0.0455	0.0625	0.0025	1	0.249	0.1485	0.378	0.8765	0.8135
Cardiac muscle contraction	0.0105	1	0	1	1	0.0205	0.168	0.0025	0.3545	0.413	0.499	1	1	0.2505	0.1335	0.1005	0.0085	0.2535	0.0185	0.0145	1	1	1	0.0405	0.0125	0.051	0.234	0.7045	0.066	0.135	0.212	0.2085	1	0	0.058	0.0035	0.2875	0.3815	1	1	0.3215	0.047	0.1225	1	0.139	1	0.0145	0.013	0.184
Colorectal cancer	0.138	0.229	0.0875	0.0275	0.155	0.0245	0.396	0.1105	0.319	0.1245	0.246	0.404	0.143	0.0185	0.0335	0.082	0.0055	0.1805	0.061	0.004	0.036	0.078	0.156	0.0765	0.2235	0.0725	0.2015	0.7585	0.008	0.263	0.093	0.103	0.02	0.0535	0	0.3565	0.291	0.12	0.454	0.751	0.1805	0.042	0.0815	0.1065	0.16	0.0255	0.0335	0.34	0.2875
Gastric acid secretion	0.186	0.3145	0.2385	0.223	0.063	0.0915	0.6115	0.112	0.515	0.175	0.3485	1	0.2475	0.1645	0.0385	0.4405	0.1825	0.1505	0.1695	0.1205	0.27	0.2675	0.411	0.5355	0.2815	0.3615	0.261	0.9195	0.015	0.1925	0.406	0.327	0.0615	0.1205	0.224	0	0.6955	0.087	0.098	0.7985	0.559	0.33	0.2135	0.2995	0.1475	0.621	0.176	0.2335	0.1165
Fc epsilon RI signaling pathway	0.6485	0.595	0.409	0.6215	0.2235	0.1755	0.832	0.6055	0.7655	0.5525	0.693	0.39	0.621	0.3275	0.2565	0.5695	0.372	0.575	0.589	0.1775	0.437	0.3145	0.4445	0.4565	0.6965	0.6315	0.2735	0.547	0.032	0.4855	0.3165	0.6075	0.106	0.2805	0.487	0.939	0	0.331	0.454	0.9935	0.768	0.474	0.7285	0.4075	0.266	0.1185	0.341	0.888	0.468
Shigellosis	0.1025	0.2595	0.02	0.093	0.4915	0.048	0.074	0.176	0.1735	0.1235	0.5155	1	0.2545	0.075	0.2445	0.1355	0.02	0.166	0.125	0.0025	0.0285	0.1025	0.105	0.0115	0.1415	0.048	0.381	0.8315	0.0025	0.1955	0.1475	0.1775	0.1135	0.183	0.0725	0.129	0.073	0	1	0.6285	0.0895	0.0365	0.1275	0.3025	0.425	0.014	0.052	0.2765	0.4835
Vasopressin-regulated water reabsorption	0.1515	1	0.0595	0.0645	0.1175	0.182	0.0605	0.0585	0.2995	0.184	0.0305	1	1	0.0845	0.076	0.5495	0.0095	0.033	0.046	0.0735	0.0405	0.118	0.165	0.47	0.06	0.0655	0.016	0.0425	0.29	0.0275	0.0595	0.077	0.0335	0.285	0.293	0.113	0.255	0.054	0	0.3005	0.1785	0.1025	0.0335	0.0645	0.1135	1	0.003	0.0425	0.1435
Carbohydrate digestion and absorption	0.9635	0.9075	0.5955	0.6485	0.558	0.821	0.954	0.702	0.9125	0.7495	0.75	0.316	0.811	0.7035	0.8535	0.922	0.836	0.8965	0.722	0.801	0.7185	0.678	0.8725	0.8435	0.858	0.8805	0.7695	0.906	0.467	0.9565	0.936	0.8555	1	1	0.849	0.872	0.988	0.643	0.885	0	0.9415	0.859	0.914	0.936	0.9295	0.741	0.3815	0.8265	0.873
Non-small cell lung cancer	0.419	0.5725	0.164	0.247	0.0575	0.0495	0.3495	0.2695	0.744	0.177	0.5625	0.22	0.444	0.0985	0.1445	0.3155	0.213	0.3345	0.2685	0.0365	0.1395	0.5755	0.1545	0.2695	0.4605	0.3185	0.523	0.589	0.0185	0.4165	0.3715	0.42	0.0515	0.3055	0.1875	0.649	0.646	0.072	0.434	0.9355	0	0.2235	0.4855	0.311	0.2435	0.114	0.0735	0.6885	0.2655
Glioma	0.1105	0.478	0.025	0.0565	0.0585	0.0065	0.1305	0.0715	0.4775	0.063	0.2445	0.363	0.236	0.0115	0.04	0.108	0.028	0.1365	0.0375	0.025	0.028	0.225	0.071	0.0755	0.2685	0.0645	0.314	0.5805	0.001	0.166	0.106	0.098	0.0545	0.0495	0.0355	0.5275	0.278	0.0265	0.5905	0.8675	0.261	0	0.355	0.0725	0.0985	0.0725	0.05	0.3265	0.197
Prostate cancer	0.428	0.198	0.132	0.1265	0.055	0.094	0.339	0.0705	0.6925	0.2035	0.2555	0.2735	0.172	0.0625	0.01	0.4045	0.016	0.4665	0.2315	0.16	0.044	0.3765	0.3675	0.478	0.452	0.421	0.4375	0.272	0.019	0.592	0.384	0.279	0.0005	0.125	0.189	0.4245	0.7845	0.2355	0.1795	0.94	0.4825	0.301	0	0.3835	0.1755	0.093	0.1385	0.493	0.1895
Chagas disease	0.359	1	0.039	0.114	0.0725	0.035	0.3335	0.0495	0.583	0.1915	0.285	0.3915	0.265	0.081	0.0045	0.2635	0.033	0.21	0.0765	0.004	0.0235	0.1545	0.1975	0.1725	0.1715	0.103	0.173	0.4665	0.0215	0.142	0.2185	0.472	0.292	1	0.09	0.4425	0.4785	0.4285	0.278	0.9435	0.4985	0.127	0.514	0	0.0785	0.028	0.156	0.348	0.326
Tight junction	0.2965	0.6385	0.154	0.1585	0.082	0.01	0.369	0.0705	0.236	0.4665	0.3685	0.1445	0.3845	0.0835	0.206	0.193	0.031	0.1095	0.236	0.0355	0.215	0.0975	0.1835	0.154	0.1895	0.1295	0.3815	0.926	0.004	0.0945	0.09	0.1015	0.1435	0.137	0.1745	0.2815	0.201	0.4615	0.0665	0.9135	0.2135	0.074	0.2535	0.0615	0	0.3	0.152	0.3725	0.2895
Epithelial cell signaling in Helicobacter pylori infection	0.0675	0.895	0.1275	0.0375	0.1615	0.082	0.3325	0.033	0.213	0.332	0.1385	0.914	0.034	0.0265	0.1445	0.1925	0.0885	0.313	0.1415	0.0075	0.001	0.008	0.346	0.1	0.3745	0.1045	0.251	0.191	0.002	0.201	0.023	0.115	0.0725	1	0.0585	0.361	0.205	0.0545	1	0.8465	0.162	0.153	0.108	0.0255	0.101	0	0.1305	0.35	0.4745
Insulin signaling pathway	0.075	1	0.0025	0.012	0.014	0.0035	0.501	0.023	0.137	0.0195	0.1155	0.035	0.044	0	0.0125	0.185	0.006	0.0915	0.011	0.0125	0.011	0.0975	0.084	0.0475	0.0985	0.063	0.0205	0.3855	0	0.06	0.0285	0.0695	0.0245	0.0915	0.059	0.153	0.2605	0.0045	0.007	0.6095	0.061	0.043	0.0255	0.046	0.254	0.01	0	0.033	0.075
Salivary secretion	0.6215	0.7185	0.0675	0.1745	0.076	0.423	0.8845	0.0825	0.552	0.3735	0.0675	1	0.248	0.143	0.3215	0.5815	0.2305	0.235	0.241	0.352	0.3315	0.1505	0.239	0.557	0.159	0.3465	0.104	0.7055	0.0565	0.185	0.4105	0.3895	0.2965	0.5145	0.4035	0.4085	0.794	0.401	0.141	0.794	0.68	0.225	0.5185	0.373	0.4345	0.4125	0.063	0	0.3485
Dilated cardiomyopathy	0.0175	0.3465	0.0015	0.021	0.101	0.0865	0.1335	0.0365	0.351	0.041	0.072	1	0.34	0.037	0.0085	0.4435	0.007	0.0165	0.0195	0.01	0.158	0.118	0.1825	0.002	0.0305	0.015	0.009	0.8965	0.2575	0.0115	0.0115	0.154	0.076	0.215	0.267	0.0745	0.1695	0.041	0.0375	0.633	0.1315	0.069	0.086	0.1235	0.284	0.328	0.001	0.0575	0
T cell receptor signaling pathway	0.2715	1	0.0815	0.1625	0.111	0.031	0.199	0.08	0.654	0.2635	0.383	0.357	0.237	0.0945	0.5	0.3955	0.0385	0.4485	0.1615	0.0125	0.005	0.04	0.074	0.3445	0.53	0.127	0.444	0.472	0.008	0.2725	0.0875	0.2225	1	0.8245	0.251	0.3605	0.323	0.0455	0.2835	0.946	0.5135	0.238	0.353	0.298	0.148	0.008	0.105	0.2975	0.6815
mTOR signaling pathway	0.578	1	0.1535	0.0915	0.1445	0.112	0.288	0.1155	0.6455	0.0905	0.471	0.2305	0.2745	0.1135	0.0165	0.328	0.102	0.298	0.0305	0.2215	0.0485	0.1925	0.269	0.1825	0.253	0.1805	0.522	0.5145	0.038	0.471	0.219	0.3705	0.663	0.061	0.188	0.437	0.5295	0.196	1	0.6665	0.4555	0.1705	0.517	0.404	0.3285	0.084	0.054	0.451	0.339
B cell receptor signaling pathway	0.0775	0.6575	0.02	0.042	0.104	0.003	0.66	0.119	0.1985	0.0265	0.3735	0.0655	0.139	0.0085	0.21	0.13	0.0655	0.137	0.0975	0.015	0.022	0.0175	0.075	0.0375	0.2735	0.085	0.2625	0.625	0	0.2565	0.115	0.075	0.031	0.206	0.0865	0.5315	0.231	0.089	0.215	0.7815	0.158	0.0455	0.071	0.1315	0.157	0.006	0.005	0.4715	0.4085
Melanogenesis	0.1655	0.0305	0.004	0.067	0.0115	0.0045	0.118	0.0075	0.566	0.146	0.0095	1	0.3005	0.0015	0.0035	0.3875	0.037	0.0445	0.0515	0.034	0.176	0.067	0.0965	0.376	0.044	0.2115	0.026	0.0975	0.0375	0.0295	0.193	0.4085	0.0225	0.3455	0.3335	0.2235	0.6015	0.114	0.08	0.8515	0.4665	0.101	0.2765	0.098	0.042	0.0785	0.105	0.126	0.058
Axon guidance	0.014	0.0055	0	0.009	0.017	0.0075	0.2255	0.011	0.0885	0.0195	0.238	0.5365	0.043	0.0055	0.042	0.079	0.0045	0.022	0.064	0.004	0.0385	0.0045	0.0275	0.031	0.1295	0.072	0.021	0.4265	0.001	0.055	0.093	0.0195	0.0075	0.1985	0.07	0.0565	0.049	0.1095	0.0965	0.63	0.036	0.016	0.0635	0.0165	0.227	0.0075	0.051	0.0475	0.281
Chronic myeloid leukemia	0.319	0.476	0.129	0.099	0.1495	0.04	0.3775	0.219	0.7045	0.158	0.4625	0.345	0.2965	0.1395	0.1095	0.259	0.0395	0.526	0.1655	0.031	0.081	0.4095	0.41	0.249	0.522	0.34	0.3865	0.334	0.0175	0.4875	0.0925	0.2635	0.01	0.2785	0.089	0.6345	0.63	0.3125	1	0.9475	0.451	0.175	0.212	0.447	0.1735	0.099	0.0805	0.616	0.3805
Apoptosis	0.071	0.3095	0.005	0.0155	0.154	0.004	0.578	0.184	0.2015	0.012	0.3765	0.469	0.021	0.006	0.782	0.1445	0.1305	0.034	0.0175	0.0285	0.002	0.3685	0.005	0.071	0.2885	0.0315	0.5095	0.1005	0.001	0.2685	0.094	0.1495	0.355	0.932	0.089	0.469	0.215	0.0575	0.7705	0.594	0.298	0.0475	0.1505	0.12	0.024	0.01	0.0085	0.4765	0.867
Long-term depression	0.1785	0.159	0.0095	0.1485	0.018	0.0015	0.6285	0.0305	0.3075	0.131	0.225	1	0.282	0.025	0.01	0.229	0.0215	0.033	0.12	0.042	0.1645	0.0665	0.103	0.3455	0.0525	0.096	0.025	0.2125	0.0025	0.022	0.21	0.106	0.084	0.0375	0.104	0.4905	0.384	0.131	0.1225	0.904	0.3045	0.09	0.3605	0.061	0.1145	0.0985	0.144	0.295	0.047
Vascular smooth muscle contraction	0.161	0.234	0.019	0.12	0.008	0.0895	0.7745	0.003	0.394	0.47	0.056	1	0.111	0.042	0.0555	0.181	0.0215	0.105	0.0435	0.084	0.0505	0.021	0.114	0.4295	0.013	0.0995	0.079	0.6545	0.004	0.033	0.1745	0.1125	0.0215	0.212	0.1775	0.1955	0.607	0.4025	0.0495	0.7325	0.618	0.085	0.2145	0.1305	0.1375	0.316	0.008	0.0555	0.081
Aldosterone-regulated sodium reabsorption	0.225	0.1635	0.025	0.0435	0.029	0.014	0.155	0.0645	0.4765	0.0685	0.19	1	0.2425	0.0335	0.007	0.1865	0.0525	0.0935	0.047	0.0325	0.0325	0.2475	0.0395	0.1355	0.0585	0.0535	0.139	0.3905	0.0065	0.1365	0.2065	0.158	1	0.4435	0.0945	0.122	0.357	0.0435	0.092	0.7215	0.3875	0.072	0.442	0.257	0.103	0.0435	0.011	0.1745	0.018
Prion diseases	0.137	0.8245	0.013	0.0545	0.2475	0.0105	0.3635	0.0905	0.22	0.1905	0.3115	0.533	0.035	0.045	0.2755	0.0495	0.0175	0.031	0.081	0.032	0.0045	0.0885	0.048	0.1225	0.213	0.0315	0.183	0.8995	0.002	0.1155	0.119	0.0225	0.2985	0.5555	0.011	0.475	0.0595	0.022	0.222	0.4105	0.028	0.0165	0.065	0.0005	0.056	0.006	0.0115	0.2145	0.627
Collecting duct acid secretion	1	1	1	1	1	1	1	1	1	1	1	1	1	1	1	1	1	1	1	1	1	1	1	1	1	1	1	1	1	1	1	1	1	1	1	1	1	1	1	1	1	1	1	1	1	1	1	1	1
TGF-beta signaling pathway	0.258	0.079	0.1945	0.0335	0.3345	0.027	0.0485	0.2085	0.7405	0.0135	0.5705	1	0.1005	0.124	0.003	0.047	0.019	0.3815	0.3535	0.0085	0.183	0.2255	0.572	0.198	0.4435	0.231	0.24	0.6095	0.113	0.2945	0.0825	0.0975	0.0055	0.3605	0.016	0.8745	0.3605	0.4055	1	0.9505	0.392	0.0855	0.068	0.389	0.352	0.156	0.5165	0.8305	0.0675
Progesterone-mediated oocyte maturation	0.316	1	0.0565	0.1	0.0935	0.032	0.709	0.113	0.5865	0.0825	0.1785	0.2505	0.394	0.0725	0.1385	0.3395	0.048	0.172	0.1515	0.1	0.1275	0.153	0.1705	0.1315	0.2205	0.142	0.0425	0.521	0.006	0.182	0.298	0.2405	0.1285	0.4245	0.1545	0.2545	0.572	0.101	0.0565	0.8335	0.3095	0.161	0.3775	0.238	0.2075	0.0495	0.017	0.219	0.24
Neurotrophin signaling pathway	0.059	0.672	0.001	0.027	0.031	0.005	0.634	0.0235	0.371	0.1115	0.249	0.486	0.0745	0.032	0.0295	0.244	0.015	0.142	0.049	0.025	0.0095	0.016	0.058	0.105	0.1335	0.0335	0.076	0.3895	0.0015	0.1875	0.062	0.168	0.1355	0.013	0.0975	0.3875	0.222	0.046	0.9935	0.864	0.2455	0.0725	0.275	0.086	0.049	0.013	0.102	0.173	0.347
Oocyte meiosis	0.3855	1	0.015	0.0785	0.0545	0.099	0.5525	0.04	0.6905	0.0665	0.221	1	0.1855	0.043	0.4815	0.477	0.038	0.0755	0.129	0.113	0.0525	0.024	0.094	0.186	0.3275	0.047	0.1755	0.555	0.004	0.0935	0.3115	0.1645	0.394	0.7345	0.0535	0.5075	0.3935	0.1675	0.457	0.7785	0.403	0.0905	0.56	0.052	0.265	0.0395	0.136	0.205	0.6875
Adipocytokine signaling pathway	0.0535	0.327	0.0395	0.0405	0.0775	0.0015	0.3385	0.2035	0.0705	0.021	0.4175	0.038	0.025	0.0215	0.087	0.183	0.019	0.141	0.402	0.0085	0.0155	0.1485	0.313	0.0595	0.7085	0.174	0.2	0.3985	0.0015	0.2175	0.1115	0.123	0.048	1	0.131	0.0295	0.2075	0.201	1	0.4565	0.048	0.093	0.0485	0.142	0.3115	0.0145	0.0025	1	0.4305
PPAR signaling pathway	0.1105	0.318	0.0555	0.084	0.185	0.0225	1	0.524	0.069	0.0335	0.6095	1	0.0245	0.6645	0.039	0.08	1	0.1805	0.1445	0.0305	0.0805	1	0.2855	0.1225	1	0.119	1	0.1635	0.0085	1	0.176	0.136	1	1	0.0855	1	0.208	0.7275	1	0.373	0.307	0.1285	0.0625	0.1035	0.2225	0.1375	0.025	1	1
RNA polymerase	1	1	1	1	1	1	1	1	1	1	1	1	1	1	1	1	1	1	1	1	1	1	1	1	1	1	1	1	1	1	1	1	1	1	1	1	1	1	1	1	1	1	1	1	1	1	1	1	1
Basal transcription factors	1	1	1	1	1	1	1	1	1	1	1	1	1	1	1	1	1	1	1	1	1	1	1	1	1	1	1	1	1	1	1	1	1	1	1	1	1	1	1	1	1	1	1	1	1	1	1	1	1
Jak-STAT signaling pathway	0.073	1	0.022	0.0415	0.059	0.0035	0.148	0.0995	0.3255	0.029	0.266	0.1725	0.156	0.0065	0.0805	0.094	0.048	0.183	0.0035	0.073	0.17	0.344	0.0735	0.3905	0.145	0.111	0.329	0.304	0.0045	0.26	0.0835	0.211	0.0785	1	0.139	0.175	0.3225	0.118	1	0.796	0.174	0.0355	0.071	0.3085	0.115	0.016	0.0695	0.203	0.184
Hypertrophic cardiomyopathy (HCM)	0.179	0.062	0.0885	0.0905	1	0.733	0.418	0.723	0.8235	0.541	0.923	1	0.1615	0.178	0.3525	0.7375	0.219	0.43	0.4185	0.2165	0.103	0.714	0.7605	0.0525	0.377	0.4225	0.307	0.9785	0.8585	0.3035	0.079	0.7205	1	0.3495	0.626	0.4275	0.877	0.4195	1	0.4685	0.7975	0.6995	0.797	0.746	0.794	0.564	0.25	0.709	0.2965
Pancreatic secretion	0.88	0.9615	0.1645	0.5245	0.3795	0.606	0.9455	0.5115	0.5775	0.646	0.3455	1	0.5125	0.217	0.7285	0.6475	0.7515	0.325	0.833	0.423	0.879	0.532	0.3885	0.8555	0.574	0.781	0.098	0.8885	0.1425	0.417	0.7315	0.614	0.187	0.937	0.743	0.8305	0.985	0.582	0.209	0.9585	0.828	0.5475	0.634	0.4785	0.7485	0.4445	0.238	0.6695	0.54
Peroxisome	0.045	1	0.1865	0.4215	0.1045	1	0.749	0.3275	1	1	0.232	1	0.004	0.6615	1	1	0.469	0.574	0.443	1	0.389	0.0735	0.1705	1	0.41	0.2875	1	0.4835	0.3475	1	0.336	0.438	1	1	0.36	0.3325	0.5925	0.677	1	1	0.2015	0.55	0.382	0.5815	1	0.2155	0.627	0.31	0.746
Taste transduction	0.6765	1	0.418	0.483	0.44	0.2885	0.944	0.566	0.5075	0.228	0.7055	1	0.4135	0.5445	0.668	0.758	0.6065	0.424	0.7635	0.6075	0.564	0.5925	0.8095	0.8925	0.865	0.7865	0.516	0.427	0.096	0.801	0.853	0.48	0.463	0.893	0.6265	0.7865	0.841	0.391	0.483	0.9465	0.5175	0.634	0.5735	0.4625	0.61	0.565	0.323	0.6485	0.8655
p53 signaling pathway	0.008	0.7135	0.008	0.008	0.102	0.0025	0.245	0.017	0.039	0.001	0.467	0.1205	0.07	0.008	0.175	0.01	0.001	0.019	0.022	0.0345	0.0005	0.295	0.0125	0.0575	0.034	0.013	0.1265	0.3645	0	0.006	0.0425	0.01	0.2865	1	0.0175	0.2535	0.037	0.0175	1	0.1665	0.0115	0.017	0.0025	0	0.016	0.0235	0.0035	0.0685	0.6425
RNA degradation	1	1	1	1	1	1	1	1	1	1	1	1	1	1	1	1	1	1	1	1	1	1	1	1	1	1	1	1	1	1	1	1	1	1	1	1	1	1	1	1	1	1	1	1	1	1	1	1	1
Proximal tubule bicarbonate reclamation	1	1	1	1	0.0155	1	1	1	1	1	1	1	0.0025	0.257	1	1	1	1	1	1	1	1	1	1	1	1	1	1	1	1	1	1	1	1	1	1	1	1	1	1	0.0255	1	0.5455	1	1	1	0.0125	1	1
Malaria	0.259	0.0745	0.7375	0.2525	0.224	0.05	0.031	0.2155	0.6895	0.3045	0.8	1	0.395	0.47	0.0085	0.724	0.1245	0.4695	0.3465	0.1085	0.2255	0.106	0.6235	0.672	0.336	0.632	0.346	0.5835	0.3445	0.119	0.0885	0.617	1	1	0.2575	0.4405	0.6805	0.271	1	0.957	0.52	0.4025	0.6035	0.357	0.785	0.0675	0.704	1	0.0325
Thyroid cancer	0.72	0.363	0.6225	0.792	0.1855	0.394	0.3435	0.5995	0.901	0.601	0.462	1	0.745	0.681	0.152	0.5305	0.0875	0.807	0.7105	0.349	0.686	0.432	0.861	0.658	0.807	0.6305	0.4885	0.377	0.365	0.495	0.643	0.7205	0.016	0.4785	0.3625	0.9485	0.8525	0.782	1	0.993	0.8735	0.5685	0.631	0.4635	0.2705	0.271	0.827	0.911	0.345
Pancreatic cancer	0.1105	0.2935	0.0095	0.0075	0.058	0.005	0.4405	0.045	0.335	0.031	0.3355	0.3045	0.059	0.019	0.042	0.132	0.015	0.0995	0.0205	0.0185	0.0035	0.049	0.064	0.05	0.117	0.0565	0.2745	0.251	0	0.282	0.0675	0.096	0.01	0.1505	0.048	0.2135	0.252	0.0985	1	0.6845	0.155	0.061	0.0755	0.1145	0.061	0.006	0.008	0.2375	0.3625
Circadian rhythm - mammal	0.0835	1	1	1	1	1	0.179	1	0.5715	0.0895	0.629	1	0.2635	0.2065	0.076	0.736	1	0.1405	1	0.222	0.194	1	1	0.17	1	1	1	1	0.382	0.6065	1	1	1	1	0.1505	1	1	0.5735	1	1	1	0.473	0.553	0.566	0.232	0.182	1	1	1
Toll-like receptor signaling pathway	0.509	0.3155	0.1615	0.0725	0.221	0.097	0.5145	0.1275	0.5565	0.114	0.847	0.0895	0.0985	0.2125	0.1255	0.3675	0.1355	0.343	0.457	0.1865	0.007	0.165	0.293	0.1745	0.4905	0.2505	0.5695	0.502	0.03	0.529	0.4895	0.3065	0.0465	1	0.302	0.5285	0.5845	0.3395	1	0.6675	0.405	0.2455	0.222	0.478	0.5055	0.037	0.0465	0.499	0.2725
SNARE interactions in vesicular transport	1	1	1	0.0285	1	1	1	1	1	1	0.006	1	1	1	1	1	0.3215	1	0.1265	1	1	1	1	1	0.114	1	0.021	0.907	1	0.028	0.0205	1	1	1	1	0.029	1	1	0.013	1	1	1	1	1	1	1	0.0165	0.099	0.032
Endocytosis	0.2155	0.337	0.055	0.0875	0.0945	0.0145	0.046	0.2	0.358	0.0185	0.774	1	0.194	0.0215	0.015	0.473	0.1255	0.2165	0.0535	0.067	0.4455	0.19	0.4385	0.6545	0.5355	0.349	0.126	0.8975	0.009	0.2325	0.076	0.304	0.083	0.66	0.173	0.414	0.5055	0.3515	0.1395	0.9075	0.1055	0.0875	0.2035	0.2185	0.6025	0.0775	0.543	0.2245	0.051
Chemokine signaling pathway	0.7535	0.903	0.5535	0.692	0.319	0.289	0.647	0.3585	0.7785	0.5865	0.856	0.446	0.7125	0.446	0.269	0.7995	0.206	0.797	0.4965	0.086	0.5305	0.1395	0.8795	0.723	0.869	0.716	0.4005	0.901	0.043	0.8355	0.5205	0.663	0.019	0.555	0.679	0.8745	0.8645	0.4025	0.238	0.9955	0.656	0.649	0.658	0.8495	0.833	0.1045	0.5005	0.706	0.7775
Cell cycle	0.0445	0.667	0.4625	0.001	0.3715	0.0115	0.199	0.167	0.5655	0.1405	0.347	1	0.068	0.074	0.0425	0.0105	0.1095	0.3145	0.065	0.021	0.022	0.4005	0.4005	0.031	0.5545	0.333	1	0.994	0.089	0.3205	0.0445	0.087	0.2775	1	0.0025	1	0.1645	0.2195	0.2715	1	0.061	0.036	0.0005	0.0995	0.0125	0.042	0.4935	1	0.7515
Dorso-ventral axis formation	0.0235	1	0.116	0.0125	1	0.003	0.005	0.021	0.228	0.1015	0.0765	1	0.039	0.0055	0.0015	0.0275	0.0005	0.0175	0.009	0.001	0.0045	0.0255	0.1375	0.0285	0.027	0.0075	0.0985	0.357	0.004	0.039	0.0095	0.07	0.1765	0.1705	0.0085	0.28	0.0205	0.022	1	0.6465	0.12	0.0095	0.1065	0.0125	0.006	0	0.0485	0.596	0.024
Leishmaniasis	0.155	0.254	0.0485	0.015	0.599	0.204	0.416	0.1475	0.415	0.1225	0.8915	1	0.044	0.261	0.3665	0.317	0.337	0.3195	0.922	0.4505	0.141	0.311	0.3395	0.21	0.752	0.4155	0.3895	0.129	0.016	0.413	0.471	0.261	0.6635	1	0.247	0.6235	0.488	0.407	0.4715	0.685	0.261	0.146	0.1955	0.2655	0.249	0.062	0.167	0.373	0.4945
Natural killer cell mediated cytotoxicity	0.393	0.5765	0.0395	0.179	0.2005	0.076	0.602	0.166	0.617	0.328	0.387	0.144	0.3585	0.1345	0.1315	0.3435	0.162	0.635	0.1805	0.1085	0.222	0.052	0.1825	0.3625	0.346	0.223	0.322	0.67	0.0165	0.404	0.1765	0.3175	0.0865	0.311	0.3175	0.576	0.4265	0.3555	0.4025	0.9415	0.537	0.175	0.6095	0.451	0.254	0.214	0.2435	0.4205	0.2805
Ubiquitin mediated proteolysis	0.5405	1	0.4215	0.382	0.1815	0.1475	0.2	0.024	0.7925	0.043	0.8525	0.0035	0.0495	0.1095	0.139	0.6775	0.0615	0.5295	0.177	0.4885	0.3205	0.356	0.741	0.362	0.8375	0.4285	0.0305	1	0.1615	0.555	0.149	0.6745	1	1	0.2255	0.407	0.5045	0.479	1	0.904	0.161	0.266	0.158	0.4835	0.1215	0.206	0.7185	0.2975	1
Lysosome	1	1	1	1	0.4025	0.098	1	1	1	1	1	1	1	1	1	1	1	1	1	0.3155	1	1	1	1	0.3625	1	1	1	1	1	1	1	1	1	1	1	1	1	1	1	1	1	1	1	0.5475	1	1	1	1
Type II diabetes mellitus	0.404	1	0.134	0.2165	0.1145	0.0715	0.556	0.1845	0.6045	0.197	0.719	1	0.484	0.178	0.293	0.4575	0.114	0.3405	0.271	0.1075	0.1855	0.3785	0.2065	0.3515	0.388	0.27	0.4665	0.6935	0.026	0.413	0.619	0.3915	1	0.538	0.342	0.4185	0.7385	0.1545	1	0.825	0.5885	0.249	0.602	0.523	0.365	0.097	0.1375	0.4425	0.558
Renin-angiotensin system	1	1	1	0.0665	0.0145	0.1845	1	0.014	1	1	1	1	1	1	1	1	0.1875	1	0.04	0.514	1	1	1	1	0.011	1	1	1	1	0.0075	0.107	1	1	1	1	0.077	1	1	1	1	1	1	1	0.053	0.7075	1	1	0.2405	1
Homologous recombination	1	1	1	1	1	1	1	1	1	1	1	1	1	0.608	1	1	1	1	1	1	1	1	1	1	1	1	1	1	1	1	1	1	1	1	1	1	1	1	1	1	1	1	1	1	1	1	1	1	1
Maturity onset diabetes of the young	0.9965	1	0.9685	0.9795	1	0.9225	1	0.949	0.979	0.9645	0.7005	1	0.976	0.973	0.937	0.976	0.965	0.9435	0.9745	0.9745	0.9765	1	0.993	0.985	0.99	0.98	0.381	1	0.9565	0.948	0.9925	0.98	0.261	0.9395	0.9785	0.927	0.994	0.9415	1	0.9395	0.981	0.9875	0.8085	0.9725	0.457	0.9305	0.328	0.633	0.982
Mismatch repair	1	1	1	1	1	1	1	1	1	1	1	1	1	1	1	1	1	1	1	1	1	1	1	1	1	1	1	1	1	1	1	1	1	1	1	1	1	1	1	1	1	1	1	1	1	1	1	1	1
Viral myocarditis	0.2235	0.482	0.368	0.297	0.617	0.113	0.2145	0.0315	0.3705	0.41	0.447	0.5655	0.341	0.1555	0.096	0.3225	0.0445	0.457	0.3915	0.016	0.8625	0.2485	0.601	0.4245	0.9725	0.614	0.523	0.239	0.0825	0.341	0.1025	0.305	0.1365	0.127	0.398	0.142	0.498	0.2685	1	0.88	0.281	0.2285	0.1895	0.1435	0.2145	0.2205	0.43	1	0.183
Hedgehog signaling pathway	0.0875	1	0.0365	0.242	0.0465	0.2035	0.3725	0.0375	0.2625	0.061	0.0455	1	0.4205	0.02	0.026	0.605	0.014	0.021	0.034	0.0915	0.044	0.102	0.1415	0.434	0.052	0.0585	0.0615	1	0.11	0.074	0.1335	0.0755	0.054	0.249	0.1395	0.1875	0.4295	0.078	0.05	0.259	0.1605	0.076	0.027	0.046	0.1055	0.318	0.0265	0.045	0.2505
NOD-like receptor signaling pathway	0.7055	1	1	0.5455	0.5055	0.0945	0.421	0.2805	0.7065	0.4625	0.8355	0.214	0.5705	0.544	0.0505	0.4695	0.0695	0.273	0.635	0.15	0.136	0.3565	0.7475	0.1765	0.475	0.262	1	0.7905	0.155	0.238	0.446	0.4635	1	1	0.307	0.4625	0.44	0.709	1	0.6165	0.49	0.2375	0.3905	0.6475	0.402	0.076	0.411	1	0.39
Bladder cancer	0.157	0.2475	0.0685	0.1435	0.1155	0.002	0.2785	0.2675	0.588	0.0415	0.8035	1	0.325	0.1535	0.174	0.153	0.0095	0.23	0.2435	0.3315	0.1375	0.0875	0.226	0.2265	0.151	0.1005	0.049	0.516	0.013	0.0805	0.15	0.166	0.216	0.081	0.131	0.6835	0.2345	0.3675	1	0.828	0.162	0.0415	0.322	0.0465	0.1335	0.0945	0.226	0.6035	0.146
Ribosome	1	1	1	1	1	1	1	1	1	1	1	1	1	1	1	1	1	1	1	1	1	1	1	1	1	1	1	1	1	1	1	1	1	1	1	1	1	1	1	1	1	1	1	1	1	1	1	1	1
Graft-versus-host disease	0.5015	1	0.3685	0.4115	0.5445	0.163	1	0.257	0.499	0.3385	0.632	0.0675	0.2635	0.357	1	0.6265	0.115	0.6145	0.448	0.6035	0.939	0.3255	0.478	0.473	1	0.5015	1	0.086	0.241	0.1905	0.234	0.35	1	1	0.372	1	0.619	0.3545	1	0.677	0.3545	0.3355	0.4005	0.2265	1	0.15	0.409	1	1
Spliceosome	0.802	1	1	0.841	1	1	1	1	1	1	0.8925	1	1	0.9125	1	1	1	1	0.883	1	0.942	1	1	0.587	1	1	1	0.878	1	1	0.7125	1	0.314	1	0.9575	1	0.971	0.8405	1	1	1	1	1	0.7855	1	0.658	0.751	1	1
Asthma	0.887	1	1	0.2755	1	0.702	1	0.8555	0.8445	1	0.903	1	0.5725	0.946	1	0.871	0.7165	0.5675	0.903	0.818	0.982	0.7745	0.944	0.853	0.795	0.893	1	0.0345	0.7645	0.73	0.84	0.868	1	1	0.889	1	0.9645	0.8785	1	1	0.7655	0.757	0.8495	0.909	1	0.887	0.873	1	1
Olfactory transduction	0.8895	1	0.5175	0.6215	0.6375	0.8405	0.914	0.7295	0.9135	0.411	0.9335	1	0.432	0.7285	0.7545	0.8695	0.767	0.579	0.8225	0.555	0.32	0.8935	0.4565	0.8995	0.988	0.7165	0.8535	0.7065	0.4	0.886	0.922	0.593	0.534	0.8855	0.578	0.9795	0.9625	0.2875	0.8635	0.733	0.8955	0.675	0.8525	0.228	0.6435	0.6325	0.895	0.915	0.9565
Basal cell carcinoma	0.5805	0.6845	0.099	0.199	0.041	0.2455	0.2745	0.037	0.7205	0.2875	0.0475	1	0.501	0.022	0.207	0.4985	0.092	0.616	0.06	0.367	0.22	0.4335	0.646	0.147	0.2615	0.3065	0.925	0.9975	0.892	0.0755	0.3515	0.584	0.0165	1	0.375	0.5785	0.362	0.421	0.887	0.2615	0.7705	0.464	0.511	0.156	0.4205	0.18	0.5065	0.305	1
Proteasome	0.289	1	1	1	1	0.1135	1	0.2205	0.4	1	1	1	1	0.24	1	0.442	0.141	1	0.5735	0.282	0.22	1	0.2705	0.4485	1	0.226	1	1	0.1065	0.178	0.2205	0.1985	1	1	0.287	1	0.462	0.205	1	1	0.237	0.1355	0.5465	0.2685	1	1	0.2875	1	1
Nucleotide excision repair	0.3485	1	1	1	0.0575	1	1	1	0.1125	1	0.272	1	0.013	0.014	1	0.031	1	1	1	0.0355	1	0.1255	1	0.029	1	1	1	1	0.247	0.107	0.0665	0.558	1	1	0.0205	1	1	0.212	1	1	0.1195	0.1275	0.0505	0.419	0.02	1	1	1	1
Antigen processing and presentation	0.5475	1	1	0.548	0.045	0.1895	1	0.7885	0.7525	1	0.6725	1	0.3275	0.595	1	0.86	0.2855	0.5525	0.705	0.7505	0.9955	0.4595	0.7285	0.251	1	0.765	1	0.1535	0.6805	0.6345	0.449	0.756	0.105	1	0.871	1	0.9175	0.5765	0.414	1	0.6885	0.601	0.3845	0.4175	1	0.35	0.42	1	1
Regulation of autophagy	0.32	1	0.3415	0.2505	0.2605	0.1545	1	0.185	0.3205	0.1705	0.546	1	0.2535	0.246	0.0805	0.389	0.143	0.2855	0.325	0.2825	0.2905	0.3255	0.3315	0.5315	0.308	0.3655	0.4455	0.328	0.0735	0.2595	0.3325	0.3725	1	0.1075	0.3005	0.616	0.4495	0.2535	0.715	0.3325	0.2185	0.1895	0.364	0.4965	0.5675	0.3255	0.397	0.4195	0.39
Intestinal immune network for IgA production	0.5635	0.847	0.6955	0.4925	1	0.5705	0.362	1	0.6515	0.483	0.9375	1	0.2255	0.1545	0.3425	0.7645	0.707	0.6895	0.6895	0.2435	0.9015	1	0.858	0.649	0.9465	0.826	0.576	0.026	0.5245	0.987	0.0815	0.4905	1	1	0.5165	0.47	0.786	0.1835	1	0.9125	0.7025	0.778	0.2315	0.678	0.78	0.075	0.3305	0.875	0.7335
Protein export	1	1	1	1	1	1	1	1	1	1	1	1	1	1	1	1	1	1	1	1	1	1	1	1	1	1	0.359	0.0525	1	1	1	1	1	1	1	1	1	1	1	1	1	1	1	1	1	1	1	1	1
Systemic lupus erythematosus	0.22	0.1665	0.002	0.2495	0.1345	0.0785	0.051	0.045	0.3455	0.0645	0.445	1	0.332	0.1725	0.039	0.2155	0.014	0.0645	0.373	0.532	0.909	0.065	0.2495	0.0605	0.065	0.0675	0.01	0.056	0.1165	0.025	0.136	0.416	1	1	0.484	0.104	0.1615	0.2645	1	0.8095	0.182	0.1995	0.4285	0.44	0.1335	0.1645	0.1065	0.0635	0.0875
Non-homologous end-joining	1	1	1	1	1	1	1	1	1	1	1	1	1	1	1	1	1	1	1	1	1	1	1	1	1	1	1	1	1	1	1	1	1	1	1	1	1	1	1	1	1	1	1	1	1	1	1	1	1
DNA replication	0.689	1	1	1	1	1	1	1	0.6385	1	0.636	1	0.672	0.721	1	0.395	1	1	1	1	1	1	1	1	1	1	1	1	1	1	1	0.7715	1	1	0.541	1	1	1	1	1	0.6145	0.6035	0.381	1	0.173	1	1	1	1
Type I diabetes mellitus	0.881	1	0.926	0.8845	0.25	0.6475	1	0.392	0.84	0.9095	0.4635	0.149	0.5925	0.7745	0.5185	0.8745	0.27	0.9545	0.618	0.493	0.931	0.1965	0.845	0.781	0.743	0.7595	1	0.0515	0.585	0.3215	0.4835	0.7995	1	0.533	0.7385	1	0.9235	0.334	1	0.973	0.716	0.62	0.799	0.368	1	0.2175	0.7195	1	0.814
Allograft rejection	0.6165	1	0.7815	0.471	0.309	0.2295	1	0.1685	0.5155	0.767	0.3695	0.191	0.2055	0.3255	1	0.615	0.0345	0.8225	0.254	0.118	0.844	0.1995	0.5395	0.3965	0.9415	0.448	1	0.0455	0.254	0.063	0.0385	0.3325	1	1	0.3185	1	0.757	0.1355	1	0.904	0.3855	0.2605	0.277	0.0545	1	0.0335	0.439	1	1
Protein processing in endoplasmic reticulum	0.1645	1	1	0.2895	0.183	0.1165	0.586	0.3915	0.1305	0.263	0.586	0.344	0.044	0.12	1	0.144	0.081	0.6605	0.523	0.011	0.278	0.089	0.5235	0.0315	0.456	0.1075	0.6035	0.208	0.375	1	0.264	0.3095	0.046	1	0.288	0.3795	0.5785	0.2855	1	1	0.1135	0.0995	0.075	0.1775	0.1455	0.045	0.1835	1	0.269
Primary immunodeficiency	0.692	1	0.626	0.604	0.941	0.4335	0.638	0.2615	0.642	0.6095	1	1	0.7125	0.6595	1	0.807	1	0.8015	0.8605	0.8645	0.814	0.2805	0.8665	0.943	0.679	0.818	0.7935	0.3865	0.231	0.7915	0.492	0.7735	1	1	0.7175	1	0.8195	0.728	0.9735	0.9655	0.597	0.721	0.683	0.6395	0.398	0.5415	0.8335	1	1
RIG-I-like receptor signaling pathway	0.651	1	0.227	0.5525	0.52	0.1705	0.883	0.3815	0.6625	0.4775	0.766	0.1815	0.3855	0.6115	1	0.578	0.0535	0.4165	0.4945	0.2165	0.0625	0.101	0.6745	0.1295	0.5965	0.269	0.0495	0.5905	0.31	0.1555	0.2425	0.487	1	1	0.4275	0.4635	0.4445	0.453	1	0.821	0.478	0.3655	0.277	0.6075	0.459	0.058	0.461	0.352	0.627
ABC transporters	1	1	1	1	1	1	1	0.5215	1	1	1	1	1	1	0.541	1	0.633	1	0.782	1	1	1	1	1	0.7625	1	1	1	1	1	0.8495	1	1	0.5375	1	1	1	1	1	0.503	1	1	1	1	1	1	1	1	0.789
Autoimmune thyroid disease	0.362	1	0.3585	0.1215	0.3045	0.2635	1	0.0805	0.4095	0.3445	0.7405	0.0195	0.3165	0.4155	1	0.5545	1	0.483	0.7235	0.481	0.956	0.1505	0.564	0.5285	0.3915	0.5395	1	0.178	0.2015	0.6325	0.506	0.4685	1	1	0.2495	1	0.4485	1	1	0.6525	0.407	0.4905	0.497	0.794	1	0.8765	0.433	1	1
Neuroactive ligand-receptor interaction	0.5195	1	0.009	0.7195	0.119	0.3015	0.874	0.116	1	0.131	0.4415	1	1	0.0715	1	1	0.2805	0.0545	0.3165	0.686	0.2355	0.59	0.356	0.69	0.141	0.092	0.2405	0.756	1	0.076	0.5695	1	1	1	1	0.385	0.6595	1	0.2725	0.907	0.496	0.395	1	0.4695	0.3165	0.423	0.379	0.3795	0.1345
Base excision repair	1	1	1	1	1	1	1	1	1	1	1	1	1	1	1	1	1	1	1	1	1	1	1	1	1	1	1	1	1	1	1	1	1	1	1	1	1	1	1	1	1	1	1	1	1	1	1	1	1
Cytosolic DNA-sensing pathway	0.044	1	1	0.038	0.9095	0.129	0.1185	0.0725	0.3325	1	0.3215	1	0.087	0.162	1	0.282	1	0.2845	0.2375	0.2665	0.0235	0.1105	0.6425	0.284	0.507	0.1575	1	0.025	0.0825	1	0.216	0.2975	1	1	0.206	1	0.472	0.4175	1	0.528	0.489	0.544	0.1745	0.473	0.0755	0.0305	0.0935	1	0.261
Phototransduction	0.691	1	0.8175	0.5705	0.44	0.749	1	0.5505	0.874	0.719	0.611	1	0.6845	0.7545	0.7305	0.8035	0.6815	0.6775	0.6055	1	0.769	0.52	0.6645	0.7485	0.654	0.7445	0.774	0.472	0.505	0.6185	0.6605	0.8575	1	0.0605	0.677	0.863	0.918	1	0.8485	0.9195	0.8905	0.662	0.9225	0.886	0.632	0.1795	0.854	0.7075	0.588
Hematopoietic cell lineage	0.268	0.092	0.806	0.262	0.124	0.437	0.152	0.0075	0.7195	0.501	0.0665	0.0425	0.125	0.0945	0.217	0.759	0.0165	0.583	0.1455	0.0605	0.2235	0.0245	0.817	0.392	0.694	0.4765	0.509	0.435	0.295	0.063	0.0055	0.4445	1	0.9715	0.2875	0.29	0.7445	0.0415	1	0.986	0.428	0.4505	0.302	0.0155	0.834	0.005	0.3695	0.6485	0.59
Cell adhesion molecules (CAMs)	0.054	0.037	0.034	0.0425	1	0.1405	0.322	1	0.108	0.0575	0.508	1	0.145	0.0315	0.0865	0.2185	0.11	0.044	0.1465	0.0255	0.924	1	0.187	0.0215	0.199	0.2395	0.315	0.292	0.027	0.2915	0.09	0.175	1	1	0.1515	0.339	0.194	0.1155	1	0.713	0.0625	0.133	0.166	0.071	0.0155	0.586	0.04	0.553	0.3925
Complement and coagulation cascades	0.196	0.1435	1	0.9105	0.285	0.079	0.0955	0.451	0.0815	0.038	0.314	1	0.213	0.297	0.034	0.077	0.768	0.3895	0.654	0.649	0.2095	0.222	1	0.7315	0.706	0.497	1	0.8985	1	0.458	0.7365	1	1	1	0.0805	0.614	0.6175	0.1755	1	1	0.1065	0.1545	0.0645	0.9165	0.711	1	1	0.78	0.072
Cytokine-cytokine receptor interaction	0.973	1	0.824	0.578	0.7675	0.7175	0.7875	0.7645	0.986	0.623	0.9885	0.365	0.716	0.6805	0.28	0.9775	0.5645	0.624	0.5695	0.918	0.7	0.656	0.93	0.9935	0.6655	0.958	0.594	0.988	0.4665	0.9805	0.575	0.948	1	1	0.7895	0.2075	0.967	0.7435	0.786	0.992	0.9155	0.8795	0.9595	0.9375	0.697	0.0285	0.9385	1	0.752
[truncated: 81 more columns]

## Sheet: VCX
	MAPK signaling pathway	Regulation of actin cytoskeleton	Melanoma	Alzheimer's disease	VEGF signaling pathway	Phosphatidylinositol signaling system	Shigellosis	Oocyte meiosis	Pathways in cancer	Glioma	Long-term potentiation	Cell cycle	Progesterone-mediated oocyte maturation	ErbB signaling pathway	GnRH signaling pathway	Gap junction	Pathogenic Escherichia coli infection	Proteasome	Neurotrophin signaling pathway	Fc gamma R-mediated phagocytosis	Endocytosis	Focal adhesion	Fc epsilon RI signaling pathway	Bacterial invasion of epithelial cells	Adherens junction	Ubiquitin mediated proteolysis	Spliceosome	Epithelial cell signaling in Helicobacter pylori infection	Bladder cancer	Wnt signaling pathway	Parkinson's disease	Huntington's disease	Renal cell carcinoma	Arrhythmogenic right ventricular cardiomyopathy (ARVC)	Axon guidance	Prostate cancer	B cell receptor signaling pathway	Base excision repair	Long-term depression	Pancreatic cancer	T cell receptor signaling pathway	DNA replication	mTOR signaling pathway	Non-small cell lung cancer	Nucleotide excision repair	Endometrial cancer	Hypertrophic cardiomyopathy (HCM)	NOD-like receptor signaling pathway	Acute myeloid leukemia
MAPK signaling pathway	0	0.2	0.135	0.008	0.0365	0.015	0	0.1085	0.364	0.009	0.0985	0.189	0.051	0.0025	0.0695	0.013	0.604	0.0855	0.002	0.1135	0.0085	0.08	0.0155	0.0185	0.0635	0.0085	1	0.0125	0.5055	0.629	0.3745	0.2645	0.0195	0.1545	0.119	0.143	0.0075	1	0.1045	0.3455	0.0175	0.3925	0.0665	0.0195	0.3755	0.3895	0.6055	0.014	0.293
Regulation of actin cytoskeleton	0.313	0	0.204	0.0035	0.0525	0.029	0.01	0.0625	0.5245	0.044	0.002	0.183	0.1835	0.0285	0.053	0.031	0.1575	0.8525	0.0145	0.109	0.2395	0.0325	0.141	0.136	0.0035	0.4515	1	0.1865	0.784	0.4945	1	0.031	0.264	0.497	0.031	0.456	0.031	1	0.2665	0.5655	0.061	1	0.03	0.053	1	0.5235	0.414	0.0395	0.2265
Melanoma	0.137	0.2595	0	0.0885	0.1175	0.053	0.093	0.7885	0.56	0.1995	0.104	0.2465	0.22	0.0555	0.094	0.013	0.201	0.798	0.154	0.1955	0.0855	0.296	0.1285	0.1455	0.1905	0.364	1	0.429	0.723	0.849	0.4285	0.005	0.187	0.4425	0.014	0.304	0.061	1	0.1325	0.7265	0.1035	1	0.0315	0.064	0.026	0.6275	0.214	0.6645	0.486
Alzheimer's disease	0.0225	0.018	0.0815	0	0.0055	0.0195	0.0565	0.005	0.0255	0.0065	0.0105	0.2095	0.034	0.0145	0.0035	0.0285	0.3885	0.587	0.001	0.278	0.0375	0.132	0.033	0.0485	0.0885	0.222	1	0.02	0.0705	0.0245	0.455	0.0155	0.06	0.277	0.005	0.0475	0.0265	1	0.0505	0.3665	0.001	1	0.0045	0.169	1	0.177	0.072	0.0835	0.31
VEGF signaling pathway	0.1405	0.0135	0.048	0.009	0	0.0035	0.001	0.0095	0.053	0.0055	0.0085	0.1405	0.0445	0.008	0.0065	0.013	0.203	0.682	0.0005	0.136	0.0995	0.024	0.0065	0.0085	0.0245	0.0725	1	0.013	0.1805	0.3675	0.301	0.037	0.0945	0.126	0.0095	0.207	0.0065	1	0.059	0.223	0.0115	1	0.005	0.0445	1	0.243	0.169	0.0585	0.189
Phosphatidylinositol signaling system	0.0645	0.036	0.0335	0.0115	0	0	0.1375	0.0025	0.0615	0.0095	0.0035	0.059	0.059	0.017	0.0055	0.0215	0.319	1	0	0.192	0.37	0.1565	0.042	0.014	0.0435	0.5925	1	0.049	0.1575	0.0945	1	0.013	0.1205	0.5925	0	0.321	0.019	1	0.1635	0.373	0.0055	1	0.0075	0.221	1	0.3985	0.2945	0.946	0.1455
Shigellosis	0.001	0.0025	0.002	0.0975	0.002	0.129	0	0.0095	0.001	0	0.0165	0.122	0.033	0	0.0015	0.0065	0.0365	0.673	0	0.007	0.0315	0	0.003	0.022	0	0.102	0.0925	0.0215	0.009	0.0965	1	0.3305	0.036	0.1765	0.0035	0.002	0	1	0.003	0.055	0	1	0.0065	0.007	0.022	0.0285	0.207	0.0055	0.2415
Oocyte meiosis	0.073	0.145	0.2515	0.0015	0.006	0.004	0	0	0.097	0.0125	0.006	0.035	0	0.0125	0.006	0.013	0.525	0.7555	0.0005	0.104	0.1265	0.037	0.044	0.0915	0.048	0.0065	1	0.002	0.495	0.0125	1	0.0185	0.0645	0.316	0.0235	0.2805	0.011	1	0.0755	0.3355	0.0005	1	0.025	0.0965	0.147	0.269	0.5245	0.2835	0.111
Pathways in cancer	0.245	0.2275	0.2965	0.051	0.1295	0.1215	0.0035	0.26	0	0.123	0.194	0.094	0.157	0.025	0.2735	0.08	0.22	0.8985	0.1105	0.244	0.2855	0.1	0.223	0.0475	0.0325	0.281	0.008	0.272	0.785	0.136	0.5555	0.0905	0.123	0.387	0.069	0.0605	0.013	1	0.683	0.267	0.023	1	0.05	0.0495	0.166	0.5965	0.329	0.0165	0.239
Glioma	0.109	0.029	0.11	0.009	0.006	0.0235	0.0005	0.014	0.051	0	0.0145	0.0375	0.0335	0.002	0.008	0.009	0.1425	0.779	0.0035	0.0975	0.085	0.0285	0.0345	0.021	0.013	0.243	1	0.016	0.1965	0.45	0.572	0.0225	0.0145	0.267	0.0065	0.12	0.0105	1	0.073	0.154	0.005	1	0.01	0.0125	0.0815	0.203	0.165	0.1285	0.075
Long-term potentiation	0.0955	0.0325	0.0495	0.0045	0.0105	0.0015	0.0095	0.002	0.147	0.014	0	0.11	0.0205	0.0235	0.012	0.0345	0.476	0.7805	0.0025	0.123	0.1765	0.0435	0.033	0.0335	0.0115	0.124	1	0.045	0.2295	0.25	1	0.0305	0.0145	0.121	0.015	0.082	0.027	1	0.0225	0.179	0.011	1	0.016	0.0855	1	0.1725	0.4275	0.524	0.071
Cell cycle	0.604	0.607	0.2045	0.5665	0.671	0.065	0.34	0.054	0.1125	0.114	0.154	0	0.0025	0.1935	0.0695	0.292	0.255	1	0.2195	0.5345	0.053	0.1185	0.6525	0.3965	0.193	0.021	1	0.9895	0.5485	0.5175	1	0.3485	0.053	0.303	0.87	0	0.403	1	0.584	0.008	0.0165	0.0105	0.928	0.1495	0.021	0.669	0.216	0.96	0.5005
Progesterone-mediated oocyte maturation	0.1765	0.048	0.084	0.012	0.039	0.053	0.0005	0	0.0575	0.012	0.0295	0.0095	0	0.003	0.011	0.016	0.212	0.8135	0.0285	0.0805	0.0905	0.0415	0.0365	0.011	0.0625	0	1	0.05	0.2505	0.6935	0.714	0.045	0.071	0.0535	0.098	0.043	0.009	1	0.134	0.167	0.0065	1	0.0055	0.0125	0.0785	0.1895	0.2395	0.0815	0.127
ErbB signaling pathway	0.054	0.0205	0.0295	0.0335	0.0095	0.043	0	0.0565	0.014	0.0015	0.025	0.0745	0.062	0	0.019	0.005	0.0725	0.7205	0	0.0405	0.0095	0.0115	0.008	0.001	0.0015	0.013	1	0.0505	0.2655	0.5535	0.7675	0.0485	0.0115	0.441	0.0065	0.1045	0.002	1	0.132	0.1585	0.001	1	0.0065	0.0065	0.044	0.1565	0.344	0.105	0.052
GnRH signaling pathway	0.1525	0.0485	0.1295	0.015	0.008	0.0105	0.0255	0.019	0.375	0.0055	0.0165	0.1785	0.064	0.029	0	0.017	0.475	0.861	0.0055	0.1685	0.07	0.1135	0.0315	0.015	0.059	0.084	1	0.102	0.2855	0.469	1	0.035	0.061	0.2795	0.0485	0.211	0.054	1	0.037	0.3855	0.0065	1	0.0655	0.076	1	0.286	0.5475	0.8165	0.1975
Gap junction	0.0255	0.016	0.0215	0.0145	0.0085	0.014	0.007	0.0135	0.142	0.002	0.009	0.1205	0.01	0.001	0.003	0	0.0025	0.723	0	0.0165	0.0345	0.0145	0.0185	0.001	0.0195	0.103	1	0.0455	0.227	0.3745	1	0.032	0.014	0.026	0.002	0.0195	0.005	1	0.0185	0.241	0.0035	1	0.0055	0.0065	1	0.1635	0.299	0.496	0.0485
Pathogenic Escherichia coli infection	0.5465	0.1065	0.5475	0.328	0.279	0.6045	0.0055	0.564	0.2425	0.441	0.519	0.1905	0.386	0.524	0.594	0.007	0	1	0.511	0.031	0.224	0.0725	0.2465	0.1365	0.0015	0.276	1	0.3675	0.809	0.3665	1	0.42	0.3315	0.123	0.213	0.2665	0.1475	1	0.5665	0.5155	0.167	1	0.45	0.396	1	0.161	0.415	0.112	0.886
Proteasome	0.7535	0.8465	0.794	0.6695	0.6935	1	0.6835	0.7385	0.8915	0.799	0.7735	1	0.8235	0.6985	0.8525	0.742	1	0	0.846	0.671	0.6265	0.5855	0.8125	1	0.6325	1	1	1	0.849	1	1	1	0.6585	1	0.8085	0.8375	0.7965	1	0.8365	0.785	0.6815	1	0.841	0.719	1	0.7125	1	0.8885	0.7355
Neurotrophin signaling pathway	0.0275	0.013	0.045	0	0.0025	0.0005	0.0005	0	0.0655	0	0.001	0.401	0.0525	0	0	0.0005	0.2905	0.8645	0	0.054	0.0305	0.008	0.001	0.008	0.007	0.0545	1	0.007	0.316	0.0845	0.5375	0.001	0.0225	0.4155	0.003	0.1945	0.0005	1	0.046	0.206	0	1	0.0115	0.017	0.12	0.2495	0.259	0.0715	0.106
Fc gamma R-mediated phagocytosis	0.4745	0.084	0.081	0.336	0.054	0.143	0.002	0.3635	0.1695	0.071	0.2255	0.5785	0.2625	0.035	0.172	0.0915	0.075	0.673	0.0585	0	0.112	0.135	0.0595	0.0395	0.0065	0.6325	1	0.1535	0.25	0.8615	0.8935	0.098	0.3135	0.389	0.0235	0.566	0.04	1	0.41	0.5765	0.11	1	0.0175	0.0975	1	0.4855	0.418	0.1465	0.348
Endocytosis	0.0375	0.143	0.2475	0.1505	0.115	0.47	0.009	0.534	0.4555	0.1405	0.163	0.0215	0.18	0.0175	0.0975	0.035	0.1665	0.6095	0.0435	0.1285	0	0.137	0.18	0.022	0.221	0.0715	1	0.047	0.384	0.7765	1	0.648	0.113	0.965	0.0025	0.229	0.1085	1	0.0855	0.245	0.119	1	0.077	0.05	1	0.6735	0.4225	0.0015	0.1135
Focal adhesion	0.285	0.08	0.211	0.0405	0.026	0.1555	0.0035	0.0745	0.315	0.032	0.029	0.0795	0.21	0.0435	0.039	0.0615	0.099	0.57	0.0175	0.1875	0.1485	0	0.0615	0.0385	0	0.3145	1	0.116	0.5975	0.667	0.0995	0.094	0.3305	0.5395	0.014	0.2415	0.0135	1	0.3065	0.4715	0.055	1	0.0205	0.0995	1	0.343	0.57	0.017	0.3165
Fc epsilon RI signaling pathway	0.109	0.0335	0.021	0.092	0.0045	0.036	0.0015	0.184	0.1005	0.0155	0.0285	0.8055	0.143	0.0035	0.0155	0.023	0.182	0.175	0.002	0.0785	0.0945	0.0445	0	0.007	0.017	0.3445	1	0.023	0.4275	0.6225	0.821	0.0565	0.0685	0.2635	0.0275	0.2585	0.0045	1	0.1405	0.21	0.0045	1	0.005	0.034	1	0.308	0.2715	0.039	0.114
Bacterial invasion of epithelial cells	0.074	0.0445	0.007	0.0425	0.0015	0.0045	0.023	0.098	0.009	0.0065	0.0295	0.4945	0.0285	0.002	0.0075	0.0035	0.082	1	0.0015	0.021	0.025	0.031	0.0035	0	0	0.567	1	0.0375	0.193	0.4465	1	0.0215	0.042	0.8475	0.0025	0.088	0	1	0.1755	0.088	0.0085	1	0	0.0045	1	0.1085	0.9285	0.013	0.0145
Adherens junction	0.0645	0.0005	0.0845	0.0185	0.038	0.1715	0	0.171	0.011	0.064	0.044	0.219	0.171	0.017	0.0465	0.084	0.0015	0.6195	0.0165	0.007	0.3945	0	0.0295	0.0075	0	0.385	1	0.0595	0.3535	0.228	1	0.3925	0.174	0.0375	0.0035	0.04	0.029	1	0.121	0.3095	0.015	1	0.018	0.1275	1	0.1325	0.0695	0.0175	0.32
Ubiquitin mediated proteolysis	0.1445	0.2585	0.1585	0.08	0.146	0.1985	0.102	0.0165	0.169	0.1765	0.271	0.0295	0.002	0.011	0.171	0.128	0.116	1	0.0315	0.09	0.044	0.2035	0.175	0.161	0.394	0	1	0.2045	0.8515	0.373	0.063	0.0725	0	0.798	0.206	0.021	0.0395	1	0.0145	0.165	0.173	1	0.0935	0.0335	0.046	0.335	1	0.0515	0.0735
Spliceosome	0.345	1	1	1	1	1	0.1975	1	0.294	1	1	1	0.779	0.14	0.772	1	1	1	0.232	1	1	0.7115	0.437	1	1	1	0	0.3745	0.387	0.782	1	1	1	1	1	1	1	1	1	0.7235	0.87	1	1	1	1	1	1	0.1095	1
Epithelial cell signaling in Helicobacter pylori infection	0.0385	0.124	0.0415	0.024	0.031	0.053	0.013	0.008	0.0885	0.0245	0.0865	0.5185	0.0825	0.0515	0.0275	0.0225	0.1955	1	0.015	0.116	0.3335	0.1055	0.027	0.0675	0.1595	0.337	0.1685	0	0.487	0.2215	0.3965	0.0425	0.1675	0.7975	0.0145	0.1665	0.0085	1	0.0245	0.1935	0.0205	1	0.065	0.104	1	0.485	0.436	0.0115	0.4075
Bladder cancer	0.573	0.6315	0.5555	0.356	0.352	0.45	0.083	0.899	0.717	0.3585	0.177	0.581	0.522	0.2565	0.3165	0.248	0.8755	0.8565	0.5285	0.2555	0.29	0.525	0.595	0.383	0.6325	0.823	0.3825	0.657	0	0.991	1	0.68	0.3205	0.6255	0.5025	0.467	0.152	1	0.3475	0.6725	0.237	1	0.4585	0.1745	0.624	0.823	0.377	0.4755	0.581
Wnt signaling pathway	0.9045	0.511	0.648	0.052	0.4375	0.1115	0.107	0.0235	0.027	0.5065	0.374	0.069	0.221	0.816	0.501	0.572	0.216	1	0.1345	0.861	0.6215	0.5675	0.717	0.4525	0.1865	0.0095	1	0.419	0.9915	0	0.343	0.316	0.9305	0.851	0.682	0.328	0.265	1	0.7005	0.9215	0.3265	1	0.822	0.8155	0.0175	0.7175	0.977	0.9305	0.8795
Parkinson's disease	0.0295	0.2795	0.0785	0.59	0.159	1	1	1	0.1985	1	1	1	1	0.3035	0.8145	1	1	1	0.113	0.2045	1	0.059	1	1	1	0.104	1	0.5235	1	0.3645	0	0.155	0.061	1	0.2	0.8225	1	1	1	0.338	0.3325	1	1	0.174	1	0.26	1	1	0.0755
Huntington's disease	0.152	0.042	0.0055	0.0295	0.022	0.009	0.5115	0.01	0.0955	0.013	0.027	0.1965	0.1135	0.046	0.015	0.0665	0.49	1	0	0.1005	0.852	0.188	0.0395	0.0195	0.41	0.3565	1	0.037	0.672	0.119	0.1625	0	0.131	0.2205	0.046	0.021	0.125	1	0.0655	0.157	0.053	1	0.015	0.084	0.3395	0.3665	1	0.502	0.0885
Renal cell carcinoma	0.0665	0.1505	0.0795	0.0645	0.027	0.173	0.0195	0.16	0.05	0.0165	0.0045	0.0335	0.1455	0.003	0.0255	0.0115	0.2825	0.6615	0.016	0.193	0.012	0.095	0.039	0.0385	0.103	0	1	0.132	0.2965	0.846	0.6585	0.047	0	0.412	0.0835	0.0995	0.006	1	0.0775	0.192	0.0265	1	0.0275	0.01	0.0075	0.218	0.129	0.0465	0.1715
Arrhythmogenic right ventricular cardiomyopathy (ARVC)	0.1895	0.5555	0.411	0.482	0.096	0.595	0.205	0.3965	0.7915	0.2535	0.0805	0.296	0.081	0.69	0.1365	0.0585	0.117	1	0.67	0.494	0.964	0.6265	0.217	0.526	0.0375	0.814	1	0.412	0.792	0.565	1	0.336	0.9065	0	0.0185	0.072	0.0295	1	0.15	0.9165	0.0245	1	0.7185	0.407	1	0.523	0.8555	1	0.3135
Axon guidance	0.3365	0.014	0.017	0.0085	0.0095	0.002	0.003	0.008	0.0995	0.0045	0.0035	0.0765	0.017	0.0195	0.0385	0.016	0.4925	0.82	0.012	0.0205	0.163	0.0125	0.035	0.004	0.0525	0.0185	1	0.0665	0.345	0.446	0.6175	0.0465	0.1175	0.569	0	0.214	0.0065	1	0.0485	0.2975	0.0485	1	0.008	0.0085	1	0.155	0.269	0.394	0.071
Prostate cancer	0.5685	0.3	0.241	0.196	0.2865	0.346	0.1835	0.537	0.057	0.1225	0.0625	0.0055	0.285	0.15	0.2	0.0365	0.2605	0.8585	0.253	0.555	0.0615	0.1455	0.4885	0.131	0.016	0.0495	1	0.421	0.5195	0.261	0.8965	0.0565	0.199	0.0745	0.079	0	0.1385	1	0.4345	0.517	0.155	1	0.1495	0.15	0.015	0.5975	0.425	0.287	0.3075
B cell receptor signaling pathway	0.0995	0.017	0.025	0.07	0.0235	0.048	0.001	0.201	0.003	0.0145	0.0995	0.389	0.0685	0.0035	0.087	0.0335	0.226	0.794	0.006	0.0895	0.073	0.013	0.016	0.0085	0.005	0.162	1	0.0065	0.0995	0.428	0.6545	0.067	0.0265	0.0365	0.02	0.103	0	1	0.332	0.1385	0.0125	1	0.0075	0.0095	1	0.152	0.0665	0.0585	0.075
Base excision repair	1	1	1	1	1	1	1	1	1	1	1	1	1	1	1	1	1	1	1	1	1	1	1	1	1	1	1	1	1	1	1	1	1	1	1	1	1	0	1	1	1	1	1	1	1	1	1	1	1
Long-term depression	0.2515	0.1455	0.1345	0.051	0.033	0.119	0.0015	0.1275	0.5845	0.0695	0.0345	0.5825	0.2415	0.0885	0.0515	0.038	0.4745	0.821	0.016	0.158	0.044	0.1835	0.077	0.041	0.0275	0.0225	1	0.017	0.4275	0.6085	1	0.029	0.1265	0.1895	0.02	0.4585	0.13	1	0	0.417	0.0725	1	0.061	0.1395	1	0.4155	0.3675	0.226	0.1235
Pancreatic cancer	0.568	0.386	0.313	0.298	0.2205	0.4115	0.306	0.436	0.1205	0.202	0.1795	0.0335	0.391	0.163	0.3895	0.269	0.5375	0.7725	0.154	0.6205	0.052	0.468	0.3435	0.17	0.221	0.1995	1	0.2765	0.703	0.979	0.502	0.139	0.2885	0.6245	0.3465	0.1995	0.1075	1	0.3635	0	0.196	1	0.078	0.161	0.1015	0.588	0.327	0.1355	0.488
T cell receptor signaling pathway	0.039	0.018	0.018	0.0035	0.006	0.0085	0.0015	0.0085	0.005	0.0015	0.0035	0.0195	0.0255	0.001	0.004	0.013	0.148	0.8275	0.0005	0.091	0.085	0.012	0.0065	0.013	0.0065	0.0185	1	0.036	0.116	0.2445	0.7105	0.0495	0.0265	0.013	0.048	0.0945	0.002	1	0.0865	0.11	0	1	0.005	0.0035	1	0.1225	0.0655	0.1075	0.083
DNA replication	1	1	0.324	1	1	1	1	1	0.131	0.2845	1	0.004	1	1	1	1	1	1	1	1	1	0.0315	1	1	1	1	1	1	0.722	0.1685	1	1	1	1	1	0.1375	1	1	1	0.1115	0.004	0	1	0.1415	1	0.059	1	1	0.3615
mTOR signaling pathway	0.578	0.0085	0.0545	0.019	0.007	0.0125	0.067	0.0295	0.0745	0.0105	0.048	0.806	0.0325	0.0015	0.03	0.013	0.1305	0.863	0.025	0.042	0.0225	0.0375	0.009	0.005	0.043	0.7845	1	0.1225	0.3725	0.801	0.657	0.0115	0.0885	0.4855	0.0065	0.147	0.0015	1	0.2695	0.2955	0.004	1	0	0.007	0.7715	0.1145	0.097	0.4135	0.117
Non-small cell lung cancer	0.17	0.052	0.086	0.2915	0.02	0.2815	0.0015	0.587	0.0215	0.006	0.118	0.0735	0.085	0.0035	0.058	0.0125	0.134	0.7185	0.027	0.1345	0.018	0.0225	0.0485	0.005	0.0095	0.0365	1	0.0505	0.178	0.8875	0.414	0.0835	0.0235	0.438	0.0065	0.177	0.011	1	0.295	0.168	0.0075	1	0.0095	0	0.686	0.1145	0.3295	0.2455	0.065
Nucleotide excision repair	0.515	1	0.057	1	1	1	0.024	0.0915	0.0705	0.0935	1	0.0345	0.023	0.046	1	0.1095	1	1	0.1245	1	0.0225	0.016	1	1	0.3455	0.057	1	1	0.7535	0.034	1	0.3175	0.0075	1	1	0.0155	1	1	1	0.02	0.0005	1	0.776	0.0925	0	0.0575	1	1	0.2695
Endometrial cancer	0.4465	0.2295	0.2195	0.1405	0.073	0.396	0.008	0.5505	0.1845	0.1825	0.2055	0.4985	0.35	0.0885	0.1165	0.261	0.1405	0.701	0.2135	0.4025	0.3655	0.0935	0.222	0.137	0.0095	0.519	1	0.305	0.7715	0.494	0.4855	0.1785	0.3605	0.4875	0.122	0.3205	0.0785	1	0.5445	0.494	0.1185	1	0.0285	0.079	0.3575	0	0.3315	0.207	0.2945
Hypertrophic cardiomyopathy (HCM)	0.531	0.509	0.298	0.0865	0.089	0.2425	0.2055	0.212	0.9475	0.1775	0.182	0.2205	0.307	0.602	0.165	0.279	0.3925	0.3445	0.549	0.455	0.3785	0.7085	0.2285	0.583	0.054	1	1	0.3455	0.3065	0.7645	1	1	0.5565	0.7595	0.0185	0.3975	0.067	1	0.2765	0.276	0.067	1	0.263	0.204	1	0.359	0	0.136	0.437
NOD-like receptor signaling pathway	0.1605	0.111	0.2375	0.108	0.2425	1	0.01	0.435	0.041	0.0915	0.6705	0.7245	0.257	0.037	0.5095	0.3405	0.2895	0.8255	0.081	0.28	0.008	0.0665	0.17	0.014	0.0535	0.046	0.531	0.0285	0.472	0.69	0.3375	0.4985	0.1335	0.3785	0.298	0.0645	0.0505	1	0.421	0.0985	0.0755	1	0.4585	0.353	1	0.4085	0.1375	0	0.712
Acute myeloid leukemia	0.6105	0.0495	0.1625	0.146	0.0795	0.1155	0.2355	0.5255	0.101	0.036	0.1065	0.3225	0.2535	0.022	0.08	0.0735	0.499	0.7435	0.078	0.2215	0.033	0.129	0.0765	0.013	0.0435	0.1545	1	0.2295	0.3905	0.941	0.333	0.0655	0.2385	0.2565	0.0435	0.207	0.036	1	0.513	0.4215	0.0555	1	0.0285	0.043	1	0.351	0.448	0.609	0
Basal transcription factors	1	1	1	1	1	1	1	1	1	1	1	1	1	1	1	1	1	1	1	1	1	1	1	1	1	1	1	1	1	1	1	1	1	1	1	1	1	1	1	1	1	1	1	1	1	1	1	1	1
Phagosome	0.5745	0.778	0.213	0.481	0.308	0.727	0.0065	0.718	0.747	0.274	0.503	0.1395	0.2465	0.807	0.478	0.122	0.006	1	0.769	0.697	0.1455	0.7735	0.1905	0.4235	0.551	0.9245	0.9445	0.0795	0.4365	0.911	1	0.2025	0.814	0.623	0.4865	0.619	0.3085	1	0.596	0.7795	0.3885	1	0.275	0.1515	1	0.6815	0.743	0.3115	0.7795
Small cell lung cancer	0.4125	0.0055	0.185	0.001	0	0	0.0885	0.079	0.0145	0.0065	0.0025	0.687	0.1045	0.0055	0.001	0.0025	0.129	1	0.007	0.0165	0.001	0.021	0.0005	0.0015	0.001	0.5325	1	0.008	0.2725	0.3515	0.581	0.0035	0.0375	0.3955	0	0.158	0	1	0.056	0.085	0.0045	1	0.006	0.0135	0.297	0.053	0.2005	0.2265	0.458
Notch signaling pathway	0.235	0.0015	0.0595	0.0005	0.052	1	0.0065	0.461	0.004	0.267	0.594	0.096	0.2785	0.4215	0.136	0.3125	0.289	1	0.111	0.135	1	0.097	0.025	0.023	0.013	1	0.05	0.5745	0.7905	0.007	1	0.4415	0.049	0.3215	0.568	0.094	0.003	1	1	0.097	0.0155	1	0.877	0.8345	1	0.0405	1	1	0.5345
Amyotrophic lateral sclerosis (ALS)	0.315	0.7725	0.1845	0.1235	0.554	0.078	0.0265	0.1215	0.494	0.258	0.258	0.36	0.3125	0.503	0.2805	0.3705	0.6205	0.38	0.029	0.652	0.204	0.7575	0.295	0.844	0.6405	0.2675	1	0.2685	0.111	0.3975	0.1735	0.3495	0.706	1	0.5945	0.208	0.2095	1	0.119	0.641	0.2825	1	0.742	0.5995	0.108	0.703	0.4275	0.08	0.8985
Protein export	1	1	1	1	1	1	1	1	1	1	1	1	1	1	1	1	1	1	1	1	1	1	1	1	1	1	1	1	1	1	1	1	1	1	1	1	1	1	1	1	1	1	1	1	1	1	1	1	1
Dilated cardiomyopathy	0.6095	0.183	0.2305	0.419	0.094	0.272	0.0315	0.8165	0.8025	0.2005	0.62	0.6605	0.65	0.4595	0.825	0.672	0.2155	0.0825	0.497	0.17	0.2395	0.314	0.4085	0.2845	0.0085	1	1	0.1575	0.6	0.8965	1	0.9065	0.48	0.7685	0.0085	0.601	0.0295	1	0.641	0.184	0.018	1	0.1605	0.2015	1	0.2	0.8285	0.1055	0.2515
Chronic myeloid leukemia	0.139	0.0015	0.0115	0.009	0.0015	0.017	0.001	0.192	0.011	0.0025	0.0055	0.348	0.0205	0	0.01	0.0065	0.33	0.8345	0.002	0.012	0.041	0.0075	0.008	0	0.035	0.3285	1	0.004	0.514	0.89	0.487	0.073	0.0095	0.278	0.0525	0.029	0	1	0.2125	0.0195	0.001	1	0	0.0015	0.262	0.077	0.174	0.0455	0.008
Calcium signaling pathway	0.1465	0.299	0.426	0.106	0.1025	0.363	0.074	0.041	0.765	0.177	0.15	0.5195	0.12	0.191	0.054	0.119	0.5685	1	0.0175	0.601	0.56	0.4435	0.253	0.138	0.1095	0.5975	1	0.1015	0.121	0.5505	0.3205	0.133	0.194	0.375	0.0405	0.589	0.23	1	0.13	0.6355	0.0545	1	0.2945	0.4075	1	0.6605	0.542	0.472	0.467
Colorectal cancer	0.1625	0.0285	0.061	0.178	0.0365	0.243	0.0055	0.3125	0.0325	0.035	0.058	0.127	0.132	0.0035	0.0245	0.187	0.235	0.6915	0.02	0.231	0.077	0.05	0.0325	0.0245	0.0225	0.229	1	0.059	0.208	0.7825	0.569	0.271	0.0755	0.228	0.0515	0.078	0.0125	1	0.3495	0.1365	0.0115	1	0.008	0.038	0.2635	0.242	0.066	0.012	0.205
Melanogenesis	0.3085	0.0165	0.0385	0.171	0.0225	0.0075	0.001	0.289	0.0105	0.013	0.144	0.3315	0.2425	0.012	0.0935	0.185	0.237	0.8245	0.0305	0.04	0.0335	0.03	0.078	0.002	0.0315	0.009	1	0.0465	0.422	0.1505	1	0.1115	0.1	0.5555	0.0605	0.109	0.0275	1	0.296	0.21	0.014	1	0.017	0.0465	1	0.204	0.79	0.4425	0.1035
Tight junction	0.157	0.268	0.058	0.115	0.0265	0.24	0.003	0.136	0.7455	0.108	0.0385	0.971	0.193	0.065	0.0865	0.1835	0.0475	1	0.1335	0.11	0.1555	0.184	0.058	0.366	0.0105	0.6805	1	0.1095	0.479	0.8625	0.7265	0.077	0.087	0.82	0.1845	0.276	0.0345	1	0.092	0.2895	0.0405	1	0.04	0.0765	1	0.208	0.8225	0.439	0.123
Dorso-ventral axis formation	0.019	0.0185	0.0405	0.097	0.015	0.132	0.0045	0.2875	0.027	0.0025	0.0105	0.127	0.0525	0.003	0.0035	0.0065	0.146	0.6435	0.005	0.0285	0.0195	0.0255	0.008	0.015	0.0265	0.119	1	0.0235	0.078	0.3685	1	1	0.0215	0.053	0.0025	0.08	0.008	1	0.0465	0.2155	0.002	1	0.003	0.0045	1	0.1235	0.075	0.066	0.0755
Lysosome	1	0.2935	1	1	1	1	1	1	1	1	1	1	1	1	1	1	1	1	0.323	1	0.824	1	1	1	0.5375	1	1	1	1	1	1	0.573	1	1	1	1	1	1	1	1	1	1	1	1	1	1	1	1	1
Vibrio cholerae infection	0.1125	0.3335	0.1625	0.09	0.0565	0.1845	0.091	0.065	0.4645	0.1515	0.133	0.111	0.116	0.1355	0.0815	0.152	0.424	1	0.175	0.2645	0.273	0.2195	0.177	0.333	0.0445	0.5105	1	0.349	0.3925	0.4175	1	0.137	0.113	0.294	0.0925	0.0755	0.1485	1	0.0515	0.2625	0.12	1	0.25	0.114	1	0.174	0.628	0.7115	0.171
Type II diabetes mellitus	0.0845	0.0695	0.0855	0.0625	0.0075	0.0665	0.0085	0.121	0.0225	0.011	0.021	0.069	0.2075	0.0055	0.0035	0.0115	0.1025	0.7925	0.003	0.1745	0.0185	0.0855	0.017	0.0205	0.0085	0.077	1	0.0775	0.136	0.55	1	0.024	0.1225	0.3585	0.011	0.2755	0.008	1	0.105	0.2615	0.007	1	0.0165	0.049	1	0.161	0.2205	0.1355	0.19
Chagas disease	0.6995	0.0365	0.0945	0.001	0.011	0.002	0.0875	0.004	0.1185	0.0085	0.005	0.527	0.18	0.0085	0.007	0.031	0.515	0.229	0.0305	0.096	0.264	0.107	0.026	0.003	0.165	0.5345	0.8295	0.131	0.675	0.227	0.056	0.003	0.1425	0.391	0.036	0.2975	0.0245	1	0.0645	0.2525	0.027	1	0.01	0.0585	1	0.277	0.289	0.444	0.312
Insulin signaling pathway	0.0895	0.0495	0.0435	0.004	0.01	0.0095	0.0435	0.003	0.093	0.0135	0.02	0.1005	0.0295	0.0105	0.01	0.0195	0.304	0.676	0.0035	0.1275	0.0945	0.028	0.0695	0.0105	0.042	0.123	1	0.1325	0.561	0.4325	0.5925	0.02	0.089	0.03	0.0625	0.0885	0.011	1	0.056	0.2515	0.015	1	0.0025	0.0325	1	0.2485	0.135	0.178	0.062
Aldosterone-regulated sodium reabsorption	0.273	0.0375	0.04	0.0335	0.0065	0.014	0.0035	0.25	0.085	0.027	0.0875	0.622	0.0415	0.0095	0.0845	0.0085	0.206	0.886	0.0285	0.042	0.0355	0.039	0.032	0.007	0.006	0.12	1	0.074	0.4555	0.7995	1	0.016	0.029	0.3695	0.014	0.2	0.006	1	0.3015	0.165	0.006	1	0.001	0.0165	1	0.1555	0.3455	0.803	0.067
Thyroid cancer	0.376	0.057	0.173	0.096	0.1165	0.165	0.0005	0.4065	0.008	0.0335	0.0405	0.073	0.1905	0.021	0.0805	0.1265	0.368	0.7675	0.118	0.093	0.1495	0.0285	0.1405	0.009	0.0025	0.031	1	0.131	0.295	0.0275	1	0.129	0.1035	0.009	0.1025	0.0265	0.019	1	0.2995	0.3445	0.018	1	0.043	0.0245	0.3075	0.0305	0.139	0.2405	0.113
Adipocytokine signaling pathway	0.047	0	0.0015	0.0045	0.003	0.029	0.004	0.086	0.0215	0.008	0.0045	0.5865	0.031	0.001	0.015	0.001	0.0875	0.0185	0.0025	0.007	0.012	0.0005	0.0025	0.002	0.001	0.4545	1	0.013	0.57	0.1665	0.12	0.22	0.0265	0.0885	0.0865	0.0165	0.0005	1	0.226	0.0075	0.001	1	0	0.0095	1	0.0265	0.7015	0.0075	0.0135
Gastric acid secretion	0.077	0.196	0.213	0.0315	0.012	0.0175	0.2605	0.009	0.3775	0.023	0.047	0.263	0.0325	0.033	0.016	0.0405	0.5875	1	0.0145	0.131	0.2545	0.257	0.101	0.0795	0.1225	0.3555	1	0.0495	0.2905	0.1785	1	0.049	0.117	0.4665	0.0125	0.289	0.086	1	0.0805	0.3535	0.0075	1	0.077	0.1705	1	0.3265	0.711	0.864	0.3645
SNARE interactions in vesicular transport	0.382	1	1	1	1	1	1	0.427	1	1	0.3725	1	0.2585	1	0.483	0.2735	1	1	1	1	1	1	1	1	1	1	1	1	1	0.708	1	1	1	1	1	1	1	1	1	1	1	1	1	1	1	1	1	1	1
Vasopressin-regulated water reabsorption	0.9495	0.9135	0.5995	0.8005	0.877	0.6215	0.5775	0.939	0.8305	0.8655	0.7555	0.3595	0.9295	0.933	0.925	0.788	0.0255	1	0.9585	0.8685	0.0775	0.891	0.8815	0.876	0.685	1	1	1	0.8875	0.8735	1	0.765	0.8345	0.91	0.939	0.468	0.7655	1	0.8015	0.832	0.659	1	0.877	0.768	1	0.723	0.977	0.94	0.6805
Mismatch repair	1	1	1	1	1	1	1	1	1	1	1	1	1	1	1	1	1	1	1	1	1	1	1	1	1	1	1	1	1	1	1	1	1	1	1	1	1	1	1	1	1	1	1	1	1	1	1	1	1
Toll-like receptor signaling pathway	0.283	0.159	0.2285	0.096	0.034	0.142	0.008	0.1615	0.0585	0.0315	0.0895	0.3065	0.2655	0.0155	0.032	0.076	0.2455	0.5815	0.0835	0.323	0.1115	0.262	0.023	0.041	0.0145	0.2605	0.5495	0.083	0.319	0.715	0.6125	0.0875	0.276	0.6745	0.063	0.3645	0.025	1	0.2835	0.3065	0.073	1	0.0395	0.1035	1	0.2965	0.5475	0.122	0.7515
Leishmaniasis	0.772	0.7605	0.8965	0.55	0.7145	0.9275	0.01	0.8725	0.5455	0.519	0.6515	0.634	0.7145	0.3635	0.504	0.514	0.8115	0.39	0.865	0.744	0.071	0.797	0.384	0.509	0.3245	0.6295	0.83	0.2075	0.7385	0.964	1	0.8995	0.625	0.8095	0.415	0.9105	0.2245	1	0.7175	0.5815	0.39	1	0.8795	0.605	1	0.907	0.7205	0.437	0.995
Collecting duct acid secretion	1	1	1	1	1	1	1	1	1	1	1	1	1	1	1	1	1	1	1	1	1	1	1	1	1	1	1	1	1	1	1	1	1	1	1	1	1	1	1	1	1	1	1	1	1	1	1	1	1
Apoptosis	0.588	0.1545	0.2525	0.083	0.0605	0.011	0.206	0.0395	0.0405	0.074	0.224	0.126	0.1445	0.216	0.096	0.124	0.373	0.4245	0.023	0.3965	0.0835	0.106	0.0765	0.1005	0.0545	0.017	1	0.0355	0.2295	0.327	0.286	0.1155	0.1855	0.808	0.062	0.5535	0.0565	1	0.346	0.246	0.1235	1	0.135	0.232	0.193	0.4685	0.84	0.101	0.599
Regulation of autophagy	0.953	0.973	0.9655	0.9765	0.9635	0.9245	0.8315	0.979	0.984	0.994	0.9835	1	0.956	0.9725	0.989	0.9755	1	0.7825	0.9785	0.9715	0.962	0.935	0.986	0.865	0.905	1	1	0.9485	0.9805	0.889	1	0.85	0.9795	0.945	0.9355	0.9785	0.9695	1	0.9925	0.9795	0.9555	1	0.946	0.974	1	0.964	0.8415	0.978	0.976
Leukocyte transendothelial migration	0.492	0.122	0.0235	0.117	0.0215	0.063	0.0045	0.0185	0.113	0.028	0.17	0.187	0.117	0.026	0.107	0.256	0.21	1	0.0595	0.184	0.2555	0.1875	0.0295	0.0505	0.007	0.281	1	0.28	0.2965	0.556	1	0.06	0.236	0.6485	0.1285	0.199	0.011	1	0.3225	0.397	0.024	1	0.0035	0.0605	1	0.168	0.7455	0.3945	0.126
RNA polymerase	1	1	1	1	1	1	1	1	1	1	1	1	1	1	1	1	1	1	1	1	1	1	1	1	1	1	1	1	1	1	1	1	1	1	1	1	1	1	1	1	1	1	1	1	1	1	1	1	1
Chemokine signaling pathway	0.4115	0.0675	0.086	0.086	0.0335	0.088	0	0.118	0.218	0.1155	0.0805	0.3945	0.361	0.0505	0.063	0.1125	0.064	0.758	0.0805	0.12	0.035	0.0685	0.067	0.031	0.0035	0.0595	0.038	0.004	0.631	0.718	0.849	0.062	0.312	0.2875	0.028	0.4595	0.038	1	0.2825	0.4655	0.0825	1	0.031	0.1315	1	0.5225	0.5155	0.1845	0.248
Toxoplasmosis	0.74	0.5345	0.431	0.658	0.117	0.64	0.069	0.306	0.5895	0.167	0.2055	0.834	0.4365	0.193	0.101	0.346	0.618	0.986	0.222	0.6985	0.56	0.3865	0.263	0.0635	0.5275	0.3685	0.1425	0.142	0.8205	0.957	0.4835	0.4305	0.4185	0.564	0.7	0.8145	0.2595	1	0.393	0.6355	0.396	1	0.318	0.428	1	0.868	0.488	0.124	0.802
p53 signaling pathway	0.8435	0.9445	0.028	0.414	0.386	0.711	0.451	0.1725	0.764	0.22	0.3745	0.2095	0.1225	0.468	0.3265	0.537	0.4655	1	0.262	0.5595	0.402	0.6355	0.7425	0.6235	0.2715	0.0625	1	0.934	0.87	0.6885	0.0185	0.348	0.587	0.881	0.641	0.0005	0.501	1	0.4885	0.126	0.274	0.6015	0.2825	0.703	0.238	0.723	0.96	0.4785	0.625
Salivary secretion	0.1185	0.1195	0.339	0.042	0.087	0.205	0.1195	0.0065	0.4395	0.031	0.044	0.0845	0.025	0.038	0.065	0.044	0.7245	1	0.033	0.565	0.296	0.2645	0.3475	0.3155	0.0815	0.641	1	0.1705	0.1345	0.2085	1	0.039	0.0675	0.192	0.005	0.109	0.0725	1	0.181	0.503	0.0055	1	0.2425	0.281	1	0.2135	0.483	0.701	0.384
Cardiac muscle contraction	0.4905	0.285	0.547	0.4675	0.4235	0.4115	0.387	0.546	0.804	0.3565	0.634	1	0.3165	0.088	0.473	0.262	0.585	1	0.6325	1	0.275	0.742	0.188	0.9695	0.313	1	1	1	0.161	0.6355	1	1	0.179	0.7305	0.23	0.726	0.0955	1	0.405	0.4505	0.096	1	0.808	0.1835	1	0.313	0.57	1	0.5485
RNA degradation	1	1	1	1	1	1	1	1	1	1	1	1	1	1	1	1	1	1	1	1	1	1	1	1	1	1	1	1	1	1	1	1	1	1	1	1	1	1	1	1	1	1	1	1	1	1	1	1	1
Non-homologous end-joining	1	1	1	1	1	1	1	1	1	1	1	1	1	1	1	1	1	1	1	1	1	1	1	1	1	1	1	1	1	1	1	1	1	1	1	1	1	1	1	1	1	1	1	1	1	1	1	1	1
Protein processing in endoplasmic reticulum	0.538	0.691	0.207	0.8845	0.5245	1	0.1455	0.904	0.864	0.0975	0.0685	0.7685	0.668	0.1295	0.683	1	0.5745	1	0.4225	0.8005	0.3185	0.858	0.4495	0.534	0.7405	0.1245	0.458	0.6545	0.981	0.924	0.0915	0.5635	0.4815	1	0.502	0.238	0.5685	1	1	0.781	0.8075	1	0.951	0.9145	0.311	0.69	0.6045	0.3095	0.937
Ribosome	1	1	1	1	1	1	1	1	1	1	1	1	1	1	1	1	1	1	1	1	1	1	1	1	1	1	1	1	1	1	1	1	1	1	1	1	1	1	1	1	1	1	1	1	1	1	1	1	1
Carbohydrate digestion and absorption	0.3345	0.0815	0.214	0.074	0.03	0.115	0.0675	0.1215	0.0815	0.0755	0.1055	0.596	0.208	0.049	0.062	0.062	0.1425	1	0.072	0.281	0.1465	0.131	0.0725	0.0415	0.0295	0.4175	1	0.0465	0.267	0.553	0.6735	0.0355	0.189	0.236	0.045	0.345	0.053	1	0.364	0.2875	0.0585	1	0.022	0.101	1	0.2175	0.3605	0.244	0.2645
Homologous recombination	1	1	1	1	1	1	1	1	0.972	1	1	1	1	1	1	1	1	1	1	1	1	1	1	1	1	1	1	1	1	1	1	1	1	1	1	1	1	1	1	0.9505	1	1	1	1	1	1	1	1	1
TGF-beta signaling pathway	0.2645	0.0195	0.428	0.069	0.072	0.1315	0.0005	0.1775	0.809	0.1315	0.034	0.4585	0.1455	0.0855	0.2025	0.1415	0.3455	0.548	0.1835	0.0475	0.0115	0.019	0.138	0.0675	0.2635	0.783	1	0.0525	0.949	0.7465	1	0.657	0.102	0.082	0.1455	0.381	0.046	1	0.051	0.09	0.042	1	0.333	0.144	0.4645	0.388	0.0975	0.2135	0.1345
Natural killer cell mediated cytotoxicity	0.3865	0.491	0.114	0.905	0.343	0.9325	0	0.952	0.3435	0.2525	0.733	0.708	0.454	0.0575	0.7255	0.486	0.6335	0.643	0.0845	0.5665	0.586	0.3	0.1605	0.0765	0.0795	0.854	1	0.1005	0.539	0.9915	0.1505	0.8415	0.1845	0.919	0.566	0.622	0.1345	1	0.947	0.48	0.1535	1	0.0325	0.16	1	0.5395	0.739	0.048	0.131
Phototransduction	0.558	0.2665	0.529	0.4195	0.4285	0.129	1	0.185	0.591	0.09	0.492	1	0.252	0.234	0.2835	0.37	1	1	0.148	0.3645	0.0705	0.511	0.4495	0.1645	1	1	1	0.0305	0.3955	0.492	1	0.2085	0.3835	0.7055	0.226	0.7315	0.5145	1	0.7135	0.6165	0.2465	1	0.1745	0.5535	1	0.658	0.371	1	0.6715
ECM-receptor interaction	0.412	0.6375	0.252	1	0.087	0.5185	0.21	1	0.929	0.292	0.2625	0.551	1	0.8015	0.2395	0.388	0.3765	1	0.711	0.4505	0.8915	0.5605	0.3415	0.2865	0.0545	1	1	0.304	0.8275	0.7015	1	0.5035	0.809	0.8665	0.0775	0.178	0.55	1	0.3575	0.4565	1	1	1	0.4785	1	0.4	0.8495	1	1
Peroxisome	0.2585	1	1	0.176	0.36	0.0475	0.2665	0.048	0.424	0.194	0.305	0.095	1	1	0.22	1	0.716	1	0.0745	0.121	0.276	0.3505	0.6345	1	1	1	1	0.193	1	0.2015	1	0.527	0.295	1	0.2685	0.459	0.331	1	1	0.04	0.196	1	1	0.1945	1	1	0.2345	0.0625	0.169
Hematopoietic cell lineage	0.0875	0.1145	0.9365	0.504	0.1445	0.954	0.0045	0.299	0.6485	0.8365	0.151	0.5745	0.8535	0.718	0.0805	0.161	0.0405	0.192	0.8465	0.4075	0.5285	0.0555	0.714	0.1725	0.0005	0.5875	1	0.064	0.5185	0.2895	0.517	0.939	0.941	0.171	0.01	0.984	0.7165	1	0.3245	0.797	0.856	1	0.934	0.8955	1	0.9525	0.31	0.114	0.915
Amoebiasis	0.8635	0.564	0.734	0.452	0.3845	0.498	0.1065	0.526	0.8265	0.5635	0.582	0.2465	0.819	0.5765	0.57	0.5865	0.4165	0.5045	0.581	0.8505	0.5185	0.5635	0.633	0.145	0.012	0.4165	0.5495	0.344	0.8205	0.921	0.3585	0.3505	0.564	0.818	0.371	0.934	0.488	1	0.773	0.556	0.4955	1	0.524	0.7085	1	0.7085	0.8295	0.322	0.901
Prion diseases	0.0965	0.2385	0.157	0.1005	0.028	0.295	0.1295	0.122	0.1375	0.0095	0.077	0.118	0.2345	0.0095	0.019	0.2455	0.3955	0.6535	0.0845	0.1175	0.009	0.1575	0.031	0.0595	0.039	0.044	1	0.7175	0.1375	0.2245	0.2255	0.4605	0.201	0.394	0.0115	0.119	0.1075	1	0.0065	0.553	0.009	1	0.0175	0.0455	1	0.103	0.6905	0.319	0.39
RIG-I-like receptor signaling pathway	0.964	0.922	0.7475	0.8065	0.8575	0.499	0.6655	0.2975	0.6495	0.2415	0.763	0.8795	0.828	0.594	0.875	0.858	0.712	0.986	0.726	0.9505	0.86	0.8665	0.868	0.877	0.9065	0.2155	0.3135	0.753	0.738	0.9565	0.1395	0.676	0.6725	1	0.933	0.6045	0.4565	1	0.4695	0.5605	0.7215	1	0.6715	0.7645	1	0.775	0.459	0.5585	0.955
Basal cell carcinoma	0.427	0.1925	0.337	0.362	0.556	0.3905	0.3235	0.239	0.1955	0.322	0.188	0.132	1	0.2395	0.3225	0.467	0.163	1	0.271	0.7015	0.265	0.0415	0.5485	0.4005	0.342	0.3225	1	0.961	0.6675	0.665	1	0.2245	0.8565	0.7285	0.8215	0.027	0.051	1	0.939	0.893	0.03	1	0.148	0.545	0.228	0.305	1	1	0.132
Pancreatic secretion	0.885	0.9925	0.9055	0.9415	0.645	0.8275	0.7845	0.5295	0.9775	0.7295	0.709	1	0.599	0.953	0.733	0.622	0.931	1	0.3785	0.9755	0.993	0.998	0.6545	0.974	0.883	0.955	1	0.4995	0.968	0.9745	1	0.752	0.984	0.9975	0.9455	0.976	0.941	1	0.7845	0.975	0.919	1	0.806	0.9125	1	0.986	0.9975	0.257	0.968
Type I diabetes mellitus	0.9085	0.9705	0.8945	0.6435	0.871	0.9605	0.432	0.7575	0.93	0.9475	0.7945	0.377	0.9665	0.87	0.82	0.6105	1	0.263	0.9325	0.8155	0.602	0.879	0.9295	0.92	0.52	1	1	0.693	0.8865	0.775	0.2715	0.6085	0.9185	0.99	0.7135	0.9585	0.6395	1	0.806	0.826	0.903	1	0.961	0.917	1	0.909	0.9755	0.313	0.9755
Circadian rhythm - mammal	1	1	0.1905	1	1	1	0.005	0.011	0.018	0.135	1	0.094	0.056	0.0245	1	0.3185	0.121	1	0.116	1	0.0045	0.0725	1	0.262	0.2495	0	1	0.065	0.5565	0.0015	1	1	0.003	0.4385	1	0.0135	0.294	1	1	0.062	0.069	1	0.731	1	0.025	0.4805	1	0.577	1
Renin-angiotensin system	0.418	0.627	1	0.5335	1	1	1	1	1	1	0.3735	1	1	1	0.423	0.624	1	1	1	1	0.761	1	1	1	0.458	1	1	1	1	1	1	0.3975	1	1	1	1	1	1	0.3585	1	1	1	1	1	1	1	1	1	1
Vascular smooth muscle contraction	0.464	0.5025	0.689	0.1245	0.2955	0.2705	0.3985	0.078	0.9085	0.091	0.164	0.227	0.3205	0.428	0.1385	0.4145	0.777	0.751	0.033	0.9315	0.3685	0.614	0.544	0.9095	0.266	0.4735	1	0.4385	0.5815	0.8125	1	0.2135	0.397	0.77	0.166	0.6915	0.407	1	0.376	0.768	0.1225	1	0.218	0.8005	1	0.675	0.849	0.769	0.575
Hedgehog signaling pathway	0.408	0.394	0.442	0.2215	0.4205	0.3015	0.3295	0.3015	0.2675	0.395	0.3825	0.315	0.365	0.526	0.282	0.4875	0.5175	1	0.422	0.3585	0.2595	0.283	0.356	0.431	0.2215	1	1	0.042	0.719	0.596	1	0.595	0.328	0.4335	0.761	0.19	0.2955	1	0.106	0.449	0.1085	1	0.63	0.238	1	0.343	0.71	0.7845	0.241
Cytosolic DNA-sensing pathway	0.992	0.9635	0.894	0.557	0.7055	1	0.8305	0.6635	0.9355	0.581	1	0.9995	0.725	0.8545	0.503	1	0.9905	1	0.8705	0.9775	0.18	0.934	0.9255	1	0.7265	0.726	1	0.604	0.995	0.912	1	0.568	0.914	1	0.144	0.93	0.6185	1	0.988	0.7295	0.901	1	0.901	0.8635	1	0.9215	0.926	0.5	0.984
Proximal tubule bicarbonate reclamation	1	1	1	1	1	1	1	1	0.8365	1	1	1	1	1	1	1	1	1	1	1	1	1	1	1	1	1	1	1	1	1	1	0.4915	1	1	1	0.4455	1	1	1	1	1	1	0.4035	0.5915	1	1	0.741	1	1
Viral myocarditis	0.5845	0.3355	0.1395	0.178	0.309	0.3465	0.1225	0.376	0.6615	0.4145	0.4375	0.3885	0.413	0.385	0.7575	0.2325	0.354	1	0.361	0.2195	0.46	0.1595	0.406	0.4245	0.026	0.4965	1	0.239	0.761	0.8355	0.2975	0.468	0.527	0.764	0.352	0.4405	0.246	1	0.528	0.531	0.42	1	0.127	0.294	1	0.5935	0.7395	0.072	0.502
PPAR signaling pathway	0.348	0.102	0.0835	0.482	0.0805	0.1435	0.8735	1	0.5875	0.0925	1	0.3545	0.1505	0.0905	0.258	1	1	1	0.1125	0.132	0.072	0.163	0.155	0.0615	0.6935	1	1	0.744	0.712	0.4765	1	0.459	0.1665	0.314	1	0.2155	0.048	1	1	0.176	0.1015	1	0.0445	0.2535	1	0.274	0.928	1	0.056
Cell adhesion molecules (CAMs)	0.402	0.127	0.0745	1	0.082	0.2335	0.199	1	0.201	0.2855	0.447	1	0.267	0.416	0.653	0.629	0.182	1	0.246	0.202	0.126	0.3565	0.276	0.183	0.1345	1	1	0.3885	1	0.7295	1	1	0.513	0.611	0.007	0.2705	0.2265	1	0.6015	0.3925	0.3285	1	0.0745	0.2425	1	0.524	0.1515	1	0.195
Maturity onset diabetes of the young	0.8955	0.877	0.828	0.7645	0.87	0.903	0.6955	0.799	0.9055	0.8735	0.8825	1	0.935	0.8315	0.827	0.844	1	1	0.8525	0.8465	0.784	0.861	0.8965	0.794	0.797	1	1	0.994	0.914	0.753	1	1	0.8145	0.926	0.836	0.825	0.866	1	0.8685	0.886	0.827	1	0.8085	0.824	1	0.8635	0.7575	0.899	0.8185
ABC transporters	0.4825	1	1	0.273	1	1	1	1	1	1	0.468	1	1	1	0.267	1	1	1	1	1	1	1	1	1	1	1	1	1	1	1	1	1	1	0.5765	1	1	1	1	0.3355	1	1	1	1	1	1	1	0.212	1	1
Complement and coagulation cascades	0.989	0.8985	0.052	0.8185	0.496	1	0.939	1	0.948	0.1635	0.7235	0.5105	1	0.795	0.8385	0.9295	0.969	1	0.45	1	0.762	0.931	0.8185	0.824	0.271	1	1	1	0.6305	0.546	1	0.7455	1	0.923	0.9525	0.0115	1	1	0.7745	0.164	0.944	1	1	0.7125	1	0.437	0.931	1	1
Antigen processing and presentation	0.208	0.458	0.484	0.624	0.63	1	0.109	0.7495	0.2785	0.805	0.2665	0.1305	0.5155	0.0275	0.6605	0.669	1	0.739	0.1215	0.546	0.135	0.475	0.213	1	0.5255	1	1	0.101	0.8665	0.536	1	0.122	0.2935	1	0.789	0.2075	0.732	1	0.8145	0.517	0.854	1	0.864	0.628	1	0.603	1	0.013	0.8145
Intestinal immune network for IgA production	0.1375	0.009	0.0175	1	0.0115	0.065	0.049	1	0.096	0.0725	0.0955	0.197	0.14	0.035	0.0265	0.0435	0.034	1	0.034	0.0095	0.5875	0.0205	0.055	0.0065	0.0035	0.6015	1	0.431	0.74	0.472	1	1	0.0425	0.1225	0.039	0.2205	0.029	1	0.405	0.1395	0.3215	1	0.0215	0.0445	1	0.1745	0.3005	0.4955	0.0725
Primary immunodeficiency	0.994	0.6325	0.4705	0.3995	0.749	0.659	0.9775	0.9745	0.937	0.824	1	1	0.822	0.8345	0.9935	0.732	0.4175	1	0.828	0.69	0.7855	0.7555	0.884	0.645	0.132	0.9435	1	0.7665	1	1	1	0.8405	0.781	1	0.4085	0.856	0.825	1	0.5415	0.911	0.966	1	0.4825	0.7405	1	0.906	1	0.829	0.7735
Graft-versus-host disease	0.677	0.012	0.0055	0.593	0.027	0.013	0.448	0.5005	0.149	0.0285	0.56	0.63	0.0475	0.019	0.4425	0.0225	1	0.549	0.0485	0.005	0.2525	0.02	0.024	0.0025	0.541	1	1	0.369	0.853	0.6295	0.107	0.5345	0.0285	1	0.6745	0.1335	0.0995	1	0.641	0.1045	0.391	1	0.0085	0.013	1	0.062	1	0.387	0.039
Malaria	0.0205	0.9935	0.6985	0.009	0.2315	0.9585	0	0.0355	0.594	0.786	0.0875	0.1905	0.232	0.1	0.0605	0.0415	0.945	0.0785	0.2755	0.6005	0.1845	0.8765	0.204	0.9545	0.044	0.7985	0.15	0.0045	0.404	0.188	1	0.589	0.3975	0.9785	0.22	0.6895	0.0325	1	0.1605	0.068	0.0455	1	0.784	0.576	1	0.6315	0.9805	0	0.721
Jak-STAT signaling pathway	0.897	0.794	0.66	0.6635	0.7595	0.9095	0.6735	0.8125	0.89	0.677	0.7655	0.3305	0.7865	0.5415	0.4525	0.828	0.4695	0.6125	0.776	0.8725	0.834	0.723	0.8145	0.1285	0.4225	0.4405	1	0.8085	0.979	0.9835	0.7795	0.6775	0.8	0.34	0.8525	0.8275	0.6645	1	0.982	0.7945	0.6455	1	0.5025	0.449	1	0.959	0.8015	0.5055	0.845
Allograft rejection	0.7185	0.5755	0.3995	0.882	0.64	0.4255	0.58	0.7555	0.7005	0.6585	0.8065	0.378	0.717	0.5265	0.6965	0.4745	1	0.825	0.5885	0.4555	0.404	0.618	0.641	0.326	0.5755	1	1	0.6545	0.937	0.751	0.676	0.754	0.671	1	0.808	0.681	0.392	1	0.856	0.5545	0.743	1	0.54	0.5805	1	0.709	1	0.331	0.7895
Asthma	0.889	0.897	0.8545	0.867	0.893	1	0.8325	0.824	0.9125	0.8975	0.8295	1	0.9195	0.833	0.9155	0.8205	1	0.868	0.887	0.8675	0.096	0.8515	0.8685	1	0.7285	1	1	0.484	0.899	0.901	1	1	0.8495	1	0.8215	0.927	0.887	1	0.8655	0.876	0.943	1	0.9235	0.7905	1	0.7935	1	0.836	0.9395
Systemic lupus erythematosus	0.6325	0.044	0.6625	0.0945	0.785	0.287	0.011	0.2345	0.342	0.5575	0.334	1	0.8745	0.697	0.5935	0.3675	0.039	0.1585	0.703	0.7505	0.3085	0.056	0.8385	0.0595	0.0005	1	1	0.4185	0.4215	0.5215	1	0.136	0.744	0.094	0.1825	0.8065	0.5055	1	0.222	0.4775	0.8235	1	0.775	0.538	1	0.0935	0.138	0.5305	0.6995
Taste transduction	0.888	0.5985	0.3775	0.746	0.584	0.667	0.5205	0.7425	0.9195	0.771	0.816	0.6895	0.771	0.7085	0.71	0.857	0.918	1	0.7	0.6395	0.8435	0.812	0.6145	0.2355	0.721	0.4125	1	0.481	0.8575	0.906	1	0.7515	0.7245	0.867	0.5815	0.786	0.5875	1	0.7405	0.7655	0.5225	1	0.3445	0.6945	1	0.77	0.9595	0.91	0.5375
Autoimmune thyroid disease	0.2415	0.0045	0.001	0.8655	0.0095	0.0135	1	1	0.03	0.0205	1	0.3665	0.0135	0.004	0.026	0.001	1	1	0.0035	0.0065	0.254	0.011	0.015	0.0025	0.6455	1	1	0.7785	0.7095	0.614	0.7765	0.7705	0.0125	1	1	0.025	0.009	1	1	0.0365	0.225	1	0.001	0.012	1	0.0535	1	0.1635	0.006
Olfactory transduction	0.9325	0.5825	0.988	0.738	0.6315	0.611	0.703	0.6905	0.9785	0.608	0.847	0.7915	0.8225	0.5625	0.8485	0.893	0.9405	1	0.809	0.918	0.407	0.863	0.7945	0.737	0.839	1	1	0.166	0.7315	0.6475	1	0.735	0.759	0.9595	0.3685	0.98	0.6985	1	0.9105	0.9435	0.2645	1	0.9235	0.908	1	0.892	0.976	0.9585	0.97
Neuroactive ligand-receptor interaction	0.9225	0.861	1	0.497	0.3435	0.1555	1	0.1265	0.824	0.371	0.417	1	0.6465	0.615	0.437	0.778	0.665	1	0.0675	0.6945	0.934	0.9395	0.338	0.1845	0.6165	0.395	1	0.4625	1	0.616	1	0.4435	1	1	0.4025	1	0.774	1	0.2745	0.133	0.4615	1	0.013	0.409	1	1	1	1	1
Cytokine-cytokine receptor interaction	0.919	0.9315	0.784	0.8215	0.883	0.8415	0.302	0.964	0.976	0.831	0.912	0.72	0.801	0.7875	0.721	0.207	0.553	0.557	0.8185	0.7545	0.7485	0.872	0.885	0.5595	0.839	0.7965	0.4715	0.321	0.9645	0.9885	0.335	0.7065	0.86	0.914	0.295	0.9035	0.558	1	0.6985	0.8015	0.8695	1	0.721	0.749	1	0.9845	0.7145	0.342	0.9215
[truncated: 81 more columns]

## Sheet: EC
	Melanoma	Pathways in cancer	MAPK signaling pathway	ErbB signaling pathway	Prostate cancer	Progesterone-mediated oocyte maturation	Long-term potentiation	VEGF signaling pathway	Chronic myeloid leukemia	Glioma	Neurotrophin signaling pathway	Oocyte meiosis	Non-small cell lung cancer	Gap junction	Insulin signaling pathway	Pancreatic cancer	Calcium signaling pathway	Endocytosis	Focal adhesion	Melanogenesis	B cell receptor signaling pathway	GnRH signaling pathway	Colorectal cancer	Renal cell carcinoma	Phosphatidylinositol signaling system	Endometrial cancer	Huntington's disease	Fc epsilon RI signaling pathway	Fc gamma R-mediated phagocytosis	Regulation of actin cytoskeleton	Wnt signaling pathway	Small cell lung cancer	RNA degradation	Chagas disease	Ribosome	Apoptosis	Alzheimer's disease	Bacterial invasion of epithelial cells	Ubiquitin mediated proteolysis	Gastric acid secretion	T cell receptor signaling pathway	Acute myeloid leukemia	Long-term depression	Type II diabetes mellitus	Amyotrophic lateral sclerosis (ALS)	Thyroid cancer	Epithelial cell signaling in Helicobacter pylori infection	Dorso-ventral axis formation	SNARE interactions in vesicular transport
Melanoma	0	0.005	0.006	0.0985	0	0.0055	0.013	0.019	0.047	0.0185	0.045	0.016	0.0955	0.005	0.1555	0.2125	0.0005	0	0.011	0.002	0.0625	0.019	0.071	0.0615	0.0025	0.091	0.0125	0.1145	0.006	0.004	0.002	0.298	1	0.0385	1	0.142	0.033	0.0455	0.1545	0.017	0.069	0.434	0.0835	0.334	0.034	0.1035	0.5675	0.0265	1
Pathways in cancer	0.0155	0	0.0005	0	0	0	0.0015	0.001	0	0.0005	0	0	0.0035	0.007	0.0005	0.0415	0.0045	0	0.0015	0.004	0.0235	0.0015	0.0015	0.004	0.005	0.0105	0.0905	0.0275	0.0075	0.003	0.0005	0.024	1	0	1	0.005	0.003	0.0185	0.023	0.019	0.0045	0.0175	0.066	0.021	0.0005	0.037	0.127	0.0045	1
MAPK signaling pathway	0.026	0	0	0	0.0005	0	0.0015	0.0005	0.0005	0.001	0	0.001	0.0025	0.001	0.0005	0.018	0.001	0	0.0005	0.005	0.0195	0.009	0.0155	0.0045	0.002	0.1075	0.063	0.001	0.002	0.0285	0.082	0.065	1	0.0005	1	0.003	0	0.0065	0.001	0.1135	0	0.1195	0.0535	0.0025	0.0085	0.2235	0.009	0.0035	0.1095
ErbB signaling pathway	0.0015	0.0005	0	0	0	0.001	0.018	0.002	0	0	0	0.002	0.003	0	0.001	0.014	0.056	0	0.0015	0.0015	0.003	0.001	0.003	0.002	0.0125	0.009	0.3035	0.014	0.003	0.0005	0.015	0.05	1	0.0015	1	0.006	0.041	0.007	0.0385	0.099	0.0045	0.0175	0.0265	0.016	0.021	0.009	0.0765	0.0005	1
Prostate cancer	0.001	0	0.0015	0	0	0	0.0005	0	0	0.0005	0	0	0.0005	0	0.002	0.015	0	0	0	0	0.005	0.0005	0.0015	0.0005	0	0.0055	0.0625	0.005	0.0005	0	0.0015	0.052	1	0.001	1	0.003	0.001	0	0.0045	0.003	0.002	0.0245	0.013	0.0175	0.1145	0.01	0.0795	0.0005	1
Progesterone-mediated oocyte maturation	0.001	0	0.0005	0	0	0	0	0	0.002	0	0	0	0.0005	0	0.0005	0.015	0	0	0	0	0.003	0	0.003	0.001	0	0.0135	0.0165	0.004	0	0	0.004	0.023	1	0.001	1	0.0025	0.001	0	0.007	0	0	0.05	0.0115	0.002	0.002	0.0875	0.029	0.002	0.0465
Long-term potentiation	0.005	0	0.0025	0.014	0	0	0	0	0.016	0.0105	0	0	0.0045	0	0	0.0365	0.0015	0.0825	0.0135	0.0015	0.004	0	0.0765	0.006	0.0005	0.0605	0.0965	0.0135	0.007	0	0.004	0.0395	1	0.006	1	0.031	0.0055	0.0395	0.038	0	0.001	0.033	0.0115	0.026	0.0095	0.0635	0.15	0.007	0.042
VEGF signaling pathway	0.002	0.0005	0.0025	0.003	0.002	0.001	0	0	0.0045	0.0005	0.001	0	0.0075	0	0	0.065	0.0005	0.004	0.001	0.001	0.008	0	0.017	0.0085	0	0.0545	0.0525	0.0035	0.0005	0.0005	0.0105	0.079	1	0.0015	1	0.013	0.001	0.027	0.058	0.005	0.0035	0.0775	0.002	0.0355	0.008	0.0425	0.062	0.003	1
Chronic myeloid leukemia	0.001	0	0.002	0.001	0	0	0.0115	0.001	0	0.002	0	0	0.003	0.0005	0.0035	0.0005	0.0175	0	0.001	0.005	0.0115	0.0065	0	0.001	0.0055	0.006	0.0365	0.039	0.0055	0.0025	0.014	0.015	1	0	1	0.002	0.0015	0.014	0.0125	0.1145	0.004	0.008	0.0735	0.022	0.0995	0.0175	0.0175	0.0015	1
Glioma	0.0095	0.0015	0.0145	0.0075	0.001	0.001	0.0095	0.003	0.0065	0	0.005	0.0055	0.0095	0.0025	0.023	0.0845	0.0985	0.007	0.0245	0.012	0.035	0.0035	0.0275	0.013	0.0045	0.083	0.1885	0.0415	0.01	0.0075	0.05	0.0895	1	0.004	1	0.0275	0.0985	0.0635	0.0735	0.045	0.0095	0.099	0.055	0.067	0.066	0.0895	0.277	0.0055	1
Neurotrophin signaling pathway	0.0315	0	0.001	0	0.0005	0.001	0.002	0.005	0.0025	0.0025	0	0	0.0055	0	0.006	0.0925	0.01	0	0.003	0	0.0165	0.0005	0.0335	0.0025	0.021	0.0685	0.0475	0.0195	0.003	0	0.025	0.285	1	0.005	1	0.086	0.007	0.129	0.244	0.008	0.0015	0.105	0.01	0.0945	0.0015	0.024	0.0565	0.0015	1
Oocyte meiosis	0.01	0	0.004	0.004	0	0	0	0	0.0025	0.0025	0	0	0.002	0.0005	0.0005	0.0075	0.0075	0.0035	0.0305	0.0035	0.015	0	0.0445	0.0115	0.001	0.0595	0.218	0.004	0.0045	0.007	0.0005	0.0355	1	0.001	1	0.0185	0.0075	0.0375	0.004	0.002	0	0.053	0.0055	0.003	0.0145	0.117	0.0075	0.001	0.352
Non-small cell lung cancer	0.0165	0.0035	0.007	0.0045	0.0045	0.0005	0.003	0.005	0.0145	0.0095	0.005	0.0015	0	0	0.05	0.1135	0.031	0.003	0.016	0.0045	0.0425	0.002	0.024	0.0135	0.099	0.031	0.0925	0.045	0.0255	0.003	0.0485	0.217	1	0.01	1	0.102	0.045	0.104	0.128	0.056	0.0165	0.138	0.0155	0.0885	0.043	0.0185	0.081	0.0015	1
Gap junction	0.001	0	0	0.0005	0	0	0	0	0.0025	0.0015	0	0	0	0	0	0.021	0	0.001	0.002	0	0.001	0	0.0065	0	0.002	0.0305	0.0665	0.0005	0.0005	0	0.004	0.0245	1	0.0005	1	0.004	0.006	0.0055	0.2535	0.002	0.001	0.0125	0.0005	0.0095	0.0045	0.0145	0.0165	0.001	0.0885
Insulin signaling pathway	0.003	0	0.0005	0.001	0	0	0	0	0.004	0.002	0.0005	0	0.0045	0.0005	0	0.0235	0.0005	0	0.003	0	0.007	0	0.015	0.005	0	0.058	0.0065	0.0345	0.0015	0.001	0.002	0.0545	1	0	1	0.005	0.0005	0.013	0.073	0	0.0015	0.0415	0.104	0.0215	0.0005	0.039	0.0595	0.014	0.0655
Pancreatic cancer	0.026	0.01	0.0195	0.018	0.003	0.004	0.13	0.063	0.003	0.031	0.017	0.003	0.069	0.0335	0.025	0	0.0375	0.003	0.017	0.0515	0.1385	0.098	0.0055	0.009	0.101	0.0435	0.1125	0.265	0.079	0.0665	0.1	0.0965	1	0.001	1	0.0435	0.0045	0.0725	0.1475	0.2425	0.145	0.1555	0.2355	0.045	0.2015	0.2715	0.152	0.022	1
Calcium signaling pathway	0.003	0.0045	0.003	0.0295	0.0005	0	0.0025	0	0.02	0.0335	0.005	0.004	0.0175	0.004	0.0025	0.1015	0	0.455	0.036	0.016	0.0435	0.001	0.0655	0.016	0.0095	0.18	0.181	0.0265	0.0075	0.002	0.0665	0.0695	1	0.0055	1	0.02	0.1455	0.034	0.258	0.034	0.002	0.0525	0.0535	0.0485	0.048	0.1205	0.168	0.003	0.169
Endocytosis	0	0	0.0005	0	0	0	0.0075	0	0	0	0	0.041	0.0005	0	0	0.0095	0.589	0	0.002	0.0005	0.0075	0.001	0.0015	0	0.0145	0.046	0.8215	0.006	0.0025	0.0085	0.092	0.014	1	0	1	0.0005	0.0035	0.0005	0.001	0.1635	0	0.0025	0.032	0.008	0.0135	0.0005	0.2695	0	1
Focal adhesion	0.001	0.002	0.0005	0.0005	0	0	0.0085	0.0015	0.004	0.003	0.001	0.0285	0.005	0.0025	0	0.022	0.017	0.0005	0	0.012	0.0195	0.006	0.0015	0.003	0.021	0.0405	0.0865	0.028	0.004	0.001	0.127	0.0175	1	0	1	0.002	0.0325	0.104	0.1	0.293	0.0075	0.0805	0.0945	0.0295	0.01	0.072	0.0545	0.0135	1
Melanogenesis	0.0005	0.001	0	0.0035	0	0	0.0035	0	0.005	0.012	0.001	0.0015	0.003	0.005	0.001	0.051	0.055	0.0285	0.0295	0	0.019	0.0005	0.01	0.002	0.0215	0.051	0.2925	0.0045	0.0125	0.006	0.026	0.041	1	0.002	1	0.0155	0.0975	0.0085	0.0905	0.0135	0.003	0.027	0.0205	0.025	0.0485	0.0465	0.052	0.007	0.0805
B cell receptor signaling pathway	0.019	0.0135	0.0315	0.0165	0.008	0.0015	0.0105	0.003	0.03	0.033	0.0035	0.002	0.05	0.007	0.022	0.136	0.043	0.0185	0.0455	0.0265	0	0.013	0.0585	0.0395	0.011	0.1475	0.1415	0.1205	0.0415	0.0295	0.0545	0.252	1	0.031	1	0.0485	0.0395	0.054	0.1105	0.0765	0.0595	0.275	0.0675	0.102	0.3185	0.109	0.241	0.013	1
GnRH signaling pathway	0.002	0.001	0.0005	0.002	0.0005	0	0	0	0.006	0.001	0	0	0.003	0	0	0.073	0.0005	0.007	0.013	0.0005	0.011	0	0.023	0.005	0.002	0.063	0.1365	0.0015	0.004	0	0.011	0.0475	1	0	1	0.0255	0.0015	0.0485	0.318	0.0005	0	0.0355	0.0055	0.002	0.0015	0.0295	0.118	0	0.1435
Colorectal cancer	0.008	0	0.031	0.0075	0.0075	0.0015	0.0645	0.0385	0.0005	0.0135	0.012	0.0525	0.0435	0.0055	0.0105	0.0095	0.0345	0.0015	0.0075	0.01	0.042	0.036	0	0.003	0.027	0.023	0.073	0.1155	0.0155	0.006	0.0165	0.104	1	0.0035	1	0.0625	0.03	0.0175	0.496	0.1495	0.047	0.076	0.1615	0.083	0.0615	0.109	0.097	0.046	1
Renal cell carcinoma	0.0115	0	0.0145	0.0005	0.001	0.002	0.0025	0.0075	0.0005	0.0095	0.0035	0.009	0.008	0.002	0.009	0.0015	0.008	0	0.003	0.0035	0.0165	0.0135	0.003	0	0.01	0.0135	0.038	0.049	0.007	0.005	0.049	0.0945	1	0.001	1	0.014	0.007	0.034	0.0245	0.0885	0.022	0.046	0.056	0.093	0.0575	0.036	0.1	0.019	1
Phosphatidylinositol signaling system	0	0.0005	0.007	0.0265	0.001	0	0	0	0.0105	0.0035	0.0095	0.0005	0.061	0.0025	0.002	0.183	0.007	0.0625	0.0445	0.011	0.011	0.001	0.0375	0.0095	0	0.0805	0.198	0.0415	0.001	0.003	0.049	0.1225	1	0.0105	1	0.0035	0.0965	0.0285	0.147	0.014	0.0035	0.0865	0.108	0.1345	0.013	0.062	0.276	0.005	1
Endometrial cancer	0.0225	0.003	0.0785	0.0205	0.0025	0.007	0.1565	0.022	0.02	0.0295	0.022	0.0305	0.0545	0.039	0.058	0.055	0.1045	0.037	0.041	0.035	0.1095	0.0455	0.0155	0.0225	0.08	0	0.1425	0.218	0.077	0.0465	0.065	0.075	1	0.014	1	0.049	0.025	0.033	0.037	0.376	0.1065	0.06	0.265	0.0815	0.4035	0.0955	0.4235	0.0185	1
Huntington's disease	0.0175	0.092	0.0265	0.379	0.048	0.0735	0.147	0.0585	0.128	0.2335	0.0715	0.1005	0.156	0.122	0.0425	0.2035	0.227	0.7575	0.424	0.3275	0.313	0.0785	0.082	0.0995	0.2035	0.362	0	0.1905	0.2465	0.2255	0.248	0.255	1	0.0375	1	0.086	0.144	0.1925	0.8045	0.279	0.1415	0.316	0.386	0.3005	0.0155	0.788	0.0115	1	1
Fc epsilon RI signaling pathway	0.022	0.031	0.004	0.0105	0.031	0.0105	0.0005	0.0025	0.03	0.0155	0.01	0.008	0.0335	0.001	0.047	0.2805	0.0255	0.0195	0.038	0.012	0.097	0.001	0.061	0.0515	0.0575	0.191	0.191	0	0.0235	0.0265	0.1095	0.3175	1	0.009	1	0.0775	0.0525	0.164	0.3135	0.193	0.0575	0.267	0.035	0.203	0.0035	0.0465	0.161	0.0155	1
Fc gamma R-mediated phagocytosis	0.0015	0.004	0.0035	0.001	0	0	0.003	0	0.0075	0.009	0	0.003	0.0105	0.0035	0.0055	0.0905	0.0175	0.0105	0.005	0.016	0.02	0.0035	0.0075	0.0055	0.0015	0.0745	0.1655	0.022	0	0.004	0.073	0.073	1	0	1	0.003	0.0925	0.011	0.3865	0.1125	0.0035	0.094	0.029	0.072	0.1115	0.0995	0.073	0.019	1
Regulation of actin cytoskeleton	0.008	0.0135	0.002	0.001	0.0005	0.0005	0.0025	0.001	0.015	0.014	0.0015	0.015	0.0095	0	0	0.129	0.0045	0.0025	0.0025	0.0025	0.0355	0.0055	0.013	0.0095	0.0025	0.098	0.146	0.073	0.0005	0	0.152	0.082	1	0	1	0.0045	0.076	0.055	0.283	0.2735	0.0315	0.125	0.061	0.133	0.2765	0.072	0.254	0.034	1
Wnt signaling pathway	0.002	0.0025	0.0405	0.0365	0.0025	0.003	0.003	0.008	0.0125	0.0505	0.01	0	0.035	0.018	0.006	0.067	0.09	0.029	0.1305	0.015	0.103	0.0155	0.012	0.024	0.0375	0.0485	0.334	0.1275	0.068	0.0325	0	0.0685	1	0.0345	1	0.1215	0.0655	0.0315	0.0075	0.049	0.0885	0.058	0.1775	0.199	0.048	0.149	0.0965	0.009	0.146
Small cell lung cancer	0.2515	0.0085	0.148	0.0915	0.0685	0.0365	0.0335	0.083	0.025	0.04	0.1885	0.0065	0.2025	0.0155	0.0565	0.1595	0.0725	0.0455	0.026	0.0415	0.232	0.0355	0.1015	0.0865	0.124	0.0945	0.0835	0.3225	0.0925	0.007	0.078	0	1	0.177	1	0.2645	0.191	0.3905	0.077	0.2305	0.2515	0.5605	0.342	0.1745	0.227	0.117	0.1425	0.0545	1
RNA degradation	1	1	1	1	1	1	1	1	1	1	1	1	1	1	1	1	1	1	1	1	1	1	1	1	1	1	1	1	1	1	1	1	0	1	1	1	1	1	1	1	1	1	1	1	1	1	1	1	1
Chagas disease	0.0255	0.001	0.003	0.0125	0.014	0.0015	0.004	0.0005	0.0005	0.0035	0.0055	0	0.0135	0	0.006	0.0185	0.005	0	0.007	0.0015	0.0385	0	0.008	0.003	0.012	0.028	0.0305	0.0105	0.0045	0.0005	0.0265	0.144	1	0	1	0.0165	0.0295	0.033	0.0325	0.0325	0.0045	0.2585	0.005	0.008	0.0255	0.0605	0.0665	0.009	1
Ribosome	1	1	1	1	1	1	1	1	1	1	1	1	1	1	1	1	1	1	1	1	1	1	1	1	1	1	1	1	1	1	1	1	1	1	0	1	1	1	1	1	1	1	1	1	1	1	1	1	1
Apoptosis	0.092	0.0095	0.1605	0.119	0.067	0.0215	0.0535	0.045	0.035	0.0245	0.0735	0.0595	0.118	0.0095	0.052	0.1255	0.058	0.0035	0.032	0.0505	0.0585	0.0535	0.242	0.0295	0.0095	0.152	0.129	0.096	0.0045	0.0045	0.2095	0.317	1	0.0295	1	0	0.539	0.073	0.281	0.253	0.0705	0.3665	0.214	0.223	0.1355	0.0735	0.1255	0.0115	0.3185
Alzheimer's disease	0.0735	0.0025	0.0025	0.0755	0.0025	0.027	0.019	0.008	0.0045	0.1155	0.0015	0.017	0.1	0.0205	0.0065	0.028	0.125	0.024	0.0825	0.1165	0.185	0.002	0.0255	0.074	0.0945	0.2	0.1995	0.0265	0.125	0.051	0.077	0.1595	1	0.009	1	0.3875	0	0.3765	0.28	0.1095	0.019	0.1515	0.1125	0.0225	0.093	0.1135	0.152	0	1
Bacterial invasion of epithelial cells	0.03	0.0085	0.11	0.0195	0.002	0	0.056	0.029	0.0335	0.026	0.027	0.0005	0.089	0.005	0.062	0.2465	0.0325	0.001	0.0365	0.006	0.074	0.033	0.0385	0.036	0.0185	0.088	0.193	0.202	0.013	0.013	0.058	0.1275	1	0.0195	1	0.0315	0.3575	0	0.009	0.3155	0.055	0.1255	0.2435	0.3375	0.313	0.0255	0.344	0.0195	1
Ubiquitin mediated proteolysis	0.0175	0.0115	0.0145	0.014	0.0005	0.0015	0.3355	0.0485	0.0045	0.037	0.0305	0.031	0.016	0.268	0.0275	0.029	0.722	0.0005	0.055	0.108	0.081	0.3875	0.0395	0.0035	0.0295	0.0615	0.0315	0.138	0.0475	0.149	0.146	0.0475	1	0.0015	1	0.0125	0.0725	0.026	0	0.833	0.065	0.003	0.593	0.0525	0.004	0.027	0.272	0.0805	1
Gastric acid secretion	0.0325	0.0035	0.0245	0.0785	0.0015	0	0	0.0045	0.083	0.029	0.004	0.0005	0.022	0	0.0035	0.2675	0.0165	0.285	0.3315	0.001	0.0345	0	0.332	0.045	0.0165	0.3465	0.137	0.0735	0.0685	0.2425	0.0245	0.241	1	0.0245	1	0.1765	0.0405	0.225	0.834	0	0.0095	0.1755	0.0825	0.079	0.0495	0.26	0.421	0.009	0.0345
T cell receptor signaling pathway	0.012	0.002	0.0015	0.004	0.007	0.0015	0.0005	0.0015	0.0065	0.004	0	0	0.01	0	0.0165	0.0945	0.0085	0.003	0.0245	0.003	0.048	0	0.018	0.0055	0.011	0.0925	0.124	0.0555	0.008	0.0095	0.056	0.2355	1	0.0045	1	0.0415	0.019	0.059	0.032	0.023	0	0.176	0.02	0.061	0.017	0.0185	0.069	0.0045	1
Acute myeloid leukemia	0.069	0.0085	0.2005	0.0185	0.0155	0.0135	0.0475	0.0415	0.014	0.0365	0.029	0.0475	0.066	0.007	0.062	0.1355	0.063	0.0065	0.101	0.0195	0.1785	0.021	0.0335	0.038	0.059	0.0495	0.1475	0.2145	0.095	0.042	0.0665	0.44	1	0.092	1	0.1315	0.0935	0.05	0.029	0.218	0.1165	0	0.201	0.103	0.4425	0.084	0.361	0.0145	1
Long-term depression	0.011	0.027	0.011	0.0185	0.0135	0.0075	0.0065	0	0.073	0.044	0.011	0.011	0.006	0.0005	0.051	0.073	0.0365	0.2185	0.0705	0.027	0.042	0.006	0.0355	0.0385	0.073	0.1395	0.385	0.0255	0.034	0.041	0.0975	0.275	1	0.007	1	0.044	0.0895	0.1335	0.7605	0.339	0.019	0.1505	0	0.0295	0.041	0.0285	0.03	0.008	1
Type II diabetes mellitus	0.0235	0.0055	0.006	0.0075	0.01	0.002	0.028	0.005	0.0045	0.011	0.0035	0.0005	0.0215	0.0065	0.0845	0.105	0.0495	0.013	0.0285	0.0215	0.048	0.001	0.016	0.026	0.081	0.0455	0.34	0.1245	0.0465	0.0285	0.0795	0.0825	1	0.0045	1	0.0405	0.009	0.097	0.056	0.17	0.026	0.0665	0.041	0	0.0525	0.0675	0.2235	0.001	1
Amyotrophic lateral sclerosis (ALS)	0.0065	0.001	0.039	0.1295	0.12	0.1625	0.0115	0.0855	0.1495	0.041	0.0045	0.0325	0.013	0.003	0.002	0.303	0.0595	0.021	0.1535	0.0645	0.544	0.006	0.24	0.0795	0.0135	0.3375	0.0095	0.054	0.1555	0.338	0.128	0.187	1	0.022	1	0.0595	0.0775	0.2295	0.119	0.109	0.207	0.4465	0.0375	0.224	0	0.42	0.1855	0.052	1
Thyroid cancer	0.034	0.019	0.208	0.018	0.016	0.0465	0.136	0.0415	0.0175	0.0435	0.0115	0.066	0.0235	0.0135	0.045	0.109	0.1725	0.0155	0.11	0.0425	0.1015	0.033	0.049	0.063	0.051	0.054	0.815	0.0825	0.12	0.0905	0.183	0.1525	1	0.014	1	0.036	0.0075	0.011	0.0315	0.4025	0.0365	0.0865	0.066	0.038	0.306	0	0.189	0.0135	1
Epithelial cell signaling in Helicobacter pylori infection	0.0425	0.09	0.014	0.0325	0.045	0.0295	0.343	0.14	0.036	0.0925	0.032	0.029	0.053	0.092	0.082	0.116	0.427	0.4265	0.09	0.233	0.339	0.1785	0.0425	0.0695	0.273	0.347	0.051	0.2815	0.12	0.188	0.1305	0.1735	1	0.0255	1	0.0415	0.181	0.229	0.358	0.4935	0.1445	0.4315	0.148	0.1425	0.016	0.5215	0	0.089	1
Dorso-ventral axis formation	0.014	0.002	0.005	0.0015	0.003	0.0035	0.008	0.0025	0.0035	0.0025	0	0.004	0.004	0.0015	0.0315	0.0295	0.004	0.018	0.015	0.0025	0.027	0	0.012	0.016	0.012	0.023	1	0.0075	0.017	0.012	0.0225	0.0495	1	0.0005	1	0.0085	0	0.0445	0.0775	0.027	0.0045	0.021	0.0075	0.006	0.076	0.0115	0.046	0	1
SNARE interactions in vesicular transport	1	1	0.111	1	1	0.048	0.0455	1	1	1	1	0.333	1	0.098	0.065	1	0.1825	1	1	0.0765	1	0.141	1	1	1	1	1	1	1	1	0.142	1	1	1	1	0.3295	1	1	1	0.0325	1	1	1	1	1	1	1	1	0
Vibrio cholerae infection	0.008	0.0015	0.002	0.0075	0.044	0.0085	0	0	0.004	0.0085	0.005	0.0075	0.004	0.0025	0.011	0.1865	0.009	0.0115	0.0255	0.013	0.014	0.001	0.0845	0.003	0.0235	0.027	0.0975	0.0015	0.0025	0.007	0.028	0.0135	1	0.0085	1	0.143	0.0065	0.064	0.1185	0.0115	0.0025	0.0125	0	0.0465	0.0005	0.011	0.0015	0.005	0.248
Cell cycle	0.075	0.044	0.0075	0.0755	0.001	0.0065	0.2325	0.6335	0.001	0.0025	0.031	0.0075	0.0265	0.3375	0.212	0.0265	0.305	0.006	0.531	0.2115	0.5545	0.514	0.0145	0.007	0.172	0.0135	0.3905	0.2875	0.356	0.671	0.0015	0.089	1	0.021	1	0.2185	0.2955	0.089	0.0425	1	0.5585	0.1805	0.922	0.606	0	0.357	0.6625	0.24	1
Adherens junction	0.003	0.0015	0.044	0.003	0.0015	0	0.179	0.016	0.011	0.0105	0.0015	0.029	0.0115	0.0025	0.033	0.0485	0.127	0.0375	0.0045	0.0115	0.0365	0.0635	0.0195	0.016	0.004	0.0605	0.854	0.0745	0.0055	0	0.02	0.023	1	0.0015	1	0.0085	0.005	0.0045	0.1115	0.125	0.0285	0.0635	0.079	0.044	0.1135	0.1705	0.1185	0.012	1
Notch signaling pathway	0.01	0.0485	0.0055	0.1125	0.0845	0.621	0.787	0.161	0.1075	0.0035	0.024	0.8645	0.013	0.7095	0.279	0.088	0.797	1	0.027	0.2175	0.0175	0.749	0.0125	0.013	1	0.0575	0.586	0.1925	0.041	0.084	0.0265	0.0265	1	1	1	0.5	0.1155	0.0195	1	0.6145	0.208	0.0665	1	1	0.0045	0.4075	0.1345	0.005	1
Axon guidance	0.0005	0.002	0.007	0	0.001	0	0.0005	0	0.0035	0.0025	0	0.001	0.0025	0	0.0005	0.026	0.007	0.0235	0.0035	0.0005	0.0185	0.002	0.016	0.0035	0	0.065	0.2135	0.0125	0.005	0.0055	0.085	0.0145	1	0	1	0.0015	0.0105	0.0055	0.008	0.023	0.0005	0.026	0.0125	0.0175	0.069	0.0265	0.0135	0.0165	1
mTOR signaling pathway	0.0875	0.0315	0.118	0.0505	0.007	0.0065	0.1025	0.043	0.015	0.0455	0.0285	0.024	0.108	0.087	0.0115	0.26	0.2145	0.04	0.1595	0.0925	0.171	0.021	0.0785	0.094	0.2725	0.238	0.23	0.2015	0.189	0.091	0.3725	0.18	1	0.046	1	0.0665	0.1355	0.1885	0.468	0.34	0.0525	0.1955	0.2015	0.1355	0.1815	0.2265	0.503	0.058	1
Toxoplasmosis	0.022	0.0135	0.115	0.016	0.019	0.0015	0.003	0.0085	0.002	0.0185	0.1045	0.0075	0.041	0.002	0.006	0.063	0.003	0.0235	0.067	0.0025	0.128	0.0055	0.0455	0.013	0.0185	0.147	0.014	0.045	0.0195	0.0125	0.232	0.23	1	0.0225	1	0.0645	0.1065	0.0705	0.119	0.1785	0.0625	0.172	0.0665	0.0355	0.0475	0.2755	0.1905	0.04	1
Vasopressin-regulated water reabsorption	0.032	0.0065	0.0435	0.2425	0.018	0.0035	0.0095	0.008	0.4565	0.096	0.0405	0.02	0.029	0.001	0.026	0.118	0.0125	0.162	0.171	0.0045	0.026	0.0095	0.5095	0.055	0.061	0.078	0.21	0.0505	0.317	0.0795	0.0335	1	1	0.1025	1	0.4035	0.047	0.0755	1	0.0245	0.126	0.148	0.071	0.099	0.089	0.137	1	0.0315	0.045
Bladder cancer	0.1125	0.231	0.359	0.066	0.015	0.2065	0.3915	0.147	0.076	0.084	0.106	0.109	0.064	0.1115	0.303	0.234	0.1585	0.0065	0.259	0.1675	0.2215	0.263	0.228	0.1795	0.1015	0.188	0.534	0.4395	0.187	0.3285	0.6715	0.325	1	0.0535	1	0.0725	0.0185	0.0655	0.2675	0.656	0.28	0.3	0.5195	0.165	0.1025	0.265	0.529	0.069	1
Toll-like receptor signaling pathway	0.0375	0.002	0.004	0.001	0.0125	0	0.021	0.0065	0.0035	0.002	0.0055	0	0.01	0.0005	0.003	0.0405	0.004	0.0015	0.0045	0.002	0.041	0.003	0.005	0.0125	0.0035	0.014	0.0565	0.011	0.001	0.0005	0.1265	0.237	1	0.0005	1	0.1765	0.001	0.0185	0.229	0.019	0.005	0.271	0.0365	0.0025	0.003	0.1025	0.034	0.001	1
Circadian rhythm - mammal	0.035	0.224	1	0.442	0.0765	0.1335	1	1	0.118	0.151	0.0985	0.0435	1	0.635	1	0.3695	1	0.2865	0.148	0.047	0.279	1	0.4365	0.214	1	0.3965	1	1	1	1	0.0055	0.4675	1	0.2015	1	0.052	1	0.0355	0.4585	1	0.1145	1	1	1	1	0.092	0.0045	1	1
Spliceosome	1	0.1215	0.031	0.0015	1	0.004	1	1	1	1	0.0535	1	1	1	0.0145	0.0465	1	1	0.0255	1	1	0.748	0.0375	1	1	1	1	0.0595	1	1	0.651	1	1	0.126	1	1	1	1	1	1	0.168	1	1	0.078	1	1	0.0575	1	1
NOD-like receptor signaling pathway	0.586	0.5555	0.2955	0.196	0.545	0.5675	0.691	0.7435	0.1705	0.282	0.428	0.1885	0.1985	0.401	0.399	0.4745	0.515	0.1795	0.454	0.373	0.858	0.5565	0.3315	0.436	1	0.417	0.2405	0.522	0.4595	0.4665	0.798	0.6785	1	0.4345	1	0.5585	0.0715	0.4635	0.4495	0.354	0.5495	0.897	0.497	0.1495	0.0625	0.7055	0.3225	0.205	1
Vascular smooth muscle contraction	0.008	0.0035	0.004	0.0305	0.003	0.0005	0	0.0005	0.0055	0.021	0.003	0.0005	0.0375	0.002	0	0.0415	0.0075	0.081	0.034	0.0045	0.014	0	0.0165	0.0055	0.0135	0.0355	0.101	0.018	0.048	0.001	0.0175	0.041	1	0.003	1	0.133	0.0085	0.0645	0.21	0.0055	0.002	0.0345	0.012	0.0185	0.009	0.035	0.128	0.0025	0.109
Adipocytokine signaling pathway	0.003	0.0085	0.005	0.003	0.002	0	0.011	0.021	0.003	0.022	0.0035	0.001	0.025	0.075	0.0005	0.007	0.363	0.1145	0.02	0.0595	0.036	0.0475	0.0135	0.0165	0.034	0.0585	0.064	0.0725	0.038	0.059	0.59	0.0555	1	0.0035	1	0.0065	0.0025	0.042	0.094	0.4985	0.008	0.0735	0.2065	0.015	0.1355	0.2855	0.0065	0.0305	1
Amoebiasis	0.093	0.0395	0.0225	0.0665	0.033	0.0055	0.0005	0.005	0.0155	0.0385	0.022	0.001	0.0995	0.002	0.0445	0.19	0.024	0.2035	0.3125	0.0115	0.0545	0.0035	0.073	0.06	0.055	0.228	0.175	0.12	0.0955	0.056	0.0205	0.2175	1	0.0085	1	0.102	0.0455	0.5675	0.312	0.0315	0.0595	0.343	0.05	0.104	0.017	0.1635	0.088	0.021	0.1345
ECM-receptor interaction	0.0775	0.189	0.029	0.0455	0.2625	1	0.008	0.0035	0.1005	0.0385	0.39	1	0.0155	0.0005	0.0025	0.2565	0	0.103	0.073	0.0155	0.1185	0.004	0.502	0.252	0.0045	0.1615	0.6325	0.0335	0.039	0.068	0.0095	0.1745	1	1	1	0.254	1	0.78	1	0.7945	1	1	0.067	1	0.0275	0.2305	0.0475	1	1
Jak-STAT signaling pathway	0.3205	0.729	0.693	0.4145	0.319	0.167	0.7435	0.4755	0.1375	0.372	0.3265	0.1145	0.4775	0.334	0.1205	0.735	0.514	0.292	0.8405	0.5335	0.7895	0.509	0.3715	0.5605	0.661	0.775	0.765	0.8435	0.586	0.68	0.8175	0.8265	1	0.0565	1	0.5195	0.4865	0.236	0.133	0.6245	0.7565	0.672	0.8555	0.4175	0.451	0.594	0.893	0.112	1
Lysosome	1	1	1	1	1	1	1	1	1	1	0.2625	1	1	1	1	1	0.8745	0.5585	1	1	1	1	1	1	1	1	0.297	1	1	0.212	1	1	1	1	1	1	1	1	1	1	1	1	1	1	1	1	1	1	1
Salivary secretion	0.0975	0.051	0.0285	0.1835	0.056	0.0015	0.003	0.013	0.0795	0.1265	0.0485	0.0205	0.1195	0.0145	0.005	0.498	0.1525	0.0365	0.2595	0.029	0.113	0.0095	0.451	0.082	0.1855	0.5055	0.3675	0.066	0.1345	0.039	0.1425	0.17	1	0.0825	1	0.367	0.196	0.221	0.1955	0.02	0.033	0.19	0.125	0.2555	0.075	0.168	0.1705	0.022	0.0335
Aldosterone-regulated sodium reabsorption	0.0105	0.001	0.1325	0.0035	0.0015	0.0005	0.0075	0.0005	0.002	0	0.0085	0.005	0.006	0.0005	0.007	0.066	0.001	0.001	0.003	0.002	0.002	0.02	0.0085	0.003	0	0.0145	0.0945	0.017	0	0	0.1285	0.0165	1	0.006	1	0.0075	0.034	0.0085	0.9305	0.0135	0.0035	0.025	0.055	0.0215	0.07	0.046	0.119	0.0035	1
Dilated cardiomyopathy	0.008	0.0115	0.0035	0.0055	0.001	0.001	0	0.0005	0.016	0.0065	0.0025	0.0065	0.001	0.0015	0	0.0535	0.0005	0.012	0.001	0.002	0.038	0.0035	0.2145	0.015	0	0.0095	0.0715	0.0615	0.004	0.003	0.011	0.0435	1	0.0425	1	0.204	0.0015	0.2015	1	0.0435	0.0195	0.0425	0.123	0.02	0.033	0.061	0.0545	0.0025	0.039
Parkinson's disease	0.016	0.081	0.0825	0.1045	0.089	1	1	0.1375	0.202	1	0.009	1	0.0865	1	0.0135	0.0155	0.001	1	0.0205	1	1	0.2595	0.0885	0.1425	1	0.1995	0	1	0.273	0.0615	0.0865	0.73	1	1	1	0.111	0.068	1	0.0695	1	0.3755	0.0175	1	1	0.0205	1	0.375	1	1
ABC transporters	1	1	0.2895	1	1	1	0.204	1	1	1	1	1	1	1	1	1	0.158	1	1	1	1	0.4775	1	1	1	1	1	1	1	1	1	1	1	1	1	1	0.4965	1	1	1	1	1	0.0405	0.172	1	1	1	1	1
Protein processing in endoplasmic reticulum	0.002	0.1535	0.08	0.0105	0.071	0.004	0.8555	0.532	0.0335	0.0115	0.242	0.0655	0.02	1	0.044	0.104	0.671	0.1985	0.1365	0.696	0.6715	0.869	0.079	0.266	1	0.178	0.3125	0.221	0.46	0.615	0.2105	0.1325	1	0.128	1	0.346	0.18	0.715	0.015	0.586	0.618	0.637	1	0.148	0.003	0.6395	0.145	1	1
Shigellosis	0.042	0.05	0.003	0.009	0.053	0.016	0.1915	0.103	0.0405	0.0495	0.018	0.0045	0.016	0.06	0.0475	0.115	0.4765	0.051	0.0875	0.0615	0.304	0.066	0.0235	0.029	0.08	0.1295	0.11	0.0745	0.06	0.073	0.1535	0.2185	1	0.0065	1	0.1395	0.0015	0.233	0.0715	0.7835	0.0135	0.4425	0.071	0.011	0.0015	0.2805	0.018	0.029	1
Hedgehog signaling pathway	0.1255	0.111	0.124	0.2485	0.005	0.0265	0.058	0.027	0.189	0.101	0.0385	0.0465	0.0355	0.085	0.171	0.0995	0.0485	0.068	0.1585	0.084	0.0275	0.082	0.3965	0.103	0.049	0.086	0.1025	0.212	0.3405	0.089	0.121	0.255	1	0.111	1	0.1875	0.042	0.022	1	0.174	0.0725	0.17	0.309	0.0995	0.0925	0.0735	0.0065	0.0385	0.0745
Prion diseases	0.027	0.007	0.02	0.015	0.008	0.004	0.0145	0.003	0.0325	0.0345	0.001	0.004	0.0025	0.032	0.0725	0.014	0.024	0.027	0.1555	0.018	0.008	0.0155	0.05	0.0345	0.0165	0.0175	0.164	0.0495	0.1175	0.053	0.0095	0.2975	1	0.013	1	0.111	0.0055	0.0515	0.2565	0.1325	0.009	0.109	0.0355	0.008	0.013	0.0905	0.2665	0.011	0.0995
Pancreatic secretion	0.0265	0.0655	0.119	0.1345	0.066	0.0085	0.0055	0.0045	0.104	0.06	0.0455	0.0295	0.1255	0.018	0.0085	0.341	0.038	0.6255	0.3475	0.0415	0.07	0.0305	0.0815	0.104	0.0255	0.2395	0.2665	0.061	0.0635	0.2415	0.0665	0.16	1	0.015	1	0.2405	0.2345	0.341	0.571	0.083	0.119	0.228	0.1565	0.1205	0.2895	0.1805	0.419	0.1635	1
Collecting duct acid secretion	1	1	1	1	1	1	1	1	1	1	1	1	1	1	1	1	1	1	1	1	1	1	1	1	1	1	1	1	1	1	1	1	1	1	1	1	1	1	1	1	1	1	1	1	1	1	1	1	1
Arrhythmogenic right ventricular cardiomyopathy (ARVC)	0.0565	0.0025	0.067	0.1035	0.015	0.046	0.075	0.0255	0.051	0.302	0.341	0.5885	0.189	0.1135	0.012	0.1025	0.073	0.5375	0.0135	0.0435	0.547	0.0635	0.0465	0.1115	0.1325	0.0105	0.4005	0.171	0.0205	0.0145	0.009	0.034	1	0.0025	1	0.6695	0.804	0.474	0.4865	0.91	0.1425	0.0115	0.291	0.252	1	0.062	0.082	1	1
Malaria	0.2715	0.2645	0.111	0.2375	0.1345	0.3405	0.3875	0.3955	0.034	0.1775	0.177	0.128	0.1655	0.2475	0.3345	0.1355	0.3625	0.094	0.674	0.13	0.3485	0.2535	0.214	0.218	0.404	0.5545	0.4275	0.5805	0.5715	0.5	0.215	0.1615	1	0.02	1	0.0575	0.148	0.444	0.121	0.51	0.4745	0.61	0.3965	0.5615	0.018	0.234	0.2835	0.148	1
RNA polymerase	1	1	1	1	1	1	1	1	1	1	1	1	1	1	1	1	1	1	1	1	1	1	1	1	1	1	1	1	1	1	1	1	1	1	1	1	1	1	1	1	1	1	1	1	1	1	1	1	1
Renin-angiotensin system	1	1	0.6515	1	1	1	0.4095	1	1	1	1	1	1	0.3335	1	1	0.7695	0.7945	1	0.1425	1	0.323	1	1	1	1	0.243	1	1	0.504	1	1	1	0.287	1	1	0.8955	1	1	0.473	1	1	0.2215	1	1	1	1	1	1
Peroxisome	1	0.4185	0.143	1	0.148	1	0.16	0.468	0.012	0.253	0.0515	0.1305	0.6325	1	0.019	0.03	0.243	0.0505	0.5235	0.186	0.346	0.041	0.025	0.0275	0.05	1	0.7585	0.039	0.047	1	0.5085	0.13	1	0.0335	1	0.461	0.343	1	1	0.0785	0.3375	0.1415	1	1	0.3175	0.4755	0.112	1	1
Carbohydrate digestion and absorption	0.1045	0.0575	0.382	0.117	0.0445	0.0165	0.257	0.131	0.047	0.077	0.1265	0.134	0.231	0.0665	0.068	0.192	0.2685	0.0285	0.081	0.1545	0.102	0.274	0.141	0.1045	0.232	0.136	0.1595	0.286	0.0705	0.035	0.586	0.265	1	0.145	1	0.1895	0.664	0.159	0.5655	0.417	0.084	0.278	0.58	0.3425	0.3495	0.205	0.2265	0.0535	1
Basal cell carcinoma	0.22	0.251	0.1275	0.1925	0.0775	1	0.102	0.3665	0.1275	0.306	0.0385	0.101	0.758	0.2075	0.256	0.3325	0.506	0.4285	0.2755	0.3405	0.129	0.1075	0.2695	0.099	0.1675	0.2145	0.3305	0.4355	0.162	0.3305	0.1345	0.446	1	0.088	1	0.329	0.6195	0.04	0.5805	0.3215	0.315	0.1715	0.4795	1	0.3685	0.197	0.378	0.0895	1
p53 signaling pathway	0.018	0.414	0.032	0.2065	0.11	0.119	0.3175	0.378	0.082	0.0005	0.1245	0.069	0.006	0.3425	0.392	0.264	0.5295	0.1325	0.817	0.2175	0.525	0.3215	0.37	0.3555	0.281	0.1305	0.521	0.4915	0.357	0.762	0.0685	0.254	1	0.3005	1	0.2695	0.3975	0.344	0.167	0.2475	0.7335	0.3665	0.7805	0.488	0	0.56	0.7995	0.159	1
Hypertrophic cardiomyopathy (HCM)	0.8985	0.0375	0.0565	0.1725	0.7185	0.637	0.13	0.03	0.0895	0.551	0.471	0.3205	0.322	0.0325	0.0025	0.2625	0.0295	0.3415	0.0005	0.1605	0.5965	0.0655	0.255	0.35	0.0395	0.24	1	0.4195	0.0105	0.0035	0.074	0.005	1	0.132	1	0.608	0.272	0.396	1	0.7785	0.259	0.763	0.395	0.82	0.047	0.71	0.069	0.3855	1
Tight junction	0.0045	0.026	0	0.004	0.032	0.016	0	0.0015	0.0245	0.0135	0.005	0	0.007	0.0065	0.0335	0.262	0.0005	0.0065	0.155	0.001	0.0335	0.0005	0.0375	0.016	0.034	0.1495	0.0505	0.0095	0.0555	0.109	0.2525	0.2705	1	0.0035	1	0.0155	0.0035	0.3575	0.749	0.0585	0.008	0.128	0	0.039	0.0095	0.007	0.0065	0.002	1
Natural killer cell mediated cytotoxicity	0.023	0.131	0.1845	0.033	0.024	0.047	0.395	0.105	0.0425	0.112	0.0225	0.438	0.0725	0.117	0.222	0.2905	0.662	0.1955	0.138	0.447	0.274	0.276	0.0895	0.0715	0.397	0.273	0.822	0.248	0.131	0.149	0.8215	0.294	1	0.013	1	0.0645	0.47	0.131	0.8675	0.7885	0.0735	0.2535	0.6625	0.1395	0.0895	0.112	0.202	0.0245	1
Leishmaniasis	0.032	0.027	0.0465	0.0035	0.0215	0.0665	0.215	0.1395	0.0015	0.0415	0.04	0.035	0.0215	0.099	0.0035	0.07	0.3135	0.065	0.1585	0.117	0.2515	0.0815	0.025	0.036	0.068	0.114	0.376	0.1015	0.141	0.091	0.4305	0.2775	1	0.0135	1	0.0595	0.0105	0.2075	0.128	0.4455	0.03	0.2395	0.1225	0.022	0.033	0.243	0.087	0.0195	1
Proximal tubule bicarbonate reclamation	1	0.7255	1	1	0.286	1	1	1	1	1	1	1	0.7515	1	0.774	1	1	1	1	1	1	1	1	1	1	1	0.728	1	1	1	1	0.424	1	1	1	1	1	1	1	1	1	1	1	1	1	0.6475	1	1	1
Pathogenic Escherichia coli infection	0.3785	0.036	0.026	0.0165	0.068	0.2575	0.0375	0.045	0.0415	0.0545	0.1195	0.1555	0.0505	0.065	0.062	0.21	0.086	0.1155	0.04	0.039	0.072	0.12	0.196	0.076	0.0165	0.212	0.3	0.1985	0.0435	0.189	0.1665	0.0025	1	0.1025	1	0.205	0.1635	0.0435	0.4525	0.292	0.3685	0.2435	0.054	0.4795	0.28	0.1365	0.0565	0.0255	1
PPAR signaling pathway	0.0895	0.3265	0.4015	0.155	0.0555	0.0855	1	0.1255	0.165	0.2185	0.141	1	0.409	1	0.0695	0.2355	1	0.058	0.09	0.169	0.2785	0.323	0.0345	0.1405	0.122	0.0075	0.616	0.3	0.2235	0.1825	0.473	0.037	1	0.143	1	0.132	0.2635	0.109	1	1	0.2725	0.0835	1	0.142	1	0.207	0.5665	0.4445	1
RIG-I-like receptor signaling pathway	0.4325	0.6805	0.241	0.398	0.76	0.9025	0.904	0.791	0.175	0.18	0.4435	0.3165	0.1625	0.741	0.265	0.594	0.8135	0.271	0.251	0.6485	0.8725	0.753	0.145	0.247	0.773	0.3575	0.2345	0.7275	0.29	0.237	0.6465	0.6285	1	0.2735	1	0.594	0.0555	0.178	0.546	0.9795	0.831	0.956	0.7465	0.0935	0.086	0.8445	0.73	0.379	1
Chemokine signaling pathway	0.0185	0.0135	0.015	0.0235	0.0065	0.0025	0.0015	0.016	0.041	0.0375	0.0055	0.001	0.066	0.004	0.042	0.191	0.024	0.1	0.05	0.007	0.109	0.0305	0.105	0.0505	0.0065	0.3	0.267	0.2595	0.075	0.06	0.027	0.129	1	0.0105	1	0.018	0.0665	0.1475	0.012	0.107	0.046	0.352	0.2385	0.2555	0.3075	0.192	0.1615	0.027	0.126
Basal transcription factors	1	1	1	1	1	1	1	1	1	1	1	1	1	1	1	1	1	1	1	1	1	1	1	1	1	1	1	1	1	1	1	1	1	1	1	1	1	1	1	1	1	1	1	1	1	1	1	1	1
Proteasome	0.526	0.501	0.5235	0.4715	0.5845	0.7535	0.622	0.557	0.643	0.5585	0.604	0.2635	0.3695	0.566	0.776	0.599	1	0.62	0.8095	0.456	0.4315	0.4055	0.689	0.632	1	0.471	1	0.736	0.554	0.6785	1	1	1	0.474	1	1	0.285	1	1	1	0.5375	0.586	0.7005	0.385	1	0.6165	1	0.4075	1
Cardiac muscle contraction	0.9245	0.892	0.1695	0.8375	0.434	0.037	0.3165	0.8805	0.863	0.5995	0.2515	0.134	0.867	0.8325	0.197	0.9205	0.0565	0.555	0.041	0.533	0.635	0.228	0.3275	0.8765	0.1425	0.966	1	0.8275	1	0.2975	0.648	1	1	1	1	1	0.272	0.6145	1	0.3415	0.1845	0.8895	0.844	0.3775	1	0.736	1	0.6425	1
Primary immunodeficiency	0.026	0.221	0.346	0.149	0.037	0.034	1	0.077	0.086	0.1275	0.073	0.5175	0.14	0.3975	0.0815	0.2265	0.328	0.467	0.1835	0.84	0.254	0.439	0.1095	0.097	0.1195	0.342	0.1055	0.256	0.1055	0.158	1	0.245	1	0.0485	1	0.05	0.4195	0.1175	0.21	1	0.171	0.271	0.1655	0.266	0.175	1	0.145	0.4835	1
Viral myocarditis	0.002	0.0225	0.0035	0.0025	0.0035	0.0035	0.235	0.0145	0.001	0.005	0.006	0.026	0.017	0.0135	0	0.0435	0.0965	0.5145	0.034	0.263	0.043	0.2665	0.0065	0.026	0.029	0.0365	0.007	0.0835	0.027	0.1315	0.305	0.0555	1	0.005	1	0.0045	0.0235	0.035	0.0125	0.7995	0.135	0.013	0.3415	0.127	0.026	0.0605	0.084	0.0245	1
Olfactory transduction	0.599	0.0775	0.547	0.5975	0.1765	0.2835	0.418	0.33	0.492	0.52	0.3985	0.2845	0.273	0.3645	0.437	0.5585	0.8545	0.237	0.5805	0.284	0.4095	0.312	0.94	0.4465	0.35	0.671	0.6535	0.3955	0.274	0.4055	0.4705	0.3425	1	0.68	1	0.8825	0.5295	0.086	1	0.4795	0.2445	0.508	0.6605	0.243	0.4745	0.564	0.5505	0.0685	0.1725
Cytosolic DNA-sensing pathway	0.9715	0.95	0.9345	0.9035	0.9445	0.949	1	0.937	0.7415	0.936	0.9775	0.5225	0.9505	1	0.9315	0.85	0.537	0.7135	0.8655	1	0.9855	0.4335	0.699	0.7865	1	0.9505	0.7565	0.948	0.945	0.604	0.831	0.963	1	0.4725	1	0.976	0.6625	1	0.822	1	0.9755	0.9865	0.5945	0.8685	0.9275	0.4855	0.8305	1	1
Leukocyte transendothelial migration	0.106	0.107	0.2805	0.1205	0.113	0.058	0.022	0.0835	0.1045	0.113	0.175	0.0275	0.188	0.123	0.11	0.766	0.1175	0.3915	0.1875	0.119	0.4445	0.1285	0.2145	0.256	0.213	0.435	0.465	0.342	0.151	0.0765	0.52	0.205	1	0.1625	1	0.1445	0.1945	0.485	0.5965	0.3425	0.179	0.4125	0.165	0.4335	0.0565	0.266	0.1825	0.055	1
Base excision repair	1	1	1	1	1	1	1	1	1	1	1	1	1	1	1	1	1	1	1	1	1	1	1	1	1	1	1	1	1	1	1	1	1	1	1	1	1	1	1	1	1	1	1	1	1	1	1	1	1
Protein export	1	1	1	1	1	1	1	1	1	1	1	1	1	1	1	1	1	1	1	1	1	1	1	1	1	1	1	1	1	1	1	1	1	1	1	1	1	1	1	1	1	1	1	1	1	1	1	1	1
Hematopoietic cell lineage	0.676	0.731	0.3655	0.556	0.6615	0.7045	0.0435	0.3885	0.2415	0.6715	0.7205	0.104	0.5605	0.009	0.177	0.738	0.0085	0.072	0.4975	0.031	0.868	0.0535	0.85	0.8215	0.4945	0.911	0.158	0.753	0.6835	0.7125	0.2355	0.843	1	0.496	1	0.564	0.2565	0.811	0.136	0.7715	0.8055	0.639	0.0345	0.789	0.247	0.5	0.3685	0.1405	1
Taste transduction	0.0075	0.055	0.341	0.069	0.021	0.012	0.0095	0.009	0.0925	0.0505	0.006	0.027	0.0295	0.0595	0.008	0.1265	0.052	0.3025	0.274	0.0235	0.0385	0.077	0.119	0.046	0.0105	0.165	0.298	0.17	0.0625	0.0385	0.021	0.1045	1	0.014	1	0.0175	0.086	0.036	0.831	0.099	0.0245	0.1405	0.3855	0.1915	0.077	0.3615	0.225	0.14	0.1825
Phagosome	0.013	0.172	0.4455	0.1345	0.016	0.2715	0.232	0.13	0.0965	0.073	0.2245	0.473	0.093	0.0135	0.0045	0.3915	0.2565	0.504	0.138	0.562	0.155	0.4155	0.151	0.1685	0.069	0.2055	0.6445	0.215	0.0305	0.131	0.79	0.0805	1	0.1935	1	0.052	0.3885	0.495	0.6765	0.8	0.086	0.2455	0.2955	0.226	0.272	0.0555	0.182	0.0635	0.518
Regulation of autophagy	0.2845	0.451	0.285	0.327	0.2015	0.24	0.4775	0.2915	0.33	0.4315	0.201	0.276	0.2535	0.6625	0.653	0.417	0.416	0.403	0.441	0.606	0.337	0.5835	0.3215	0.358	0.744	0.379	0.9295	0.5295	0.343	0.3745	0.9275	0.353	1	0.039	1	0.161	0.3835	0.233	1	0.913	0.3175	0.493	0.6105	0.305	0.6695	0.4685	0.888	0.201	1
TGF-beta signaling pathway	0.0385	0.204	0.0675	0.021	0.0915	0.15	0.09	0.047	0.0075	0.127	0.151	0.01	0.018	0.0265	0.146	0.0175	0.108	0.014	0.1755	0.1015	0.046	0.125	0.0255	0.0035	0.042	0.0505	0.835	0.3045	0.114	0.0395	0.119	0.2755	1	0.031	1	0.042	0.002	0.433	0.324	0.775	0.0745	0.2765	0.1485	0.0105	0.017	0.3235	0.009	0.0615	1
Neuroactive ligand-receptor interaction	1	0.7715	0.294	0.727	1	0.1465	0.786	0.315	0.109	0.891	0.4555	0.6535	0.53	0.3135	0.19	0.2045	0.96	0.2135	0.7145	0.3425	0.665	0.3735	1	1	0.5115	1	0.306	0.6	0.9515	0.319	0.4475	1	1	0.258	1	1	0.9915	0.2285	0.203	0.36	0.408	1	0.59	0.292	0.771	1	0.2325	1	1
Non-homologous end-joining	1	1	1	1	1	1	1	1	1	1	1	1	1	1	1	1	1	1	1	1	1	1	1	1	1	1	1	1	1	1	1	1	1	1	1	1	1	1	1	1	1	1	1	1	1	1	1	1	1
Homologous recombination	1	0.68	1	1	1	1	1	1	1	1	1	1	1	1	1	0.1945	1	1	1	1	1	1	1	1	1	1	1	1	1	1	1	1	1	1	1	1	1	1	1	1	1	1	1	1	1	1	1	1	1
Mismatch repair	1	1	1	1	1	1	1	1	1	1	1	1	1	1	1	1	1	1	1	1	1	1	1	1	1	1	1	1	1	1	1	1	1	1	1	1	1	1	1	1	1	1	1	1	1	1	1	1	1
Antigen processing and presentation	0.2535	0.3585	0.379	0.118	0.306	0.1915	0.454	0.7	0.1795	0.4815	0.361	0.132	0.1805	0.4035	0.3345	0.4725	1	0.1815	0.374	0.199	0.8445	0.87	0.465	0.319	1	0.3115	0.4125	0.5285	0.4185	0.6605	0.943	0.778	1	0.624	1	0.8475	0.189	1	1	1	0.6135	0.7195	0.6335	0.448	0.51	0.4875	0.443	0.2325	1
Maturity onset diabetes of the young	0.5875	0.661	0.6475	0.573	0.468	0.262	0.643	0.573	0.6125	0.6845	0.481	0.4	0.612	0.7465	0.576	0.6465	0.502	0.4335	0.696	0.654	0.6625	0.681	0.5995	0.579	0.606	0.63	1	0.7415	0.647	0.6525	0.9985	0.6245	1	0.525	1	0.4905	0.469	0.5685	1	0.92	0.5885	0.652	0.62	0.5255	1	0.565	0.702	0.39	1
Nucleotide excision repair	0.238	0.478	0.127	0.382	0.3835	0.142	1	1	0.375	0.217	0.2135	0.464	0.3535	0.4315	1	0.5545	1	0.26	0.755	1	1	1	0.537	0.112	1	0.3325	0.6865	1	1	1	0.2475	0.488	1	0.3475	1	0.307	1	1	0.296	1	0.448	0.805	1	1	0.0425	0.6105	1	1	1
Type I diabetes mellitus	0.4955	0.7445	0.6545	0.488	0.663	0.6085	0.7195	0.5985	0.5515	0.5665	0.602	0.2615	0.391	0.545	0.66	0.6505	0.8495	0.725	0.853	0.274	0.739	0.4385	0.6185	0.6655	0.666	0.6905	0.1875	0.8095	0.671	0.84	0.4355	0.73	1	0.215	1	0.5235	0.363	0.675	1	1	0.7955	0.84	0.7395	0.689	0.0875	0.5265	0.693	0.223	1
DNA replication	0.6075	0.2265	1	1	0.3655	1	1	1	0.269	0.2885	1	1	0.49	1	1	0.3985	1	1	0.5605	1	1	1	0.4545	1	1	0.1735	1	1	1	1	0.215	0.422	1	1	1	1	1	1	1	1	0.237	0.6765	1	1	1	0.234	1	1	1
Complement and coagulation cascades	0.3535	0.0765	0.8245	0.6165	0.592	1	0.789	0.942	0.564	0.2675	0.8365	1	0.2975	0.799	1	0.5735	0.9985	0.835	0.114	0.5265	1	0.8105	0.748	1	1	0.541	0.7815	0.6365	1	0.139	0.5635	0.094	1	0.9145	1	0.6105	0.9785	0.3565	1	0.844	0.428	1	0.8055	1	0.234	0.805	1	1	1
Cell adhesion molecules (CAMs)	0.029	0.088	0.017	0.032	0.0215	0.028	0.073	0.0075	0.061	0.144	0.0865	1	0.0865	0.3445	0.003	0.222	0.0335	0.287	0.008	0.0485	0.1405	0.102	0.127	0.083	0.054	0.3045	1	0.099	0.0125	0.004	0.0525	0.045	1	0.0375	1	0.0375	1	0.314	1	0.794	0.1275	0.2555	0.2245	0.344	1	0.163	0.019	0.2	1
Phototransduction	0.9285	0.481	0.694	0.8835	0.8475	0.8555	0.5845	0.717	0.8115	0.755	0.853	0.512	0.904	0.758	0.7805	0.983	0.847	0.466	0.8775	0.6925	0.8375	0.659	0.977	0.889	0.82	0.998	0.8205	0.739	0.686	0.6765	0.711	0.8475	1	0.857	1	0.9275	0.8215	0.9115	1	0.6885	0.564	0.917	0.903	0.9575	0.548	0.717	0.609	0.2075	1
Asthma	0.6595	0.7125	0.727	0.6315	0.74	0.6905	0.7405	0.7795	0.7115	0.666	0.766	0.4285	0.5125	0.6605	0.747	0.7095	0.3505	0.8815	0.757	0.603	0.823	0.745	0.6985	0.7225	1	0.61	1	0.718	0.7185	0.7625	0.824	0.576	1	0.6345	1	0.9205	0.586	1	1	1	0.6915	0.8015	0.7905	0.713	0.406	0.7115	0.881	0.5445	1
Intestinal immune network for IgA production	0.079	0.774	0.806	0.327	0.1535	0.1025	0.51	0.2115	0.4145	0.3015	0.2575	1	0.24	0.4035	0.3395	0.4985	0.6345	0.7755	0.7045	0.6085	0.4275	0.3125	0.1905	0.2625	0.2145	0.377	1	0.3845	0.3725	0.645	0.5515	0.438	1	0.414	1	0.2735	1	0.635	0.778	0.885	0.555	0.479	0.7985	0.5095	1	1	0.8095	0.1605	1
Allograft rejection	0.604	0.673	0.348	0.5525	0.65	0.681	0.5845	0.7975	0.4485	0.5325	0.569	0.144	0.4555	0.5995	0.7195	0.537	0.707	0.815	0.812	0.369	0.703	0.418	0.526	0.7755	0.871	0.769	0.2055	0.851	0.8715	0.926	0.3795	0.693	1	0.226	1	0.6855	0.485	0.889	1	1	0.7995	0.9055	0.693	0.638	0.0515	0.6205	0.4715	0.3715	1
Graft-versus-host disease	0.159	0.5065	0.57	0.297	0.34	0.22	0.743	0.398	0.342	0.3315	0.4145	0.359	0.2185	0.456	0.437	0.487	1	0.781	0.561	0.5985	0.786	0.531	0.402	0.505	0.216	0.4665	0.2875	0.5555	0.3655	0.4305	0.64	0.4215	1	0.256	1	0.177	0.4885	0.23	1	1	0.8295	0.6235	0.844	0.5125	0.115	0.81	0.632	0.4075	1
Systemic lupus erythematosus	0.5195	0.5745	0.789	0.649	0.5405	0.949	0.405	0.8855	0.766	0.7435	0.818	0.178	0.476	0.3015	0.415	0.488	0.3795	0.7345	0.702	0.4295	0.693	0.5505	0.5215	0.871	0.5375	0.4645	0.415	0.9655	0.8885	0.48	0.478	0.767	1	0.572	1	0.7375	0.1605	0.8455	1	0.7455	0.823	0.702	0.5855	0.378	0.7585	0.256	0.848	0.077	1
Cytokine-cytokine receptor interaction	0.3775	0.882	0.7105	0.6865	0.2035	0.293	0.812	0.603	0.2945	0.527	0.348	0.2795	0.4375	0.5215	0.341	0.6015	0.186	0.52	0.614	0.518	0.905	0.7515	0.532	0.509	0.4515	0.762	0.309	0.866	0.5465	0.6815	0.4475	0.773	1	0.6465	1	0.184	0.628	0.4875	0.4705	0.688	0.8925	0.8095	0.8605	0.7025	0.5335	0.846	0.93	0.2855	1
Autoimmune thyroid disease	0.1425	0.387	0.514	0.1715	0.17	0.1275	1	0.1945	0.297	0.307	0.169	1	0.2745	0.0955	0.2255	0.3465	0.3905	0.5105	0.3135	1	0.323	0.094	0.3005	0.235	0.231	0.371	0.8535	0.365	0.2595	0.2875	0.742	0.345	1	0.319	1	0.3495	0.7725	0.237	1	1	0.484	0.2875	1	0.366	0.737	0.8955	0.304	0.1575	1
[truncated: 81 more columns]

## Sheet: HIP
	Huntington's disease	Spliceosome	Adherens junction	Renal cell carcinoma	Endometrial cancer	Prostate cancer	Protein processing in endoplasmic reticulum	Regulation of actin cytoskeleton	Bacterial invasion of epithelial cells	Proteasome	Parkinson's disease	Alzheimer's disease	Shigellosis	Focal adhesion	ErbB signaling pathway	Glioma	Ribosome	Pathogenic Escherichia coli infection	Endocytosis	Wnt signaling pathway	RNA polymerase	Long-term potentiation	Colorectal cancer	Axon guidance	Fc gamma R-mediated phagocytosis	Thyroid cancer	RNA degradation	Vasopressin-regulated water reabsorption	Ubiquitin mediated proteolysis	Neurotrophin signaling pathway	Tight junction	Melanogenesis	Pathways in cancer	Gap junction	VEGF signaling pathway	Pancreatic cancer	Fc epsilon RI signaling pathway	Phosphatidylinositol signaling system	Melanoma	Vibrio cholerae infection	Non-small cell lung cancer	Acute myeloid leukemia	Long-term depression	GnRH signaling pathway	SNARE interactions in vesicular transport	Bladder cancer	T cell receptor signaling pathway	Insulin signaling pathway	Epithelial cell signaling in Helicobacter pylori infection
Huntington's disease	0	1	0.147	0.005	0.0545	0.0055	0.083	0.051	0.229	1	0.1095	0.184	0.097	0.0445	0.016	0.027	1	0.1625	0.2015	0.0055	1	0.0135	0.0205	0.04	0.0325	0.011	1	0.208	0.0675	0.0045	0.1235	0.1025	0.0035	0.069	0.003	0.041	0.0195	0.0375	0.0035	0.076	0.0225	0.2435	0.078	0.0075	1	0.0045	0.0025	0.051	0.2695
Spliceosome	1	0	1	1	1	1	0.0955	1	1	1	1	1	0.0885	0.459	0.113	1	1	1	1	0.3105	1	1	0.505	1	1	1	1	1	1	0.34	1	1	0.344	1	1	0.1395	0.7455	1	1	1	1	1	1	0.2685	1	0.299	0.029	0.263	0.0195
Adherens junction	0.1	1	0	0.0045	0.004	0.061	0.2725	0.003	0.0005	0.9155	1	0.0195	0	0.001	0.0075	0.005	1	0	0.108	0.533	1	0.0155	0.0015	0.0195	0.002	0.036	1	0.5145	0.264	0.009	0.0685	0.026	0.001	0.0205	0.0005	0.009	0.0155	0.0255	0.011	0.0125	0.0305	0.1105	0.0075	0.006	1	0.021	0.035	0.274	0.009
Renal cell carcinoma	0.006	1	0.003	0	0.0005	0	0.0165	0	0.002	0.899	0.0335	0.0105	0	0	0	0	1	0.0195	0	0.024	1	0.003	0.0005	0.009	0.0005	0.0005	1	1	0.0475	0	0.042	0	0	0.003	0	0	0.0015	0	0	0.3915	0	0.003	0.0005	0	1	0.001	0	0.001	0.0005
Endometrial cancer	0.0645	1	0.003	0	0	0.002	0.1125	0.0175	0.006	0.9385	0.397	0.0925	0.003	0	0	0	1	0.003	0.029	0.111	1	0.048	0	0.194	0.011	0.0035	1	0.358	0.0105	0.0075	0.183	0.0075	0.0005	0.121	0.0005	0.0225	0.022	0.029	0.0055	0.1795	0.0075	0.013	0.0495	0.0095	1	0.006	0.0085	0.049	0.1465
Prostate cancer	0.0035	1	0.02	0.0005	0.0045	0	0.0375	0.0215	0.0195	0.971	0.264	0.159	0.055	0	0.0005	0	1	0.0235	0.0165	0.0325	1	0.018	0	0.124	0.0095	0.024	1	0.008	0.003	0.011	0.409	0.002	0.002	0.1735	0	0.0265	0.027	0.0045	0.0015	0.2055	0.0035	0.0355	0.1525	0.019	1	0.0165	0.0025	0.043	0.489
Protein processing in endoplasmic reticulum	0.038	0.0575	0.5285	0.194	0.114	0.02	0	0.09	0.123	1	0.0015	0.349	0.0195	0.44	0.0945	0.0575	1	0.4555	0.0245	0.5035	1	0.2425	0.263	0.2735	0.4355	0.161	1	1	0.179	0.2365	0.7475	0.411	0.2185	1	0.129	0.049	0.4635	1	0.299	0.0135	0.549	0.5655	1	0.2925	1	0.2405	0.2015	0.266	0.0475
Regulation of actin cytoskeleton	0.047	1	0.001	0.001	0.0605	0.036	0.169	0	0.0015	0.982	1	0.3435	0.0005	0.005	0	0.0025	1	0.0025	0.024	0.3195	1	0.0145	0.034	0.063	0.004	0.0195	1	0.5115	0.4515	0.011	0.2435	0.01	0.196	0.083	0.0005	0.118	0.094	0.006	0.0195	0.115	0.0415	0.2075	0.2175	0.0195	1	0.077	0.0065	0.2135	0.1875
Bacterial invasion of epithelial cells	0.209	1	0	0	0.0025	0.026	0.1435	0.0005	0	1	1	0.639	0	0	0	0	1	0	0.304	0.2995	1	0.0345	0	0.116	0.0035	0.035	1	1	0.053	0.0005	0.0335	0.0905	0.01	0.1145	0	0.005	0.018	0.0195	0.0045	0.0135	0.005	0.0345	0.336	0.024	1	0.216	0.0005	0.0615	0.0265
Proteasome	1	1	0.9035	0.91	0.934	0.965	1	0.9845	1	0	1	0.95	0.9775	0.9725	0.936	0.9525	1	1	0.9295	1	1	0.9455	0.941	0.964	0.8905	0.9625	1	1	1	0.947	1	0.943	0.9415	0.949	0.947	0.963	0.925	1	0.956	1	0.941	0.928	0.958	0.9665	1	0.957	0.95	0.927	1
Parkinson's disease	0.099	1	1	0.72	0.45	0.3345	0.005	0.878	1	1	0	0.3145	1	0.586	0.8585	1	1	1	1	0.1975	1	1	0.435	0.39	0.9655	1	1	1	0.045	0.1995	1	1	0.955	1	0.404	0.0515	1	1	0.823	1	0.328	0.8125	1	0.969	1	1	0.8345	0.1265	0.357
Alzheimer's disease	0.1905	1	0.0765	0.2625	0.193	0.393	0.416	0.252	0.6535	0.35	0.406	0	0.018	0.4095	0.086	0.202	1	0.1885	0.0685	0.04	1	0.0435	0.193	0.1725	0.182	0.085	1	0.831	0.1345	0.0515	0.211	0.093	0.0325	0.1255	0.0345	0.109	0.082	0.148	0.1895	0.272	0.076	0.249	0.158	0.0045	1	0.139	0.1785	0.3015	0.379
Shigellosis	0.0175	0.008	0	0	0	0.0065	0.0045	0	0	0.975	1	0.029	0	0	0	0.001	1	0	0.003	0.068	1	0.017	0	0.0005	0	0.034	1	1	0.105	0.0015	0.0005	0.0045	0.0015	0.0135	0	0.0005	0.0015	0	0.0015	0.026	0.0025	0.0115	0.0805	0.0125	1	0.2555	0	0.0035	0
Focal adhesion	0.028	1	0.004	0	0.001	0.001	0.0805	0.018	0	0.958	0.146	0.117	0	0	0	0	1	0.002	0.0065	0.207	1	0.0475	0.0005	0.0405	0.001	0.0245	1	0.1255	0.015	0	0.2675	0.0055	0.008	0.1015	0	0.002	0.0095	0.0005	0.0005	0.1875	0.0045	0.048	0.243	0.0405	1	0.0325	0.0005	0.001	0.0625
ErbB signaling pathway	0.017	1	0.002	0	0.001	0.001	0.099	0	0.0005	0.947	0.2765	0.0535	0	0	0	0	1	0	0.0025	0.0035	1	0.0035	0	0.0065	0	0	1	0.0665	0.1765	0	0.0365	0	0	0.002	0	0.0015	0.0005	0	0.0015	0.043	0	0.003	0.0035	0.0005	1	0.002	0.0005	0.0185	0.0145
Glioma	0.0275	1	0.002	0	0.0005	0.002	0.053	0.002	0.0015	0.948	0.208	0.187	0.0005	0	0	0	1	0.0055	0	0.04	1	0.022	0.0005	0.1155	0	0.0025	1	0.6375	0.019	0	0.2405	0.0015	0	0.0265	0	0.0075	0.002	0.001	0.001	0.2465	0	0.0045	0.0165	0.0005	1	0.006	0.0015	0.0215	0.1265
Ribosome	1	1	1	1	1	1	1	1	1	1	1	1	1	1	1	1	0	1	1	1	1	1	1	1	1	1	1	1	1	1	1	1	1	1	1	1	1	1	1	1	1	1	1	1	1	1	1	1	1
Pathogenic Escherichia coli infection	0.077	1	0	0.002	0.0005	0.021	0.1425	0.0005	0	1	1	0.164	0	0.002	0.009	0.012	1	0	0.014	0.0335	1	0.0825	0.0205	0.0015	0.0025	0.028	1	0.0195	0.026	0.0145	0.001	0.014	0	0.0005	0.0725	0.003	0.104	0.188	0.0435	0.0195	0.084	0.1605	0.074	0.1335	1	0.033	0.011	0.1065	0.001
Endocytosis	0.112	1	0.0445	0.001	0.026	0.033	0.07	0.0315	0.0485	0.922	1	0.1855	0.0115	0.007	0	0.0005	1	0.001	0	0.3395	1	0.0385	0.0125	0.119	0.011	0.005	1	0.2555	0.0065	0.002	0.266	0.0005	0.0715	0.0845	0	0.04	0.0145	0.0215	0.004	0.0275	0.008	0.041	0.158	0.003	1	0.0045	0	0.0695	0.089
Wnt signaling pathway	0.003	1	0.3	0.0045	0.088	0.004	0.392	0.1145	0.185	1	0.1895	0.0225	0.037	0.1215	0.0085	0.029	1	0.006	0.225	0	1	0.0005	0.0415	0.029	0.0285	0.294	1	0.004	0.0035	0.0035	0.4945	0.0005	0	0.002	0.003	0.232	0.02	0.006	0.0425	0.014	0.043	0.3075	0.0155	0	0.1215	0.2345	0.01	0.0465	0.0835
RNA polymerase	1	1	1	1	1	1	1	1	1	1	1	1	1	1	1	1	1	1	1	1	0	1	1	1	1	1	1	1	1	1	1	1	1	1	1	1	1	1	1	1	1	1	1	1	1	1	1	1	1
Long-term potentiation	0.0265	1	0.0165	0.003	0.0515	0.0225	0.229	0.0025	0.0145	0.9485	1	0.041	0.0205	0.012	0.0015	0.0015	1	0.012	0.0125	0	1	0	0.033	0.0225	0.0075	0.007	1	0.1805	0.1025	0.001	0.0115	0	0	0.001	0.0005	0.1435	0.004	0	0.0065	0.0175	0.0005	0.0075	0	0	0.4135	0.0205	0.0125	0.038	0.142
Colorectal cancer	0.011	1	0.025	0	0	0	0.034	0.018	0.003	0.9345	0.1975	0.032	0.0005	0.0005	0	0.0005	1	0.045	0.026	0.132	1	0.0055	0	0.04	0.0025	0.0085	1	0.6305	0.111	0	0.4355	0.0015	0	0.0945	0	0.0005	0.007	0.003	0.001	0.374	0.0015	0.0075	0.023	0.0185	1	0.008	0.002	0.001	0.0255
Axon guidance	0.045	1	0.0205	0.0065	0.217	0.202	0.095	0.014	0.0865	0.972	0.097	0.072	0.001	0.093	0.014	0.063	1	0.02	0.2395	0.0085	1	0.005	0.126	0	0.0275	0.185	1	0.08	0.013	0.0265	0.246	0.007	0.195	0.027	0.0165	0.042	0.132	0.018	0.0975	0.1415	0.1075	0.4985	0.0605	0.017	1	0.2235	0.0235	0.263	0.0105
Fc gamma R-mediated phagocytosis	0.028	1	0.002	0.0005	0.011	0.039	0.1965	0.0045	0.0035	0.892	0.7535	0.165	0	0	0	0	1	0.0035	0.0235	0.0315	1	0.004	0.0025	0.017	0	0.0015	1	0.1835	0.2345	0.0005	0.4025	0.002	0.004	0.0175	0	0.0255	0.0005	0.0015	0.0015	0.1845	0.0025	0.0735	0.002	0.008	1	0.0175	0	0.183	0.0235
Thyroid cancer	0.0365	1	0.004	0.0005	0.003	0.0235	0.1255	0.0135	0.005	0.963	1	0.023	0.032	0.0475	0.0005	0.0005	1	0.107	0.0065	0.386	1	0.0595	0.0105	0.447	0.001	0	1	1	0.015	0.003	0.254	0.003	0.0185	0.041	0.0025	0.0475	0.023	0.0055	0.0025	0.035	0.004	0.0105	0.044	0.0125	1	0.0185	0.007	0.02	0.0395
RNA degradation	1	1	1	1	1	1	1	1	1	1	1	1	1	1	1	1	1	1	1	1	1	1	1	1	1	1	0	1	1	1	1	1	1	1	1	1	1	1	1	1	1	1	1	1	1	1	1	1	1
Vasopressin-regulated water reabsorption	0.168	1	0.094	0.0125	0.1525	0.014	0.2	0.1255	0.511	1	1	0.0955	0.442	0.176	0.075	0.1935	1	0.015	0.2295	0.0535	1	0.0385	0.095	0.193	0.0465	0.226	1	0	1	0.056	0.098	0.112	0.0225	0.0835	0.1615	0.1915	0.1425	0.4155	0.055	0.0195	0.127	0.1465	0.2185	0.099	0.081	0.1385	0.1185	0.0825	1
Ubiquitin mediated proteolysis	0.007	1	0.2875	0.0105	0.024	0.0115	0.1645	0.2045	0.412	1	0.0475	0.0525	0.0685	0.019	0.036	0.0095	1	0.006	0.0065	0.5655	1	0.169	0.02	0.4865	0.026	0.0135	1	1	0	0.0595	0.3515	0.038	0.161	0.224	0.008	0.0575	0.1335	0.0355	0.0375	0.113	0.079	0.1915	0.586	0.3355	1	0.03	0.022	0.191	0.2455
Neurotrophin signaling pathway	0.005	1	0.0045	0	0.0065	0.015	0.1325	0.0045	0.012	0.9495	0.2905	0.044	0	0	0.0005	0	1	0.005	0.005	0.0045	1	0.0025	0.0005	0.01	0.002	0.0035	1	0.105	0.2455	0	0.143	0	0.001	0.006	0	0.015	0.0055	0.0075	0.0115	0.2045	0.0045	0.025	0.0095	0	1	0.0235	0.0015	0.1315	0.011
Tight junction	0.099	1	0.037	0.01	0.1185	0.2635	0.303	0.277	0.0405	1	0.302	0.0565	0.003	0.307	0.0025	0.029	1	0.001	0.4515	0.382	1	0.019	0.249	0.2595	0.0725	0.026	1	0.077	0.4185	0.043	0	0.0275	0.3875	0.0745	0.019	0.343	0.2795	0.098	0.035	0.057	0.052	0.2275	0.0135	0.0715	1	0.0535	0.024	0.1095	0.0095
Melanogenesis	0.075	1	0.005	0	0.005	0.004	0.2805	0.0045	0.0655	0.9405	1	0.1135	0.01	0.0355	0	0.0005	1	0.014	0.0015	0.001	1	0.002	0.003	0.1015	0.002	0.0015	1	0.078	0.0285	0.0005	0.143	0	0	0.0205	0.001	0.0535	0.029	0.012	0.0005	0.04	0.0005	0.0035	0.0315	0.0015	0.323	0.006	0	0.072	0.0405
Pathways in cancer	0.0025	0.294	0.0065	0	0.002	0.001	0.11	0.0185	0.014	0.949	0.8155	0.0225	0	0.002	0	0	1	0	0.0135	0	1	0	0.0005	0.18	0.0045	0.0055	1	0.02	0.075	0.0065	0.2255	0	0	0.047	0	0.0145	0.023	0.0025	0.0035	0.011	0.006	0.0555	0.01	0	1	0.015	0.0025	0.024	0.1375
Gap junction	0.033	1	0.001	0.0035	0.0345	0.0075	0.1285	0.017	0.0935	0.956	1	0.043	0.0075	0.01	0.002	0.003	1	0	0.003	0.002	1	0.0005	0.018	0.1015	0.006	0.0305	1	0.0445	0.2315	0.008	0.281	0.0045	0.0115	0	0.0005	0.106	0.0355	0.0235	0.008	0.007	0.0075	0.098	0.0055	0.001	0.156	0.031	0.0165	0.0955	0.1005
VEGF signaling pathway	0.01	1	0.0025	0	0.0015	0.002	0.0795	0	0	0.9445	0.326	0.0235	0	0	0	0	1	0.007	0.0005	0.0015	1	0	0	0.003	0	0.0035	1	0.0715	0.06	0	0.017	0	0	0.0005	0	0.004	0	0	0.002	0.04	0.0005	0.0125	0	0	1	0.013	0.0005	0.004	0.0375
Pancreatic cancer	0.013	1	0.0145	0	0.032	0.025	0.0105	0.027	0.043	0.9665	0.049	0.093	0	0.0035	0.0045	0.009	1	0.0325	0.0275	0.3955	1	0.129	0	0.016	0.0285	0.149	1	1	0.192	0.02	0.204	0.1535	0.0225	0.2765	0.002	0	0.0455	0.0485	0.055	0.452	0.064	0.22	0.198	0.096	1	0.142	0.0205	0.113	0.052
Fc epsilon RI signaling pathway	0.026	1	0.006	0	0.011	0.036	0.194	0.0145	0.007	0.1375	0.382	0.0435	0	0.002	0	0.0005	1	0.0045	0.012	0.032	1	0.0025	0.0025	0.024	0.001	0.007	1	0.073	0.185	0.001	0.204	0.003	0.01	0.004	0	0.011	0	0.004	0.0035	0.091	0.0055	0.0385	0.0005	0.0005	1	0.0155	0	0.0705	0.0305
Phosphatidylinositol signaling system	0.0285	1	0.0685	0	0.031	0.027	1	0.01	0.07	1	1	0.1525	0.0065	0.0005	0	0.0015	1	0.084	0.113	0.002	1	0.003	0.007	0.0175	0.004	0.016	1	0.861	0.535	0.006	0.205	0.0115	0.002	0.032	0	0.0555	0.004	0	0.0065	0.3545	0.012	0.089	0.0455	0.0065	1	0.108	0	0.0455	0.427
Melanoma	0.0055	1	0.094	0	0.0095	0.002	0.09	0.025	0.029	0.9455	0.314	0.1055	0.0075	0	0.0025	0	1	0.029	0.0045	0.078	1	0.016	0.0025	0.1655	0.004	0.0035	1	0.031	0.1065	0.01	0.153	0	0.0315	0.1065	0	0.0605	0.0115	0.003	0	0.3145	0.0075	0.04	0.073	0.016	1	0.016	0.009	0.112	0.3205
Vibrio cholerae infection	0.0865	1	0.001	0.004	0.044	0.0155	0.0335	0.084	0.0095	1	1	0.071	0.0095	0.0825	0.007	0.073	1	0.0005	0.0655	0.042	1	0.0135	0.0475	0.0775	0.0405	0.0195	1	0.0175	0.1155	0.028	0.0795	0.014	0.002	0.0025	0.0155	0.155	0.0905	0.3175	0.062	0	0.029	0.044	0.003	0.013	0.1615	0.0295	0.197	0.166	0.0555
Non-small cell lung cancer	0.0325	1	0.003	0	0.004	0.0105	0.056	0.0065	0.008	0.9365	0.2235	0.039	0.001	0.001	0	0	1	0.0135	0.0125	0.0435	1	0.008	0.0015	0.109	0.0035	0.0025	1	0.15	0.4625	0.0035	0.216	0.002	0.004	0.016	0	0.0155	0.015	0.012	0.0025	0.0715	0	0.022	0.009	0.0045	1	0.0045	0.006	0.063	0.036
Acute myeloid leukemia	0.1485	1	0.03	0	0.0035	0.0155	0.1185	0.0305	0.026	0.933	0.1995	0.0915	0.0145	0.0205	0	0.001	1	0.1345	0.03	0.288	1	0.0165	0.001	0.3655	0.0175	0.0065	1	1	0.1055	0.007	0.485	0.001	0.0205	0.0955	0	0.031	0.028	0.0395	0.0035	0.191	0.0105	0	0.065	0.0055	1	0.0205	0.0105	0.055	0.186
Long-term depression	0.077	1	0.0145	0.009	0.0885	0.1685	0.3755	0.0665	0.2155	0.956	1	0.1515	0.051	0.313	0.001	0.011	1	0.0695	0.253	0.0215	1	0.001	0.071	0.173	0.003	0.028	1	0.3665	0.6895	0.008	0.0145	0.0235	0.012	0.0075	0	0.2955	0.0125	0.03	0.0405	0.0165	0.0065	0.139	0	0.0205	1	0.07	0.006	0.148	0.101
GnRH signaling pathway	0.0085	1	0.003	0	0.006	0.005	0.328	0.0025	0.0215	0.9565	1	0.004	0.01	0.0395	0	0	1	0.0425	0.0125	0	1	0	0.0105	0.0175	0.0035	0.0025	1	0.022	0.32	0	0.0475	0	0	0.0005	0.0005	0.0425	0.0015	0.009	0.002	0.019	0.001	0.0065	0.002	0	0.1855	0.013	0.0005	0.0265	0.188
SNARE interactions in vesicular transport	1	1	1	1	1	1	1	1	1	1	1	1	1	1	1	1	1	1	1	0.1175	1	0.414	1	1	1	1	1	0.207	1	1	1	0.32	1	0.1805	1	1	1	1	1	0.1645	1	1	1	0.179	0	1	1	0.2895	1
Bladder cancer	0.007	0.3185	0.019	0.0065	0.006	0.0195	0.115	0.0895	0.0885	0.939	1	0.048	0.087	0.0505	0.009	0.001	1	0.024	0.0025	0.304	1	0.0525	0.024	0.375	0.0065	0.02	1	1	0.044	0.032	0.134	0.002	0.0615	0.0715	0.009	0.1175	0.0505	0.057	0.0215	0.108	0.0135	0.049	0.0345	0.0165	1	0	0.072	0.146	0.3945
T cell receptor signaling pathway	0.0035	1	0.0805	0	0.004	0.004	0.266	0.0025	0.013	0.955	0.2735	0.0425	0	0	0.001	0.0005	1	0.0025	0.005	0.001	1	0.0025	0.0005	0.0025	0	0.0135	1	0.097	0.0015	0.001	0.0205	0	0.0045	0.0365	0	0.003	0.003	0	0.013	0.2445	0.005	0.066	0.0045	0.001	1	0.061	0	0.0285	0.0345
Insulin signaling pathway	0.0895	1	0.206	0.0005	0.0365	0.0115	0.0555	0.0605	0.1795	0.929	0.1435	0.0635	0.0045	0.002	0.003	0.006	1	0.04	0.024	0.075	1	0.0135	0.0025	0.331	0.045	0.054	1	0.197	0.011	0.011	0.154	0.019	0.014	0.106	0.001	0.047	0.0615	0.0055	0.022	0.338	0.0585	0.097	0.0785	0.0015	0.305	0.114	0.0085	0	0.1485
Epithelial cell signaling in Helicobacter pylori infection	0.0115	0.096	0.008	0.014	0.0445	0.159	0.207	0.0855	0.0505	1	0.1585	0.449	0	0.0595	0.022	0.055	1	0.002	0.3625	0.0195	1	0.4085	0.015	0.009	0.0585	0.039	1	1	0.3345	0.034	0.01	0.0545	0.1575	0.185	0.047	0.0925	0.1485	0.3975	0.137	0.1	0.1375	0.4025	0.118	0.1325	1	0.3015	0.0525	0.2635	0
mTOR signaling pathway	0.021	1	0.089	0.0005	0.0045	0.0045	0.052	0.0095	0.012	0.9545	0.0965	0.0755	0.0005	0	0.001	0.0005	1	0.081	0.0155	0.1705	1	0.013	0.0005	0.094	0.0025	0.0155	1	1	0.028	0.0075	0.2435	0.0055	0.002	0.146	0	0.002	0.0095	0.002	0.012	0.4435	0.005	0.031	0.083	0.0355	1	0.043	0.006	0.024	0.1885
Chronic myeloid leukemia	0.0255	1	0.061	0.0005	0.0065	0.0115	0.108	0.049	0.0425	0.962	0.172	0.1645	0.006	0.0005	0.005	0.001	1	0.029	0.0005	0.2135	1	0.141	0	0.2345	0.021	0.0065	1	1	0.1245	0.03	0.2735	0.004	0.0145	0.232	0.002	0.004	0.039	0.0085	0.0135	0.4545	0.0185	0.048	0.179	0.069	1	0.033	0.0085	0.134	0.1345
Arrhythmogenic right ventricular cardiomyopathy (ARVC)	0.272	1	0.0535	0.332	0.062	0.2135	1	0.1295	0.001	1	1	0.4795	0.002	0.1865	0.075	0.549	1	0.006	0.1495	0.566	1	0.1325	0.2005	0.0865	0.3025	0.442	1	0.353	0.6275	0.237	0.5675	0.4715	0.118	0.299	0.0175	0.593	0.227	0.3615	0.1445	0.289	0.5055	0.1165	0.476	0.2365	1	0.3285	0.146	0.0515	0.366
Protein export	1	1	1	1	1	1	0.034	1	1	1	1	1	1	1	1	1	1	1	1	1	1	1	1	1	1	1	1	1	1	1	1	1	1	1	1	1	1	1	1	0.0595	1	1	1	1	1	1	1	1	1
B cell receptor signaling pathway	0.093	1	0.01	0.0005	0.091	0.137	0.0295	0.129	0.169	0.948	0.3865	0.098	0	0.0115	0.0115	0.043	1	0.012	0.2655	0.011	1	0.0365	0.0045	0.019	0.0795	0.0695	1	0.015	0.0095	0.057	0.1805	0.019	0.0355	0.1455	0.0025	0.023	0.0965	0.0705	0.105	0.363	0.1095	0.2565	0.0525	0.022	1	0.0985	0.0205	0.3165	0.0765
Lysosome	0.225	1	0.642	1	1	1	1	0.5875	1	1	1	1	1	1	1	1	1	1	0.691	1	1	1	1	1	1	1	1	1	1	0.162	0.37	1	1	1	1	1	1	1	1	1	1	1	1	1	1	1	1	1	1
Adipocytokine signaling pathway	0.019	1	0.0315	0	0.0285	0.0485	0.1485	0.0405	0.0895	0.094	0.3245	0.051	0.0115	0.0065	0.002	0.006	1	0.192	0.023	0.169	1	0.08	0.0005	0.093	0.0105	0.128	1	1	0.0565	0.0335	0.449	0.03	0.1815	0.082	0.001	0.0265	0.014	0.007	0.0195	0.2405	0.0785	0.177	0.191	0.047	1	0.191	0.0035	0.001	0.2975
Progesterone-mediated oocyte maturation	0.124	1	0.256	0.015	0.064	0.1	0.1185	0.0655	0.0495	0.974	0.673	0.538	0	0.03	0.008	0.0035	1	0.237	0.1115	0.006	1	0.197	0.02	0.2265	0.0155	0.021	1	0.174	0	0.0485	0.22	0.0295	0.031	0.081	0.012	0.083	0.0515	0.012	0.0865	0.0555	0.0155	0.1045	0.1145	0.018	0.5925	0.101	0.0715	0.4325	0.0545
Type II diabetes mellitus	0.0195	1	0.0935	0.023	0.0385	0.148	0.3925	0.0725	0.0235	0.3925	1	0.2865	0.006	0.012	0.0125	0.0115	1	0.02	0.09	0.143	1	0.0385	0.023	0.1825	0.039	0.005	1	1	0.0515	0.0975	0.43	0.016	0.079	0.053	0.005	0.1215	0.059	0.033	0.113	0.2495	0.0475	0.114	0.009	0.003	1	0.0725	0.143	0.3245	0.16
Non-homologous end-joining	1	1	1	1	1	1	1	1	1	1	1	1	1	1	1	1	1	1	1	1	1	1	1	1	1	1	1	1	1	1	1	1	1	1	1	1	1	1	1	1	1	1	1	1	1	1	1	1	1
Collecting duct acid secretion	1	1	1	1	1	1	1	1	1	1	1	1	1	1	1	1	1	1	1	1	1	1	1	1	1	1	1	1	1	1	1	1	1	1	1	1	1	1	1	1	1	1	1	1	1	1	1	1	1
Dorso-ventral axis formation	1	1	0.001	0	0.001	0.013	0.3675	0.006	0.004	0.9765	1	0.0065	0.003	0.006	0.001	0.001	1	0.012	0.0055	0.2555	1	0.0235	0.0035	0.2655	0.0005	0.0015	1	1	0.0525	0.004	0.057	0	0.013	0.008	0.0005	0.015	0.0155	0.002	0.003	0.009	0.001	0.0025	0.0865	0.006	1	0.016	0.0025	0.034	0.008
Circadian rhythm - mammal	1	1	0.1725	0.086	0.0295	0.012	0.0405	1	0.0695	1	1	1	0.0035	0.018	0.213	0.295	1	0	0.009	0.0265	1	1	0.001	1	1	0.034	1	1	0.1115	0.0665	0.2805	0.735	0.004	0.2485	1	0.0235	1	1	0.0875	1	1	1	1	1	1	0.047	0.033	1	0.001
Phagosome	0.2775	0.307	0.013	0.0255	0.065	0.069	0.337	0.0435	0	1	1	0.918	0.0005	0.013	0.004	0.0335	1	0	0.0035	0.4595	1	0.0485	0.0415	0.0245	0.0285	0.297	1	0.4245	0.206	0.1155	0.1105	0.6635	0.0095	0.238	0.028	0.0715	0.198	0.207	0.0125	0.1425	0.072	0.3445	0.791	0.464	0.086	0.8275	0.001	0.0265	0.0145
Chagas disease	0.009	0.642	0.133	0.0015	0.0395	0.17	0.544	0.073	0.0405	0.939	0.8535	0.354	0.008	0.002	0.0245	0.023	1	0.024	0.1145	0.101	1	0.031	0.007	0.212	0.0085	0.0185	1	0.1305	0.174	0.1755	0.0645	0.026	0.0225	0.045	0.001	0.075	0.0165	0.043	0.1635	0.198	0.0455	0.1985	0.0035	0.0085	1	0.1645	0.154	0.291	0.1005
Aldosterone-regulated sodium reabsorption	0.0125	1	0.0205	0	0.003	0.0135	0.3455	0.0035	0.002	0.9785	1	0.069	0.0005	0.0005	0.001	0	1	0.016	0.0005	0.0345	1	0.012	0	0.056	0.001	0	1	0.1025	0.478	0.008	0.096	0.0005	0.001	0.015	0	0.013	0.005	0.0015	0.0025	0.0955	0	0.004	0.022	0.0085	1	0.0235	0.0055	0.0465	0.035
Basal transcription factors	1	1	1	1	1	1	1	1	1	1	1	1	1	1	1	1	1	1	1	1	1	1	1	1	1	1	1	1	1	1	1	1	1	1	1	1	1	1	1	1	1	1	1	1	1	1	1	1	1
Peroxisome	0.048	1	1	0.1625	1	0.7595	0.2255	1	1	1	1	0.412	0.178	0.442	1	0.295	1	0.644	0.1135	0.3865	1	0.2635	0.2055	0.35	0.156	0.0865	1	1	1	0.0865	1	0.135	0.0735	1	0.501	0.042	0.4315	0.093	1	1	0.7015	0.119	1	0.0285	1	1	0.205	0.1595	0.4855
Small cell lung cancer	0.0515	1	0.066	0.008	0.0795	0.285	0.2065	0.5055	0.0035	1	0.748	0.407	0.0015	0.0555	0.0945	0.076	1	0.0315	0.2325	0.4615	1	0.074	0.0145	0.302	0.2645	0.06	1	1	0.085	0.3145	0.3725	0.086	0.0385	0.2785	0.0305	0.061	0.193	0.1955	0.382	0.2	0.1325	0.515	0.3365	0.088	1	0.149	0.255	0.209	0.5195
Leukocyte transendothelial migration	0.0295	1	0.196	0.0055	0.062	0.1135	0.9525	0.2655	0.0085	1	1	0.1285	0.0005	0.0735	0.001	0.0045	1	0.0025	0.4995	0.104	1	0.0065	0.042	0.314	0.0285	0.0225	1	0.007	0.3655	0.0165	0.547	0.003	0.0645	0.018	0	0.21	0.041	0.04	0.016	0.1085	0.01	0.0545	0.0005	0.0025	1	0.1315	0.011	0.2345	0.1085
Mismatch repair	1	1	1	1	1	1	1	1	1	1	1	1	1	1	1	1	1	1	1	1	1	1	1	1	1	1	1	1	1	1	1	1	1	1	1	1	1	1	1	1	1	1	1	1	1	1	1	1	1
Amyotrophic lateral sclerosis (ALS)	0.0505	1	0.0305	0.1105	0.1405	0.0755	0.187	0.279	0.1705	0.1605	0.171	0.6555	0.0185	0.5065	0.101	0.434	1	0.308	0.1555	0.0485	1	0.33	0.1325	0.1605	0.198	0.0895	1	0.6735	0.218	0.14	0.1415	0.247	0.0515	0.4725	0.193	0.025	0.159	0.4215	0.244	0.638	0.1925	0.2515	0.342	0.107	1	0.183	0.341	0.45	0.231
Oocyte meiosis	0.0795	1	0.0115	0.0725	0.016	0.0835	0.37	0.1415	0.658	0.8935	1	0.061	0.014	0.1565	0.005	0.0165	1	0.021	0.0645	0.001	1	0.001	0.0055	0.045	0.023	0.0235	1	0.608	0.001	0.0035	0.0285	0.0045	0	0.0295	0.0005	0.255	0.0045	0.0505	0.1315	0.1995	0.014	0.0295	0.0045	0	0.448	0.022	0.0215	0.139	0.0175
Nucleotide excision repair	0.005	1	0.2855	0.217	0.0385	0.0085	0.531	1	1	1	1	1	0.109	0.4535	0.2115	0.0435	1	1	0.037	0.126	1	1	0.017	1	1	0.0385	1	1	0.4615	0.025	0.2065	1	0.2515	0.2005	1	0.1555	1	1	0.2605	1	0.365	0.5095	1	1	1	0.0945	0.134	1	1
MAPK signaling pathway	0.1075	1	0.116	0.009	0.102	0.043	0.4225	0.2995	0.3775	0.91	0.741	0.119	0.056	0.2055	0.0155	0.0035	1	0.2805	0.009	0.1135	1	0.0285	0.2705	0.341	0.067	0.056	1	0.478	0.004	0.0905	0.275	0.0045	0.078	0.169	0.0265	0.253	0.1045	0.0635	0.0475	0.174	0.0285	0.2335	0.1715	0.0785	0.426	0.0565	0.0665	0.4475	0.0415
Homologous recombination	1	1	1	1	1	1	1	1	1	1	1	1	1	1	1	1	1	1	1	1	1	1	1	1	1	1	1	1	1	1	1	1	0.441	1	1	0.159	1	1	1	1	1	1	1	1	1	1	1	1	1
Cell cycle	0.0955	1	0.4645	0.079	0.0105	0.001	0.1525	0.767	0.2695	1	1	0.1585	0.396	0.3405	0.296	0.022	1	0.01	0.076	0.133	1	0.669	0.0565	0.298	0.2185	0.1905	1	0.125	0.0015	0.1775	0.492	0.0765	0.0635	0.432	0.26	0.1	0.1545	0.666	0.222	1	0.016	0.2935	0.4475	0.156	1	0.0565	0.416	0.24	0.829
Hypertrophic cardiomyopathy (HCM)	1	1	0.289	0.669	0.697	0.7995	0.2835	0.8875	0.0895	0.2645	1	0.554	0.093	0.8385	0.1295	0.6455	1	0.08	0.106	0.3075	1	0.13	0.36	0.301	0.8115	0.056	1	1	1	0.4485	0.867	0.1805	0.732	0.1955	0.052	0.234	0.276	0.943	0.586	0.411	0.3245	0.4385	0.4265	0.1535	1	0.2315	0.3	0.0825	0.562
Basal cell carcinoma	0.177	1	0.675	0.48	0.5985	0.707	0.6425	0.1025	0.8585	1	1	0.7275	0.036	0.6485	0.403	0.673	1	0.363	0.97	0.0675	1	0.1775	0.4375	0.224	0.06	0.9175	1	0.813	0.8355	0.0335	0.9385	0.581	0.0745	0.4805	0.51	0.034	0.096	0.115	0.6665	0.532	0.8945	0.7625	0.572	0.118	1	0.7945	0.563	0.6165	0.55
Base excision repair	1	1	1	1	1	1	1	1	1	1	1	1	1	1	1	1	1	1	1	1	1	1	1	1	1	1	1	1	1	1	1	1	1	1	1	1	1	1	1	1	1	1	1	1	1	1	1	1	1
Regulation of autophagy	0.414	1	0.7835	0.796	0.816	0.819	1	0.8135	0.799	0.9805	1	0.907	0.9415	0.812	0.7775	0.7835	1	1	0.665	0.4055	1	0.6835	0.7695	0.909	0.7665	0.8795	1	0.499	1	0.8025	0.774	0.726	0.9275	0.8795	0.645	0.9285	0.804	0.6505	0.7725	0.6665	0.8065	0.92	0.8425	0.8435	1	0.8285	0.722	0.9185	0.8345
Carbohydrate digestion and absorption	0.0795	1	0.617	0.0175	0.107	0.0915	0.06	0.131	0.0715	1	0.2035	0.13	0.0385	0.026	0.0175	0.014	1	0.1765	0.281	0.0095	1	0.023	0.018	0.1115	0.075	0.081	1	0.822	0.3595	0.0375	0.447	0.037	0.0255	0.227	0.005	0.0625	0.085	0.0075	0.095	0.319	0.062	0.1925	0.231	0.047	1	0.2355	0.025	0.1195	0.36
DNA replication	1	1	1	1	0.2265	0.4175	1	1	1	1	1	1	1	0.7245	1	0.67	1	1	1	0.597	1	1	0.283	1	1	0.425	1	1	1	1	0.436	1	0.9025	1	1	0.715	1	1	0.7095	1	0.676	0.6935	1	1	1	0.589	0.346	1	1
Toll-like receptor signaling pathway	0.0295	0.189	0.0275	0.002	0.006	0.1175	0.3	0.0365	0.003	0.7945	0.491	0.0735	0.01	0.0025	0.0045	0.0015	1	0.075	0.052	0.3175	1	0.031	0.0015	0.1325	0.006	0.032	1	1	0.189	0.0705	0.277	0.0065	0.01	0.1115	0.0015	0.011	0.014	0.004	0.0495	0.4745	0.011	0.132	0.0165	0.0195	1	0.175	0.1085	0.09	0.192
Calcium signaling pathway	0.123	1	0.009	0.004	0.113	0.0895	0.2915	0.0515	0.0735	1	0.188	0.4745	0.0295	0.067	0.0045	0.109	1	0.0325	0.123	0.0225	1	0.0355	0.079	0.1345	0.033	0.0345	1	0.1635	0.2885	0.081	0.3795	0.057	0.02	0.106	0.002	0.356	0.0375	0.199	0.04	0.1155	0.041	0.0825	0.091	0.007	0.2345	0.042	0.0095	0.447	0.5415
Dilated cardiomyopathy	0.93	1	0.1355	0.2345	0.187	0.383	0.731	0.523	0.017	0.513	1	0.477	0.042	0.5425	0.0385	0.1335	1	0.047	0.0295	0.028	1	0.1265	0.319	0.348	0.401	0.2165	1	0.2725	1	0.134	0.596	0.401	0.58	0.149	0.0265	0.3255	0.202	0.2985	0.121	0.0805	0.1565	0.1925	0.7925	0.143	0.6305	0.157	0.0905	0.0425	0.519
NOD-like receptor signaling pathway	0.0125	0.228	0.2635	0.032	0.0485	0.467	0.5395	0.1415	0.0035	0.8705	0.7065	0.349	0.017	0.1045	0.3075	0.106	1	0.088	0.4675	0.188	1	0.7845	0.0525	0.2345	0.1185	0.2055	1	1	0.1835	0.4435	0.086	0.0945	0.4505	0.7565	0.5155	0.1785	0.567	1	0.606	1	0.2985	0.7495	0.3685	0.5685	1	0.439	0.6895	0.224	0.5295
Proximal tubule bicarbonate reclamation	0.001	1	1	1	1	0	1	1	1	1	1	1	1	1	1	1	1	1	1	1	1	1	1	1	1	0.0035	1	1	1	1	1	1	0.0035	1	1	1	1	1	1	1	0.18	1	1	1	1	1	1	0.0015	1
Vascular smooth muscle contraction	0.116	1	0.06	0.0185	0.0745	0.306	0.5115	0.032	0.052	0.932	1	0.128	0.003	0.045	0.0275	0.0325	1	0.017	0.104	0.017	1	0.006	0.0365	0.13	0.139	0.022	1	0.446	0.166	0.032	0.155	0.0475	0.019	0.0485	0.0085	0.176	0.0685	0.143	0.0295	0.1125	0.077	0.042	0.0165	0.0075	0.452	0.0615	0.0435	0.2055	0.347
Gastric acid secretion	0.033	1	0.064	0.003	0.0465	0.066	0.2465	0.0365	0.0445	1	1	0.0215	0.125	0.1015	0	0.001	1	0.03	0.0485	0	1	0	0.017	0.0155	0.0035	0.036	1	0.114	0.121	0.002	0.251	0.0015	0.001	0.002	0	0.098	0.0035	0.0005	0.0055	0.0335	0.0015	0.0245	0.0025	0	0.3465	0.078	0.0005	0.04	0.203
Toxoplasmosis	0.049	0.077	0.2215	0.0875	0.2975	0.5465	0.371	0.2925	0.0695	0.8095	0.1165	0.4895	0.0025	0.058	0.2025	0.2695	1	0.08	0.084	0.642	1	0.2095	0.071	0.549	0.53	0.173	1	0.269	0.4345	0.5315	0.5535	0.239	0.141	0.5835	0.113	0.078	0.561	0.6355	0.455	0.453	0.3925	0.705	0.3925	0.475	1	0.3955	0.468	0.6525	0.401
RIG-I-like receptor signaling pathway	0.124	0.268	0.4815	0.0175	0.1855	0.468	0.755	0.7845	0.2945	0.3065	0.879	0.6485	0.1405	0.087	0.4515	0.1455	1	0.2905	0.4625	0.5515	1	0.815	0.03	0.6365	0.715	0.397	1	1	0.2245	0.8005	0.264	0.1255	0.4035	0.7725	0.605	0.189	0.774	0.772	0.3885	0.397	0.2605	0.583	0.4815	0.814	1	0.634	0.786	0.398	0.873
Salivary secretion	0.0985	1	0.041	0.0225	0.1465	0.0685	0.206	0.021	0.043	1	1	0.1135	0.0085	0.204	0.0255	0.085	1	0.0165	0.075	0.017	1	0.0225	0.1135	0.1055	0.1665	0.013	1	0.0265	0.26	0.0625	0.3245	0.0235	0.01	0.0045	0.0255	0.3685	0.079	0.3175	0.045	0.03	0.026	0.0285	0.013	0.0045	0.2985	0.028	0.1	0.1985	0.202
Prion diseases	0.131	1	0.022	0.0035	0.0195	0.0075	0.131	0.114	0.3195	0.9515	0.1245	0.0095	0.0985	0.1585	0.027	0.039	1	0.025	0.07	0.0375	1	0.004	0.0355	0.0385	0.005	0.081	1	0.023	0.5995	0.023	0.058	0.0205	0.024	0.009	0.0035	0.132	0.044	0.1175	0.1275	0.0225	0.0315	0.112	0.0175	0.024	0.1485	0.0865	0.0425	0.1755	0.4985
Apoptosis	0.2535	1	0.4865	0.001	0.1695	0.144	0.0865	0.2285	0.1335	0.112	0.664	0.725	0.0205	0.02	0.093	0.0625	1	0.0935	0.2575	0.093	1	0.2735	0.0045	0.2115	0.1495	0.048	1	0.657	0.105	0.1445	0.196	0.35	0.0705	0.588	0.015	0.0335	0.1025	0.111	0.209	0.787	0.182	0.3435	0.3965	0.234	0.5235	0.077	0.0655	0.0995	0.354
Leishmaniasis	0.268	0.3865	0.0205	0.005	0.013	0.126	0.3135	0.1075	0.011	0.084	1	0.0925	0.0025	0.071	0.0005	0.01	1	0.139	0.005	0.17	1	0.093	0.0075	0.114	0.006	0.0515	1	0.2325	0.7825	0.0535	0.7085	0.007	0.0455	0.1035	0.0185	0.025	0.12	0.0435	0.018	0.2485	0.016	0.1005	0.1295	0.1325	1	0.209	0.037	0.033	0.0275
Pancreatic secretion	0.04	1	0.4505	0.052	0.3605	0.3615	0.3885	0.4545	0.521	1	1	0.248	0.131	0.45	0.0125	0.046	1	0.1675	0.753	0.002	1	0.0035	0.2485	0.095	0.031	0.392	1	0.5485	0.7015	0.025	0.059	0.073	0.0055	0.088	0.0015	0.3125	0.0055	0.0255	0.094	0.0825	0.0415	0.571	0.074	0.0325	1	0.7285	0.0135	0.156	0.465
Cardiac muscle contraction	1	1	0.2405	0.8575	0.8035	0.9215	1	0.5505	0.1985	1	1	0.9005	0.0715	0.298	0.652	0.944	1	0.073	0.6905	0.568	1	0.97	0.9685	0.536	1	0.5195	1	1	1	0.7985	0.127	0.872	0.797	0.848	0.837	0.8365	0.7335	0.8725	0.7425	0.295	0.6375	0.6505	0.775	0.876	1	0.7495	0.45	0.994	1
Viral myocarditis	0.3845	1	0.0505	0.2675	0.56	0.6925	0.5955	0.2565	0.1765	1	0.685	0.4165	0.0115	0.077	0.509	0.5245	1	0.0065	0.951	0.7955	1	0.4415	0.7215	0.094	0.5895	0.6105	1	1	0.3725	0.4155	0.0445	0.828	0.745	0.446	0.279	0.3775	0.6915	0.4985	0.519	0.1785	0.5755	0.883	0.455	0.7265	1	0.5445	0.57	0.75	0.31
ECM-receptor interaction	0.1045	1	0.391	0.621	0.2735	0.586	1	0.905	0.042	1	1	1	0.015	0.8075	0.3575	0.77	1	0.222	0.325	0.6295	1	0.2415	0.808	0.2605	0.8065	0.1175	1	1	1	0.5645	0.9585	0.7045	0.451	0.3795	0.1105	0.958	0.384	0.9625	0.901	0.5905	0.638	1	0.7075	0.502	1	0.8595	1	0.174	0.6525
TGF-beta signaling pathway	0.0195	1	0.0535	0.005	0.0235	0.051	0.8875	0.391	0.0025	0.5005	1	0.1235	0.0105	0.1205	0.112	0.161	1	0.2375	0.009	0.6525	1	0.0705	0.041	0.527	0.055	0.092	1	1	0.6485	0.445	0.2845	0.054	0.0715	0.127	0.4005	0.005	0.4245	0.9585	0.198	0.054	0.13	0.0765	0.262	0.486	1	0.217	0.265	0.2725	0.0865
p53 signaling pathway	0.039	1	0.356	0.145	0.2705	0.019	0.1195	0.915	0.7885	1	0.075	0.358	0.4205	0.7065	0.464	0.0695	1	0.096	0.3925	0.2175	1	0.255	0.1755	0.525	0.352	0.265	1	1	0.0735	0.243	0.626	0.251	0.4285	0.526	0.189	0.4775	0.44	0.478	0.653	0.651	0.4015	0.5185	0.5995	0.5435	1	0.298	0.4315	0.4135	0.8465
ABC transporters	1	1	1	1	1	1	1	1	1	1	1	0.369	1	1	1	1	1	1	1	1	1	0.3065	1	1	1	1	1	1	1	1	1	1	1	1	1	1	1	1	1	1	1	1	0.1965	0.3715	1	1	1	1	1
Renin-angiotensin system	0.6345	1	0.579	1	1	1	1	0.871	1	1	1	0.924	1	1	1	1	1	1	0.5905	1	1	0.7365	1	1	1	1	1	1	1	1	0.3015	0.563	1	0.98	1	1	1	1	1	1	1	1	0.845	0.7285	1	1	1	1	1
Chemokine signaling pathway	0.06	0.0325	0.019	0.001	0.037	0.047	0.219	0.026	0.0935	0.9485	0.3095	0.0315	0	0.0055	0.0005	0.0005	1	0.0115	0.076	0.0005	1	0.0005	0.007	0.076	0.001	0.0065	1	0.226	0.14	0.001	0.194	0.0115	0.0095	0.0205	0	0.022	0.0145	0	0.0095	0.0245	0.014	0.1735	0.026	0.0005	0.288	0.0445	0	0.1425	0.1155
Notch signaling pathway	0.149	0.1295	0.794	0.4245	0.5705	0.1875	0.7975	0.3565	0.7785	1	1	0.8475	0.132	0.4965	0.573	0.0655	1	0.323	1	0.3815	1	0.9345	0.6855	0.4525	0.309	0.5975	1	0.6575	1	0.139	0.9475	0.4625	0.386	0.6175	0.673	0.1545	0.45	1	0.0595	0.5975	0.044	0.6915	1	0.828	1	0.035	0.266	0.7695	0.5525
Amoebiasis	0.1825	0.323	0.0665	0.032	0.2725	0.5115	0.4645	0.6705	0.0185	0.6815	0.9255	0.458	0.004	0.344	0.0875	0.151	1	0.1095	0.471	0.074	1	0.113	0.046	0.36	0.166	0.263	1	0.306	0.256	0.2415	0.7565	0.3255	0.1155	0.326	0.0435	0.1615	0.2875	0.159	0.3	0.398	0.27	0.5765	0.199	0.204	0.39	0.509	0.145	0.5215	0.619
Cytosolic DNA-sensing pathway	0.635	1	0.541	0.2155	0.716	0.938	0.652	0.458	1	1	1	0.5265	0.7655	0.3415	0.846	0.7435	1	0.1805	0.7005	0.9895	1	1	0.23	0.7755	0.9985	0.3185	1	1	0.626	0.9715	0.5565	1	0.8395	1	0.7485	0.6205	0.814	1	0.82	1	0.805	0.9525	0.337	0.6775	1	0.4285	0.948	0.7265	0.8965
Natural killer cell mediated cytotoxicity	0.5895	1	0.005	0	0.0245	0.097	0.2175	0.0955	0.1165	0.441	0.572	0.602	0.002	0.0335	0	0.005	1	0.1245	0.135	0.19	1	0.1875	0.0105	0.1835	0.007	0.001	1	0.7215	0.6075	0.0175	0.5335	0.1305	0.0745	0.1825	0.0075	0.0245	0.0435	0.224	0.0135	0.434	0.015	0.054	0.3545	0.0925	1	0.0365	0.0005	0.255	0.0285
PPAR signaling pathway	0.0985	1	0.1385	0.1305	0.135	0.122	1	0.3065	0.295	1	1	0.1605	0.994	0.33	0.194	0.2725	1	1	0.5135	0.4115	1	1	0.1545	1	0.417	0.171	1	1	1	0.335	0.3045	0.0255	0.295	1	0.1655	0.4075	0.4565	0.212	0.2905	1	0.829	0.2385	1	0.3685	1	0.743	0.19	0.29	0.685
Jak-STAT signaling pathway	0.6865	1	0.916	0.4615	0.8405	0.8865	0.1165	0.977	0.74	0.125	0.693	0.9255	0.8495	0.945	0.773	0.5625	1	0.2695	0.347	0.96	1	0.967	0.5835	0.9805	0.8425	0.6	1	1	0.2865	0.879	0.9945	0.633	0.941	0.99	0.373	0.99	0.937	0.87	0.642	0.949	0.872	0.9845	0.9815	0.893	1	0.8475	0.65	0.31	0.993
Antigen processing and presentation	0.2075	1	0.1015	0.3315	0.2015	0.3935	0.279	0.032	1	0.432	1	0.3215	0.397	0.7115	0.2635	0.3135	1	1	0.3525	0.4395	1	0.29	0.595	0.389	0.062	0.362	1	0.2315	1	0.383	1	0.2845	0.312	0.2705	0.3215	0.3095	0.696	1	0.139	1	0.198	0.3195	0.324	0.5145	1	0.254	0.4875	0.3545	0.0815
Cell adhesion molecules (CAMs)	1	1	0.024	0.275	0.5915	0.5755	1	0.0785	0	1	1	1	0.0005	0.0335	0.0095	0.47	1	0.0045	0.202	0.272	1	0.0245	0.3525	0.0575	0.2455	0.2775	1	1	1	0.1545	0.585	0.417	0.174	0.3225	0.0025	0.785	0.223	0.4765	0.5155	0.0965	0.456	0.853	0.2355	0.105	1	1	0.21	0.086	0.057
Taste transduction	0.571	1	0.8355	0.092	0.4265	0.532	0.6655	0.1745	0.4875	1	1	0.4825	0.9135	0.4785	0.0505	0.1255	1	0.466	0.533	0.0275	1	0.1805	0.2705	0.1015	0.0945	0.8465	1	0.8615	0.8155	0.108	0.3135	0.615	0.3245	0.5025	0.0345	0.4515	0.2175	0.0475	0.158	0.3495	0.283	0.5595	0.4645	0.319	0.678	0.715	0.012	0.4455	0.372
Malaria	0.1295	0.096	0.6455	0.8805	0.934	0.996	0.2825	0.9875	0.9095	0.464	1	0.513	0.5095	0.976	0.9695	0.963	1	0.7705	0.665	0.9875	1	0.6455	0.8785	0.8715	0.903	0.5615	1	1	0.8705	0.9895	0.9995	0.6295	0.988	0.7885	0.9615	0.5885	0.985	0.9575	0.9585	0.8175	0.9665	0.9875	0.7265	0.9035	1	0.7645	0.9775	0.975	0.965
Phototransduction	0.2995	1	1	0.5105	0.554	0.6965	1	0.265	0.649	1	1	0.4465	1	0.6075	0.2785	0.2155	1	1	0.088	0.1825	1	0.245	0.455	0.346	0.435	0.2395	1	0.9505	1	0.453	0.8595	0.1885	0.141	0.21	0.22	0.697	0.3165	0.2635	0.3165	0.6355	0.2225	0.3245	0.3	0.1475	1	0.3225	0.223	0.7995	0.4185
Systemic lupus erythematosus	0.453	1	0.203	0.0615	0.1475	0.234	0.2215	0.754	0.192	0.127	1	0.297	0.2325	0.626	0.129	0.3905	1	0.1695	0.2655	0.17	1	0.248	0.0785	0.128	0.1735	0.101	1	1	1	0.364	0.9175	0.368	0.275	0.188	0.3875	0.1185	0.49	0.65	0.1	0.5435	0.1675	0.129	0.4255	0.403	1	0.058	0.345	0.1595	0.2475
Primary immunodeficiency	0.5955	1	0.576	0.506	0.7895	0.7945	0.656	0.728	0.9265	1	1	0.7195	0.9305	0.8085	0.621	0.634	1	0.233	0.514	1	1	1	0.6565	0.6115	0.6995	1	1	0.92	0.6745	0.787	0.8065	0.7605	0.9825	0.401	0.3705	0.883	0.82	0.508	0.588	0.5225	0.708	0.914	0.2445	0.586	1	1	0.7625	0.8645	0.895
Hematopoietic cell lineage	0.341	1	0.4305	0.1745	0.258	0.584	0.4405	0.6685	0.422	0.842	0.986	0.817	0.3875	0.818	0.225	0.1115	1	0.154	0.1705	0.384	1	0.22	0.281	0.5055	0.371	0.2155	1	1	0.2875	0.4265	0.935	0.029	0.881	0.2295	0.0605	0.72	0.3805	0.18	0.1405	0.5515	0.2055	0.6015	0.3305	0.1395	1	0.072	0.3705	0.32	0.9245
Type I diabetes mellitus	0.4355	1	0.2075	0.261	0.458	0.719	0.2245	0.7355	0.7665	0.229	0.958	0.659	0.3265	0.673	0.2635	0.4475	1	1	0.5165	0.0765	1	0.4185	0.482	0.1725	0.2195	0.3585	1	1	1	0.494	1	0.1885	0.654	0.429	0.229	0.452	0.45	0.4725	0.5415	1	0.496	0.5755	0.386	0.4095	1	0.333	0.5865	0.3125	0.5
Asthma	1	1	0.454	0.522	0.528	0.771	0.7475	0.834	1	0.738	1	0.7075	0.715	0.8205	0.668	0.654	1	1	0.4	0.608	1	0.6295	0.7095	0.7565	0.4045	0.6515	1	1	1	0.7415	1	0.579	0.763	0.63	0.69	0.6645	0.743	1	0.6085	1	0.5465	0.714	0.628	0.7585	1	0.592	0.9485	0.6165	0.623
Autoimmune thyroid disease	0.4465	1	0.328	0.2975	0.4555	0.445	1	0.4155	0.562	1	0.8935	0.88	1	0.412	0.2695	0.3665	1	1	0.3535	0.393	1	1	0.448	1	0.362	0.4105	1	1	1	0.3455	1	1	0.9205	0.3565	0.261	0.5825	0.4695	0.3325	0.4055	1	0.5	0.5235	1	0.0895	1	0.5085	0.5135	0.5755	0.525
Allograft rejection	0.177	1	0.1145	0.289	0.4575	0.6205	0.204	0.734	0.7215	0.3785	0.7275	0.3975	0.194	0.5745	0.2605	0.421	1	1	0.687	0.0695	1	0.257	0.305	0.147	0.241	0.379	1	1	1	0.4	1	0.2045	0.3455	0.322	0.242	0.1995	0.455	0.5095	0.535	1	0.495	0.4985	0.287	0.2715	1	0.2625	0.5795	0.2275	0.301
Maturity onset diabetes of the young	1	1	0.595	0.5505	0.665	0.652	1	0.7185	0.763	1	1	0.6525	0.754	0.6885	0.604	0.6555	1	1	0.5955	0.857	1	0.454	0.6205	0.706	0.601	0.64	1	1	1	0.6405	0.588	0.6925	0.727	0.595	0.558	0.7565	0.635	0.6475	0.675	0.3805	0.657	0.7305	0.795	0.808	1	0.6315	0.552	0.5835	0.873
Hedgehog signaling pathway	0.2805	1	0.081	0.006	0.165	0.0255	0.1975	0.058	0.5085	1	1	0.0505	0.608	0.153	0.038	0.1225	1	0.0585	0.089	0.071	1	0.02	0.0765	0.2075	0.0185	0.262	1	0.04	1	0.0415	0.0935	0.262	0.137	0.0165	0.049	0.148	0.0135	0.317	0.2895	0.0335	0.09	0.11	0.0845	0.0645	0.171	0.095	0.182	0.0605	0.498
Graft-versus-host disease	0.149	1	0.3815	0.5365	0.4635	0.6175	0.434	0.5895	0.552	0.6785	0.7925	0.6875	0.458	0.607	0.347	0.381	1	1	0.825	0.283	1	0.518	0.417	0.4105	0.3255	0.5385	1	1	1	0.519	1	0.467	0.541	0.5415	0.349	0.365	0.582	0.334	0.49	1	0.5185	0.7125	0.5535	0.436	1	0.5305	0.82	0.477	0.5315
Neuroactive ligand-receptor interaction	0.4075	1	0.772	1	1	1	1	0.98	0.8905	1	1	0.962	1	0.8315	0.5425	0.75	1	0.315	0.304	0.3505	1	0.5635	1	0.573	0.561	1	1	0.757	0.863	0.1935	0.5225	0.446	0.444	0.9615	0.235	0.9865	0.2655	0.559	1	0.08	0.376	1	0.979	0.2405	1	1	0.8685	0.7045	0.2905
Intestinal immune network for IgA production	1	1	0.5765	0.4085	0.4985	0.642	1	0.694	0.5	1	1	1	0.309	0.7425	0.2405	0.4155	1	0.224	0.499	0.657	1	0.1735	0.44	0.77	0.5405	1	1	1	0.172	0.4905	0.865	0.934	0.8055	0.5045	0.1965	0.5675	0.514	0.415	0.381	0.4285	0.495	0.795	0.6535	0.2225	1	0.829	0.627	0.3535	0.9095
Complement and coagulation cascades	0.1565	1	0.8315	1	0.177	0.0115	1	0.849	0.1475	1	1	0.899	0.194	0.4905	0.8275	0.034	1	0.602	0.599	0.0975	1	0.617	0.1175	0.5975	1	0.1	1	1	1	0.238	0.352	0.2695	0.432	0.9925	0.9675	0.5355	0.4045	1	0.3335	1	0.3635	1	0.8495	0.527	1	0.1865	0.68	1	1
Olfactory transduction	0.6775	1	0.6245	0.7105	0.715	0.887	0.5565	0.549	0.768	1	1	0.684	0.8525	0.941	0.473	0.5795	1	0.6825	0.0695	0.2505	1	0.5005	0.705	0.512	0.496	0.4715	1	0.937	1	0.739	0.935	0.5475	0.277	0.6005	0.362	0.8645	0.3095	0.5935	0.6055	0.867	0.3455	0.2955	0.6865	0.386	0.6825	0.4845	0.3685	0.92	0.4725
Cytokine-cytokine receptor interaction	0.3725	0.3305	0.386	0.4395	0.6085	0.906	0.7665	0.8455	0.945	0.1255	0.9115	0.635	0.689	0.83	0.799	0.5255	1	0.282	0.6195	0.9975	1	0.5465	0.553	0.9295	0.3675	0.505	1	0.5115	0.819	0.8705	0.9385	0.795	0.9955	0.797	0.3695	0.863	0.7435	0.5045	0.587	0.8825	0.6	0.916	0.704	0.655	1	0.776	0.8685	0.72	0.935
[truncated: 81 more columns]

## Sheet: MTG
	Focal adhesion	Regulation of actin cytoskeleton	Pathways in cancer	Endocytosis	Melanoma	Alzheimer's disease	Renal cell carcinoma	Adherens junction	Gap junction	MAPK signaling pathway	Long-term potentiation	Parkinson's disease	ErbB signaling pathway	Pancreatic cancer	ECM-receptor interaction	Shigellosis	Phosphatidylinositol signaling system	Huntington's disease	Bacterial invasion of epithelial cells	Axon guidance	Pathogenic Escherichia coli infection	Prostate cancer	Calcium signaling pathway	Fc gamma R-mediated phagocytosis	Glioma	Insulin signaling pathway	Chronic myeloid leukemia	Colorectal cancer	Ubiquitin mediated proteolysis	Neurotrophin signaling pathway	Endometrial cancer	Small cell lung cancer	mTOR signaling pathway	GnRH signaling pathway	TGF-beta signaling pathway	Progesterone-mediated oocyte maturation	Amyotrophic lateral sclerosis (ALS)	Wnt signaling pathway	Long-term depression	VEGF signaling pathway	Vibrio cholerae infection	Acute myeloid leukemia	Amoebiasis	Oocyte meiosis	Melanogenesis	Vascular smooth muscle contraction	Proteasome	Epithelial cell signaling in Helicobacter pylori infection	Arrhythmogenic right ventricular cardiomyopathy (ARVC)
Focal adhesion	0	0	0.0005	0.0045	0.0055	0.1075	0.0045	0	0.001	0.0005	0.0055	0.477	0.0035	0.0115	0.057	0	0.0055	0.078	0	0.0025	0.017	0.0465	0.033	0	0.0015	0.0035	0.017	0.0045	0.4565	0.002	0.032	0.0405	0.022	0.001	0.003	0.0895	0.0495	0.225	0.0105	0.005	0	0.0095	0.194	0.05	0.0005	0.006	0.2115	0.0075	0.0215
Regulation of actin cytoskeleton	0.001	0	0.011	0.002	0.001	0.092	0.0015	0.0005	0.002	0.004	0.0015	1	0.0285	0.016	0.221	0	0.0005	0.0735	0	0.001	0.0035	0.076	0.011	0	0	0.0065	0.022	0.0065	0.337	0.0045	0.03	0.0235	0.016	0.001	0.004	0.0935	0.2295	0.4265	0.018	0.0025	0.0025	0.0085	0.0465	0.0725	0.0015	0.006	0.197	0.035	0.0295
Pathways in cancer	0.0005	0.0005	0	0	0.0005	0.0105	0	0	0.001	0	0.0005	0.476	0.001	0.0045	0.0595	0	0	0.005	0	0	0.004	0.0035	0.006	0	0	0.0005	0.001	0.0005	0.088	0	0.0025	0.01	0.0015	0	0	0.0235	0.002	0.0005	0.0025	0.0005	0.0005	0.0005	0.046	0.0015	0	0.0015	0.2235	0.012	0.003
Endocytosis	0.0035	0.001	0.0005	0	0	0.071	0	0.001	0.0005	0.002	0.037	1	0.001	0	0.3095	0.0005	0.0005	0.05	0	0	0	0.0025	0.0335	0	0	0.001	0.0005	0.001	0.001	0	0.0025	0.001	0.01	0	0	0.0215	0.099	0.032	0.0045	0.0005	0	0	0.0625	0.508	0	0.027	0.055	0.0105	0.0925
Melanoma	0.0275	0.0105	0.033	0.0025	0	0.4695	0.002	0.074	0.0075	0.03	0.027	0.7895	0.014	0.102	0.691	0.0055	0.017	0.1025	0.0025	0	0.361	0.126	0.131	0.0005	0.008	0.0435	0.0185	0.01	0.2725	0.017	0.077	0.251	0.039	0.0005	0.045	0.3075	0.1195	0.4785	0.0095	0.0125	0.0585	0.016	0.551	0.6335	0.0015	0.0965	0.336	0.2375	0.3615
Alzheimer's disease	0.0995	0.062	0.0015	0.0215	0.495	0	0.2865	0.0445	0.0245	0.012	0.0035	0.0295	0.0345	0.0385	1	0.0005	0.0645	0.0625	0.568	0.0035	0.051	0.5755	0.0695	0.094	0.0775	0.0585	0.0575	0.0135	0.0185	0.0015	0.29	0.244	0.2065	0	0.0025	0.001	0.0565	0.0605	0.035	0.056	0.0135	0.2	0.302	0.002	0.1205	0.019	0.2895	0.038	0.455
Renal cell carcinoma	0.0005	0	0.0005	0	0.0025	0.269	0	0.0005	0.0005	0.0025	0.001	0.3615	0	0.0005	0.036	0	0.0025	0.039	0.0005	0	0.3155	0.021	0.052	0.0005	0.0005	0.001	0.002	0.0005	0.059	0.0005	0.003	0.0585	0.0025	0	0.0015	0.06	0.014	0.269	0.0015	0.0045	0.057	0.0015	0.2465	0.3145	0	0.0055	0.2525	0.0015	0.013
Adherens junction	0	0.0005	0.001	0.008	0.0715	0.0025	0.001	0	0.0015	0.0015	0.017	1	0.018	0.0015	0.0665	0	0.0385	0.1765	0	0	0	0.05	0.2145	0	0.018	0.1575	0.046	0.0105	0.7025	0.002	0.0245	0.042	0.093	0.009	0.0025	0.0515	0	0.075	0.005	0.003	0.0025	0.043	0.084	0.005	0.005	0.012	0.173	0.001	0.0295
Gap junction	0.0005	0	0	0	0.002	0.0235	0.0015	0	0	0.0005	0	1	0	0.0115	0.154	0.0015	0.001	0.0315	0.0005	0	0	0.019	0.0005	0	0	0.0015	0.0045	0.0025	0.0565	0	0.0165	0.021	0.023	0	0.0005	0.0045	0.0155	0.0105	0	0.001	0	0.003	0.037	0.0035	0	0	0.121	0.006	0.172
MAPK signaling pathway	0.0095	0.0025	0.001	0	0.002	0.0735	0.001	0.002	0.001	0	0.0055	0.292	0	0.0035	0.03	0.0005	0.008	0.009	0.001	0	0.0295	0.0905	0.003	0	0.002	0.081	0.006	0.0105	0.068	0.0005	0.044	0.043	0.084	0.0015	0	0.0175	0	0.0215	0.0005	0.004	0	0.0165	0.2815	0.0185	0	0.0225	0.142	0.0015	0.006
Long-term potentiation	0.006	0.007	0	0.042	0.056	0.005	0.029	0.03	0.0015	0.0135	0	1	0.0005	0.0085	0.5765	0.023	0	0.046	0.018	0	0.089	0.078	0.0045	0.0005	0.001	0.0045	0.008	0.0045	0.016	0	0.0535	0.02	0.0085	0	0.003	0.001	0.0405	0.001	0.002	0.0015	0.0025	0.0045	0.033	0	0.002	0.0015	0.1665	0.153	0.4525
Parkinson's disease	0.1225	0.3	0.3215	1	0.734	0.0855	0.013	1	1	0.021	1	0	0.0785	0.3075	1	1	1	0.2025	1	0.165	1	0.6625	0.143	0.469	1	0.4215	0.2915	0.0125	0.338	0.084	0.3745	0.715	1	0.296	1	1	0.039	0.351	1	0.3585	1	0.7245	0.955	1	1	1	1	0.3535	1
ErbB signaling pathway	0.008	0.003	0.0005	0.0235	0.0075	0.1355	0.002	0.002	0.001	0	0.002	0.5815	0	0.0105	0.1545	0	0.0425	0.2245	0.001	0.0005	0.004	0.0665	0.0625	0.0005	0	0.0435	0.009	0	0.284	0	0.024	0.0925	0.0585	0	0.0015	0.094	0.003	0.141	0.0035	0.004	0.0025	0.004	0.3725	0.107	0.0035	0.0415	0.177	0.034	0.022
Pancreatic cancer	0.025	0.0055	0.0025	0.0035	0.084	0.2005	0.004	0	0.0445	0.004	0.0245	0.456	0.03	0	0.556	0	0.0775	0.0455	0.0055	0.001	0.19	0.1725	0.2985	0.002	0.015	0.014	0.01	0.0005	0.4085	0.0015	0.1045	0.055	0.0085	0.003	0	0.1445	0.0025	0.203	0.0185	0.0075	0.099	0.0555	0.205	0.039	0.0235	0.0595	0.1965	0.013	0.1665
ECM-receptor interaction	0.161	0.0865	0.1215	0.1035	0.7135	1	0.3475	0.052	0.084	0.0345	0.5705	1	0.2345	0.5705	0	0.004	0.5075	0.0545	0.002	0.197	0.161	0.1435	0.109	0.1025	0.2675	0.148	0.536	0.2595	1	0.3505	0.166	0.2425	1	0.3565	0.3915	1	0.145	0.133	0.5545	0.2315	0.015	1	0.3725	1	0.108	0.3705	1	0.039	0.176
Shigellosis	0	0	0	0	0.0015	0.002	0	0	0.002	0	0.0165	1	0	0	0.1465	0	0	0.001	0	0	0.0005	0.035	0.1395	0	0	0.001	0	0	0.16	0	0.001	0	0	0.002	0	0	0	0.0125	0.0015	0	0.0045	0.0005	0.0015	0.0025	0	0.017	0.3105	0	0.1
Phosphatidylinositol signaling system	0.007	0.002	0.001	0.028	0.035	0.0665	0.008	0.0195	0.001	0.0735	0	1	0.0225	0.0665	0.5145	0.008	0	0.0755	0.007	0	0.0335	0.0685	0.046	0.001	0.0015	0.0015	0.0185	0.0175	0.526	0.0115	0.0715	0.0675	0.03	0	0.367	0.0905	0.3435	0.0255	0.007	0.0035	0.0245	0.013	0.161	0.024	0.0085	0.0115	1	0.147	0.2575
Huntington's disease	0.153	0.1095	0.0125	0.167	0.1155	0.056	0.0445	0.1175	0.014	0.009	0.035	0.1485	0.239	0.286	0.0475	0.0775	0.062	0	0.1645	0.0205	0.036	0.021	0.126	0.067	0.024	0.132	0.0315	0.017	0.0095	0.02	0.312	0.099	0.1435	0.0105	0.052	0.4615	0.155	0.036	0.073	0.122	0.0015	0.0935	0.137	0.097	0.153	0.06	1	0.0215	0.0285
Bacterial invasion of epithelial cells	0	0	0	0.004	0.005	0.5345	0.0005	0	0.003	0.0035	0.078	1	0	0.002	0.129	0	0.0025	0.184	0	0	0	0.0175	0.0505	0	0.001	0.002	0.001	0.004	0.071	0.002	0.0045	0.0005	0.002	0.001	0.0625	0.012	0.0905	0.134	0.0275	0	0	0.001	0.0015	0.2055	0.0005	0.0315	1	0.002	0.039
Axon guidance	0	0.001	0	0	0.0005	0.0005	0	0	0	0	0	0.477	0	0	0.684	0	0	0.043	0	0	0.0495	0.0035	0	0	0	0.0005	0	0	0.0015	0	0.001	0.0025	0.002	0	0	0	0	0.0005	0	0	0	0.0005	0.024	0	0	0	0.0865	0	0.2945
Pathogenic Escherichia coli infection	0.002	0.001	0	0.004	0.0035	0.026	0.0155	0	0	0.0175	0.054	1	0	0.0015	0.032	0	0.061	0.0295	0	0	0	0.0165	0.0315	0	0.0035	0.0025	0.0085	0.028	0.0465	0.018	0.0295	0.0925	0.069	0.013	0.0175	0.0505	0.385	0.15	0.01	0.036	0.006	0.0125	0.0835	0.261	0.0075	0.041	1	0.0385	0.0045
Prostate cancer	0.0485	0.048	0.005	0.003	0.086	0.3435	0.025	0.0095	0.0365	0.1915	0.0115	0.771	0.109	0.181	0.1375	0.111	0.0445	0.0075	0.024	0.0005	0.34	0	0.2065	0.011	0.035	0.1115	0.0555	0.019	0.1675	0.1515	0.07	0.382	0.075	0.0165	0	0.272	0.5355	0.0075	0.0685	0.101	0.1225	0.0865	0.856	0.3715	0.001	0.2765	0.5235	0.4685	0.0345
Calcium signaling pathway	0.0045	0.0025	0	0.04	0.0545	0.044	0.0145	0.002	0	0.0015	0.0005	0.144	0.001	0.1005	0.097	0.0345	0.0475	0.029	0.0205	0	0.011	0.033	0	0.011	0.0515	0.0205	0.042	0.029	0.726	0.014	0.1035	0.13	0.2155	0	0.0045	0.0325	0.0645	0.04	0.004	0.0105	0.001	0.0275	0.032	0.02	0.001	0.0015	1	0.183	0.0215
Fc gamma R-mediated phagocytosis	0	0	0	0	0.0035	0.167	0	0	0.0005	0.0015	0.0045	0.6495	0.0005	0.004	0.0225	0	0.0025	0.086	0.001	0	0.009	0.0515	0.028	0	0.0005	0.001	0.0045	0.0015	0.2415	0	0.008	0.019	0.0045	0.0005	0	0.042	0.0005	0.079	0.0005	0.0015	0.0015	0.0035	0.161	0.081	0.0005	0.0325	0.079	0.0025	0.043
Glioma	0	0.001	0.0005	0	0.0205	0.0515	0.0045	0.0005	0	0.009	0.002	0.683	0	0.0145	0.2765	0.0005	0.0025	0.014	0	0	0.078	0.064	0.1205	0.0005	0	0.0055	0.006	0.0005	0.09	0.002	0.0185	0.1645	0.01	0	0.002	0.027	0.26	0.143	0.0005	0.0035	0.051	0.007	0.338	0.017	0	0.011	0.2795	0.092	0.2905
Insulin signaling pathway	0	0.003	0	0.001	0.01	0.009	0.0005	0.023	0.0005	0.0165	0	0.397	0.01	0.003	1	0.0005	0	0.0175	0.0025	0	0.0065	0.0015	0.0255	0	0.0005	0	0.0045	0.0005	0.175	0	0.0135	0.004	0.0015	0	0.0035	0.0105	0.054	0.1305	0.0065	0.0005	0.0015	0.002	0.164	0.0025	0.001	0.0005	0.309	0.016	0.0115
Chronic myeloid leukemia	0.011	0.0055	0.001	0	0.0245	0.061	0.001	0.006	0.002	0.017	0.011	0.5345	0.0065	0.0025	0.128	0.0005	0.0125	0.026	0.0075	0	0.023	0.033	0.088	0	0.0005	0.015	0	0.001	0.0915	0.011	0.014	0.089	0.0105	0.0005	0.0005	0.116	0.0175	0.1405	0.006	0.0035	0.0055	0.003	0.2765	0.043	0	0.0285	0.266	0.013	0.008
Colorectal cancer	0.0035	0.0055	0	0.006	0.0235	0.0165	0.002	0.003	0.0085	0.0115	0.0005	0.0155	0	0.001	0.292	0	0.0155	0.026	0.0025	0	0.482	0.016	0.151	0.0015	0	0.003	0	0	0.2785	0	0.006	0.028	0	0	0	0.025	0	0.3015	0.0015	0.002	0.1145	0.0055	0.0555	0.0145	0	0.005	0.0845	0.003	0.1045
Ubiquitin mediated proteolysis	0.4795	0.259	0.2425	0.001	0.1525	0.019	0.05	0.5595	0.051	0.176	0.212	0.18	0.4425	0.243	1	0.1185	0.0995	0.0065	0.1315	0.1805	0.018	0.1915	0.251	0.057	0.0485	0.2435	0.0385	0.0975	0	0.0525	0.3665	0.1355	0.0945	0.1825	0.294	0.009	0.036	0.1635	0.2765	0.2695	0.139	0.0665	0.4485	0.001	0.009	0.36	1	0.1565	0.461
Neurotrophin signaling pathway	0.0015	0.0025	0	0.002	0.0245	0.0025	0.001	0.001	0	0.0005	0	0.3955	0	0.0035	0.0305	0	0.007	0.0055	0.003	0	0.2945	0.111	0.0405	0.0005	0.0025	0.0005	0.005	0.0005	0.089	0	0.017	0.0265	0.01	0	0.0005	0.006	0	0.0215	0.0005	0	0.0345	0.0025	0.1745	0	0	0.004	0.494	0	0.046
Endometrial cancer	0.017	0.015	0.0025	0.036	0.057	0.221	0.009	0.0035	0.0135	0.0275	0.0285	0.5875	0.0205	0.0465	0.435	0.002	0.075	0.3105	0.0105	0.001	0.098	0.0615	0.341	0.005	0.005	0.039	0.0175	0.0025	0.6285	0.015	0	0.143	0.015	0.0025	0	0.1795	0.1635	0.3805	0.0275	0.008	0.062	0.01	0.3805	0.2495	0.0045	0.0605	0.172	0.21	0.0525
Small cell lung cancer	0.046	0.0135	0.014	0.058	0.514	0.0915	0.05	0.016	0.041	0.2365	0.0665	0.455	0.0995	0.054	0.4915	0.0015	0.0725	0.053	0.0005	0.002	0.212	0.487	0.2285	0.026	0.1415	0.01	0.1145	0.011	0.568	0.056	0.1295	0	0.0325	0.0025	0.116	0.4175	0.325	0.5005	0.0295	0.0155	0.043	0.228	0.2205	0.4405	0.0225	0.066	1	0.013	0.263
mTOR signaling pathway	0.018	0.011	0.002	0.02	0.032	0.304	0.0085	0.094	0.0545	0.217	0.026	0.3705	0.012	0.014	1	0.001	0.031	0.0885	0.0025	0.002	0.867	0.07	0.23	0.0045	0.0055	0.0025	0.006	0	0.0275	0.018	0.0335	0.0465	0	0.009	0.0355	0.1235	0.0785	0.637	0.069	0.012	0.218	0.016	0.1905	0.156	0.011	0.0555	0.4055	0.077	0.207
GnRH signaling pathway	0.001	0	0	0.001	0.004	0.0005	0.001	0.0015	0	0	0	1	0	0.0015	0.2805	0	0	0.0025	0.001	0	0.004	0.005	0	0	0	0	0.002	0	0.098	0.0005	0.005	0.0045	0.0155	0	0.0005	0.0015	0.002	0.001	0	0.0005	0	0.0005	0.017	0	0	0	0.5385	0.039	0.0675
TGF-beta signaling pathway	0.0015	0.004	0	0	0.035	0.001	0	0.0015	0	0	0	1	0	0	0.112	0	0.257	0.012	0.0015	0	0.033	0	0.0075	0	0	0.081	0	0	0.1495	0	0.002	0.079	0.0035	0.001	0	0.0075	0	0.01	0.0025	0.0005	0	0	0.002	0.0055	0	0.0085	0.0595	0.002	0.019
Progesterone-mediated oocyte maturation	0.1195	0.0395	0.009	0.2285	0.357	0.504	0.114	0.086	0.103	0.1135	0.2015	0.485	0.0185	0.035	1	0	0.1235	0.196	0.0245	0.006	0.1785	0.2925	0.188	0.0065	0.0575	0.0255	0.0815	0.0055	0.002	0.0225	0.247	0.167	0.0545	0.01	0.0105	0	0.0045	0.267	0.1315	0.071	0.013	0.104	0.6095	0.0005	0.0535	0.2885	0.2715	0.032	0.548
Amyotrophic lateral sclerosis (ALS)	0.3445	0.5645	0.0005	0.051	0.426	0.1605	0.2175	0.0575	0.3705	0.0005	0.2605	0.0175	0.005	0.0965	0.138	0	0.3775	0.0035	0.36	0.048	0.2265	0.3135	0.1965	0.053	0.457	0.5655	0.0055	0	0.2805	0.0015	0.321	0.021	0.441	0.024	0	0.055	0	0.0055	0.0045	0.0585	0.153	0.1575	0.2235	0.0465	0.216	0.639	0.3685	0.0005	1
Wnt signaling pathway	0.1765	0.1765	0	0.0265	0.4175	0.1555	0.3185	0.073	0.0145	0.088	0.0025	0.355	0.138	0.1785	0.145	0.081	0.032	0.0335	0.1325	0.025	0.117	0.014	0.039	0.062	0.123	0.2135	0.206	0.179	0.0065	0.041	0.4545	0.5645	0.6155	0.002	0.017	0.0245	0.004	0	0.047	0.1055	0.007	0.1255	0.145	0.0075	0	0.017	1	0.111	0.0485
Long-term depression	0.0115	0.009	0.0005	0.0025	0.0055	0.0375	0.005	0.0025	0	0.001	0	1	0	0.024	0.577	0.001	0.005	0.106	0.016	0	0.0095	0.056	0.0045	0	0.0015	0.0175	0.0095	0.0015	0.255	0.001	0.0335	0.033	0.027	0.002	0.0015	0.035	0.003	0.0185	0	0.003	0.0005	0.0075	0.0965	0.001	0	0.015	0.1665	0.007	0.4065
VEGF signaling pathway	0.0045	0.002	0	0.008	0.0455	0.0735	0.011	0.002	0.0045	0.0005	0.002	0.454	0.0005	0.0065	0.317	0	0.0065	0.092	0.0015	0	0.0455	0.144	0.0225	0.002	0.002	0.0035	0.01	0.0035	0.14	0.0005	0.0405	0.056	0.007	0	0	0.031	0.0015	0.035	0.0025	0	0.0065	0.0175	0.25	0.0035	0.0015	0.0085	0.0645	0.0115	0.2055
Vibrio cholerae infection	0	0	0	0.0005	0.001	0.002	0.0015	0	0	0.0005	0	1	0	0.0005	0.011	0.0005	0.0215	0.0015	0	0	0.0005	0.003	0	0	0.004	0.0005	0.011	0	0.133	0.002	0.004	0.053	0.0845	0	0.002	0.0005	0.005	0.0085	0	0	0	0.0005	0.018	0.0295	0	0.0005	1	0.002	0.001
Acute myeloid leukemia	0.003	0.002	0.001	0.006	0.0245	0.151	0.0005	0.0145	0.0025	0.0315	0.001	0.497	0	0.005	1	0.001	0.0105	0.058	0.0025	0	0.17	0.0365	0.13	0	0.0005	0.0045	0.002	0.0005	0.048	0.003	0.008	0.103	0.0035	0.0015	0	0.06	0.0185	0.183	0.009	0.003	0.016	0	0.2455	0.097	0.0015	0.017	0.283	0.0065	0.1515
Amoebiasis	0.0305	0.024	0.009	0.1105	0.459	0.344	0.249	0.0125	0.055	0.337	0.0935	0.563	0.2425	0.111	0.1535	0.0005	0.186	0.2235	0.002	0.0305	0.1875	0.7585	0.3705	0.119	0.2665	0.1535	0.276	0.0515	0.3	0.2645	0.358	0.142	0.2435	0.0255	0.0355	0.708	0.164	0.245	0.059	0.119	0.0205	0.2915	0	0.463	0.2265	0.2365	0.71	0.1175	0.132
Oocyte meiosis	0.044	0.031	0	0.072	0.3465	0.0085	0.19	0.086	0.0055	0.015	0	1	0.0015	0.061	1	0.005	0.0425	0.199	0.492	0	0.077	0.521	0.0255	0.0035	0.0215	0.0145	0.0655	0.017	0.0035	0.0005	0.229	0.4315	0.0465	0	0.0045	0	0.0005	0.0085	0.0025	0	0.0095	0.0605	0.3335	0	0.014	0.0105	0.1485	0.002	0.8425
Melanogenesis	0.0005	0.001	0	0	0.001	0.26	0	0	0.0065	0.0025	0.0085	1	0.0005	0	0.1	0	0.013	0.106	0.0005	0	0.007	0.005	0.217	0	0.0005	0.0025	0.0015	0	0.0085	0.0005	0.0025	0.0065	0.0155	0.0015	0	0.039	0.0835	0.001	0.0075	0.0025	0	0	0.1205	0.2625	0	0.0455	0.1925	0.0015	0.183
Vascular smooth muscle contraction	0.001	0.0015	0.0005	0.01	0.0125	0.0285	0.0165	0.005	0.001	0.0155	0	1	0.0065	0.007	0.3975	0.005	0.0105	0.05	0.0515	0	0.0075	0.047	0.023	0.003	0.006	0	0.037	0	0.2775	0.001	0.0605	0.0755	0.022	0	0.0035	0.027	0.2915	0.028	0.007	0.0175	0.0005	0.0035	0.0915	0.0155	0.0095	0	0.179	0.1695	0.2575
Proteasome	0.18	0.212	0.2315	0.058	0.3435	0.155	0.254	0.176	0.121	0.113	0.177	1	0.177	0.1845	1	0.3155	1	1	1	0.092	1	0.512	1	0.0745	0.2915	0.3075	0.2505	0.0985	1	0.4805	0.1825	1	0.39	0.551	0.216	0.2765	1	1	0.169	0.067	1	0.299	1	0.161	0.1905	0.1845	0	1	1
Epithelial cell signaling in Helicobacter pylori infection	0.015	0.0355	0.004	0.0415	0.062	0.0775	0.0025	0.005	0.012	0	0.2125	0.2045	0.0065	0.0115	0.8395	0	0.093	0	0.004	0	0.009	0.241	0.223	0.002	0.017	0.0255	0.014	0.0005	0.2315	0	0.213	0.01	0.0455	0.0085	0.0015	0.032	0.002	0.007	0.003	0.008	0.002	0.024	0.113	0.004	0.0035	0.3215	1	0	0.8095
Arrhythmogenic right ventricular cardiomyopathy (ARVC)	0.0495	0.002	0.0015	0.015	0.262	0.5455	0.126	0.009	0.0515	0.004	0.156	1	0.0475	0.11	0.084	0.003	0.206	0.056	0.0015	0.0145	0.005	0.0245	0.0385	0.05	0.206	0.0855	0.1545	0.1205	0.463	0.1495	0.046	0.125	0.132	0.1835	0.0015	0.671	1	0.037	0.345	0.1235	0.0045	0.1535	0.148	0.4195	0.025	0.3415	1	0.032	0
Bladder cancer	0.301	0.1965	0.092	0.002	0.13	0.0455	0.1475	0.0935	0.012	0.0135	0.0165	1	0.0525	0.1615	0.741	0.0245	0.247	0.0415	0.2985	0.0015	0.1545	0.324	0.1515	0.011	0.026	0.35	0.1355	0.023	0.2275	0.0395	0.158	0.6645	0.268	0.014	0.001	0.248	0.0055	0.3945	0.0075	0.049	0.02	0.1315	0.619	0.119	0.0055	0.071	0.159	0.2405	0.8175
Thyroid cancer	0.027	0.057	0.0035	0.0305	0.063	0.0265	0.0215	0.0035	0.017	0.0105	0.0065	1	0.006	0.0265	0.1545	0.0035	0.0445	0.0695	0.082	0.0025	0.055	0.042	0.048	0.002	0.0065	0.0925	0.0205	0.004	0.248	0.0095	0.026	0.141	0.1135	0.004	0	0.1115	0.0015	0.088	0.0155	0.028	0.001	0.017	0.304	0.071	0.0005	0.056	0.2005	0.037	0.0975
Tight junction	0.087	0.0455	0.0395	0.022	0.0045	0.0115	0.037	0.0045	0.0055	0.0015	0.0005	0.615	0.0055	0.0675	0.683	0.02	0.031	0.0345	0.04	0.0105	0.0015	0.1525	0.0035	0.0005	0.0135	0.0295	0.134	0.0225	0.605	0.012	0.1455	0.298	0.132	0.007	0.0245	0.253	0.0005	0.358	0	0.01	0.004	0.024	0.4215	0.092	0.0035	0.0395	1	0.008	0.6895
Non-small cell lung cancer	0.009	0.008	0.002	0.01	0.023	0.1035	0.019	0.008	0.003	0.015	0.005	0.574	0.0055	0.022	0.227	0.0005	0.029	0.0675	0	0	0.0945	0.0935	0.09	0.0005	0.0045	0.01	0.0235	0.0035	0.45	0.012	0.02	0.1895	0.0205	0.0005	0.007	0.148	0.1005	0.2895	0.0045	0.0135	0.0095	0.0175	0.4105	0.1525	0.005	0.048	0.221	0.0335	0.1555
Spliceosome	0.512	1	0.281	1	1	1	1	1	1	0.011	1	1	0.058	0.012	1	0.003	1	1	1	1	1	1	1	1	1	0.7955	1	0.8595	1	0.2195	1	1	1	0.3345	1	0.0275	1	0.1805	1	1	1	1	0.1995	1	1	1	1	0.042	1
Notch signaling pathway	0.185	0.242	0.013	1	0.2445	0.1	0.364	0.1015	0.3675	0.094	0.6505	1	0.257	0.019	1	0.002	1	0.033	0.0105	0.0295	0.227	0.0305	0.1805	0.0105	0.027	0.0445	0.135	0.035	1	0.2695	0.126	0.277	0.1405	0.149	0.8095	0.443	0.288	0.0075	1	0.058	0.1925	0.125	0.4925	0.6565	0.014	0.332	1	0.5455	0.0625
Type II diabetes mellitus	0.0025	0	0	0.0025	0.0415	0.049	0.0095	0.001	0	0.007	0	1	0.0005	0.0065	1	0	0.0065	0.0265	0.0005	0.0005	0.1025	0.1075	0.0935	0.0005	0.001	0.0015	0.0085	0.0005	0.067	0.0015	0.014	0.1415	0.0185	0	0.0005	0.0975	0.064	0.0975	0.0005	0	0.042	0.0095	0.283	0.05	0.001	0.0035	0.178	0.036	0.2465
Cell cycle	0.1385	0.247	0.0895	0.006	0.2795	0.3205	0.1075	0.208	0.1145	0.066	0.2965	1	0.037	0.0395	0.1465	0.081	0.1195	0.0075	0.077	0.4515	0.015	0.0145	0.248	0.114	0.006	0.2495	0.0065	0.249	0.01	0.007	0.1715	0.5585	0.2825	0.0765	0.1605	0.0095	0.152	0.1035	0.326	0.4005	1	0.1	0.389	0.004	0.1085	0.432	1	0.722	0.0805
Phagosome	0.1075	0.0545	0.035	0.011	0.009	0.4655	0.0075	0.083	0.0585	0.039	0.701	1	0.209	0.043	0.0635	0	0.0555	0.332	0.0045	0.0905	0	0.0315	0.0625	0.0065	0.007	0.019	0.0845	0.0345	0.4345	0.0035	0.0455	0.02	0.033	0.1885	0.228	0.094	0	0.427	0.597	0.038	0.01	0.035	0.25	0.587	0.374	0.4755	1	0.0005	0.0775
Apoptosis	0.0005	0	0	0.0025	0.188	0.1435	0.0005	0.009	0.0035	0.28	0.035	0.582	0.0025	0.0015	0.567	0.0015	0	0.0835	0.0005	0	0.31	0.2265	0.082	0	0.0065	0.0005	0.016	0.0005	0.0715	0.001	0.018	0.056	0	0.0005	0.0345	0.03	0.0605	0.052	0.001	0.001	0.1345	0.0115	0.1475	0.0295	0.0125	0.1975	0.541	0.0055	0.831
Gastric acid secretion	0.0015	0.0025	0.0005	0.041	0.0135	0.0025	0.004	0.014	0	0.0005	0	1	0	0.0095	0.439	0.1225	0.002	0.005	0.0045	0	0.01	0.003	0	0	0.002	0	0.007	0.001	0.3285	0.002	0.029	0.015	0.052	0	0.0115	0.0005	0.0525	0.0005	0	0	0	0.009	0.021	0	0	0	1	0.0345	0.0215
Dilated cardiomyopathy	0.009	0.0005	0.0095	0	0.279	0.0555	0.082	0.0005	0.003	0.0005	0.0455	1	0.0145	0.046	0.1735	0	0.014	0.199	0	0.0005	0	0.0705	0.0025	0.001	0.038	0.0015	0.3215	0.1245	1	0.0855	0.0465	0.151	0.2605	0.022	0.0365	0.1205	0.0165	0.018	0.1505	0.0205	0	0.3905	0.027	0.164	0.017	0.048	0.49	0.007	0.007
Toxoplasmosis	0.014	0.0295	0.0015	0.005	0.1695	0.0545	0.0335	0.045	0.0805	0.117	0.1405	0.1155	0.016	0.011	0.2345	0	0.2185	0.0555	0.003	0.04	0.091	0.509	0.299	0.0135	0.0605	0.0205	0.036	0.0085	0.1225	0.037	0.179	0.0535	0.0375	0.04	0.0025	0.0875	0.002	0.382	0.1605	0.0435	0.0035	0.0615	0.3145	0.093	0.014	0.144	0.5645	0.004	0.0755
T cell receptor signaling pathway	0.0115	0.013	0	0.015	0.0615	0.0145	0.0015	0.0295	0.009	0.014	0.0045	0.5555	0.0195	0.006	1	0.0005	0.001	0.0285	0.003	0	0.0085	0.099	0.0245	0.001	0.0105	0.0065	0.0155	0.0035	0.03	0.0005	0.064	0.0205	0.011	0.0005	0.0175	0.0375	0.0495	0.0385	0.0075	0.006	0.023	0.0075	0.212	0	0.004	0.0235	0.7475	0.0085	0.0215
B cell receptor signaling pathway	0.0015	0.0005	0.0005	0.001	0.079	0.3185	0.0025	0.001	0.003	0.019	0.075	0.6865	0.0125	0.008	0.152	0	0.002	0.1295	0.0015	0	0.122	0.1205	0.151	0	0.0395	0.0035	0.022	0.004	0.229	0.016	0.0225	0.03	0.01	0.002	0.0035	0.116	0.009	0.155	0.003	0.0135	0.078	0.019	0.28	0.1415	0.004	0.172	0.3545	0.001	0.1035
RNA degradation	1	1	1	1	1	1	1	1	1	1	1	1	1	1	1	1	1	1	1	1	1	1	1	1	1	1	1	1	1	1	1	1	1	1	1	1	1	1	1	1	1	1	1	1	1	1	1	1	1
Fc epsilon RI signaling pathway	0.0095	0.0055	0	0.002	0.0095	0.187	0	0.0005	0.0045	0.014	0.0305	0.758	0.002	0.003	0.5655	0	0.0495	0.3265	0.0045	0	0.0405	0.0835	0.1895	0	0	0.021	0.01	0.002	0.604	0.0005	0.017	0.038	0.013	0.0065	0	0.044	0.0005	0.2765	0.037	0.0075	0.0055	0.0045	0.3225	0.0805	0.009	0.138	0.049	0.0095	0.552
Leukocyte transendothelial migration	0.0095	0.003	0	0.1045	0.0065	0.022	0.005	0.0015	0	0	0	1	0.001	0.0565	0.153	0	0.0115	0.007	0	0.0025	0.0115	0.0625	0.008	0	0.006	0.0095	0.0075	0.003	0.135	0.0035	0.008	0.0235	0.061	0	0.003	0.02	0.0215	0.0075	0	0.001	0.0025	0	0.0505	0	0	0.001	1	0.0115	0.055
Protein export	1	1	1	1	1	1	1	1	1	1	1	1	1	1	1	1	1	1	1	1	1	1	1	1	1	1	1	1	1	1	1	1	1	1	1	1	1	1	1	1	0.1555	1	1	1	1	1	1	1	1
Proximal tubule bicarbonate reclamation	1	1	0.2535	1	1	1	1	1	1	1	1	1	1	1	1	1	1	0.228	1	1	1	0.549	1	1	1	0.154	1	1	1	1	1	0.1085	0.175	1	1	1	1	1	1	1	1	1	1	1	1	1	1	1	1
Chagas disease	0.037	0.0125	0.0095	0.033	0.366	0.0285	0.0595	0.044	0.01	0.127	0.0075	0.065	0.0245	0.0805	1	0.0005	0.0235	0.023	0.0035	0.0005	0.005	0.5805	0.148	0.0025	0.0335	0.0335	0.0825	0.006	0.142	0.002	0.2005	0.377	0.025	0.003	0.03	0.226	0.01	0.166	0.0185	0.0175	0.004	0.107	0.4555	0.042	0.016	0.0705	0.398	0.035	0.0745
Lysosome	1	0.085	1	0.36	1	1	1	0.104	1	1	1	1	1	1	1	1	1	0.091	1	1	1	1	0.0625	1	1	1	1	1	1	0.2925	1	1	1	1	1	1	1	1	1	1	1	1	1	1	1	1	1	1	1
Ribosome	1	1	1	1	1	1	1	1	1	1	1	1	1	1	1	1	1	1	1	1	1	1	1	1	1	1	1	1	1	1	1	1	1	1	1	1	1	1	1	1	1	1	1	1	1	1	1	1	1
Collecting duct acid secretion	1	1	1	1	1	1	1	1	1	1	1	1	1	1	1	1	1	1	1	1	1	1	1	1	1	1	1	1	1	1	1	1	1	1	1	1	1	1	1	1	1	1	1	1	1	1	1	1	1
Vasopressin-regulated water reabsorption	0.2385	0.128	0.049	0.0035	0.7605	0.364	0.0985	0.1635	0.355	0.431	0.1705	1	0.293	0.163	1	0.424	0.384	0.27	0.955	0.11	0.1355	0.104	0.147	0.1015	0.4245	0.0505	0.4045	0.355	1	0.562	0.338	1	0.544	0.1965	0.041	0.258	0.072	0.1285	0.291	0.189	0.0185	0.5795	0.4785	0.499	0.195	0.271	1	1	0.442
Salivary secretion	0	0	0	0.011	0.0065	0	0.002	0.004	0	0.001	0	1	0.0005	0.0075	0.122	0.016	0.0065	0.005	0.0005	0	0.013	0.002	0.0005	0.0025	0.0015	0	0.007	0.0025	0.353	0.0005	0.014	0.0205	0.07	0	0.008	0.0015	0.0705	0.001	0	0.001	0	0.0005	0.0305	0.0005	0	0	1	0.0595	0.027
Aldosterone-regulated sodium reabsorption	0.004	0.0015	0.002	0.0035	0.0105	0.0345	0.001	0.009	0.001	0.0365	0.0155	1	0.001	0.0125	0.154	0.0005	0.0045	0.0645	0	0	0.1775	0.0995	0.0655	0	0.008	0.005	0.0165	0	0.6825	0.0295	0.009	0.0775	0.008	0.0025	0.0825	0.0925	0.49	0.4525	0.0035	0.003	0.023	0.0015	0.219	0.224	0.0035	0.056	0.72	0.0705	0.1145
Adipocytokine signaling pathway	0.052	0.036	0.0455	0.0705	0.0295	0.002	0.005	0.0565	0.005	0.0985	0.0375	0.142	0.0715	0.027	0.2955	0.0105	0.012	0.0425	0.025	0.0545	0.1605	0.2195	0.4335	0	0.0215	0	0.0445	0.002	0.3235	0.0035	0.062	0.04	0.002	0.46	0.0225	0.06	0.1685	0.3955	0.0685	0.0115	0.0975	0.0395	0.513	0.056	0.112	0.0725	0.127	0.0785	0.369
Pancreatic secretion	0.207	0.415	0.0015	0.2885	0.0625	0.045	0.0775	0.6235	0.002	0.109	0.0085	1	0.0195	0.3385	0.992	0.756	0.002	0.0435	0.163	0.0065	0.021	0.1785	0.0015	0.008	0.002	0.029	0.165	0.269	0.8235	0.03	0.246	0.0495	0.083	0.0025	0.911	0.2775	0.4475	0.003	0.076	0.0105	0	0.1455	0.031	0.01	0.005	0.0075	1	0.292	0.997
Cardiac muscle contraction	0.7445	0.7275	0.958	0.7595	0.9835	0.995	0.9855	0.5435	0.9895	0.221	1	1	0.945	0.9495	1	0.625	0.9875	1	0.8225	0.989	0.562	0.884	0.3755	1	1	0.946	0.975	0.9955	1	1	0.988	1	0.447	0.9995	0.5045	0.995	1	0.8815	0.9735	0.9845	0.507	0.975	1	0.899	0.998	1	1	1	0.9085
Circadian rhythm - mammal	0.1435	1	0.059	0.0225	0.2065	1	0.629	0.297	0.128	1	1	1	0.6975	0.132	1	0.195	1	1	0.511	1	0.0525	0.0825	1	1	0.5015	1	0.2255	0.4855	0.253	0.2095	0.6235	0.688	0.238	1	0.039	0.573	1	0.0045	1	1	1	1	1	0.061	0.0625	1	1	0.0115	0.2675
Dorso-ventral axis formation	0.0265	0.0255	0.0045	0.0025	0.08	0.0065	0.0515	0.005	0.022	0.005	0.0135	1	0.002	0.0675	1	0	0.0805	1	0.0225	0.001	0.0275	0.226	0.189	0.0015	0.013	0.0805	0.0155	0.015	0.051	0.0065	0.0235	0.1865	0.0425	0.001	0	0.0515	0.008	0.1785	0.003	0.0175	0.105	0.0345	0.364	0.0345	0	0.0465	0.1035	0.166	0.1355
Hypertrophic cardiomyopathy (HCM)	0.4595	0.0985	0.0605	0.008	0.6765	0.2085	0.467	0.0645	0.027	0.0245	0.4695	1	0.1215	0.009	0.5185	0.01	0.5665	1	0.0535	0.0085	0.0295	0.7115	0.08	0.108	0.4335	0.01	0.347	0.05	1	0.3285	0.441	0.203	0.3715	0.1405	0.028	0.3615	0.0045	0.0515	0.241	0.1765	0.0155	0.259	0.215	0.358	0.0265	0.296	0.1265	0.022	0.1855
Peroxisome	0.5215	1	0.0245	0.4215	1	0.5035	0.2955	1	1	0.6715	0.407	1	1	0.165	1	0.179	0.1565	0.1195	1	0.407	0.1965	0.904	0.4205	0.24	0.404	0.336	0.209	0.5015	1	0.2315	1	0.015	1	0.2585	0.548	1	0.4625	0.674	1	0.623	1	0.764	0.3615	0.3105	0.584	0.346	1	0.241	1
NOD-like receptor signaling pathway	0.064	0.0185	0.006	0.037	0.4055	0.0245	0.0175	0.024	0.0905	0.0115	0.086	0.4495	0.008	0.0165	1	0.0015	1	0.001	0.0035	0.0065	0.039	0.738	0.352	0.002	0.052	0.0175	0.078	0	0.1455	0.0015	0.1725	0.048	0.0235	0.064	0.0005	0.1315	0.0005	0.1165	0.0075	0.022	1	0.1395	0.197	0.008	0.004	0.2065	0.472	0.0215	0.207
Renin-angiotensin system	1	0.3465	1	0.5	1	0.3325	1	0.1895	0.2835	0.1275	0.1495	1	1	1	1	1	1	0.1085	1	1	1	1	0.1935	1	1	1	1	1	1	1	1	1	1	0.181	1	1	1	1	0.2845	1	1	1	0.1215	1	0.101	0.1835	1	1	1
p53 signaling pathway	0.644	0.681	0.5145	0.3035	0.8905	0.044	0.4335	0.8215	0.254	0.15	0.434	0.0045	0.7055	0.4915	0.5675	0.164	0.357	0.001	0.585	0.2695	0.56	0.2305	0.097	0.3255	0.1115	0.404	0.1335	0.168	0.11	0.0825	0.7175	0.224	0.619	0.618	0.1195	0.111	0.043	0.0065	0.4275	0.3205	0.2275	0.5065	0.673	0.124	0.469	0.3295	1	0.235	0.5415
SNARE interactions in vesicular transport	1	1	1	1	1	1	1	1	0.7235	0.7535	0.804	1	1	1	1	1	1	1	1	1	1	1	0.604	1	1	0.525	1	1	1	1	1	1	1	0.6225	1	0.7865	1	0.7385	1	1	0.581	1	0.82	0.8735	0.7825	0.707	1	1	1
Carbohydrate digestion and absorption	0.005	0.001	0.0005	0.0275	0.0755	0.1385	0.015	0.0545	0.007	0.206	0.0205	0.498	0.0115	0.017	0.4475	0.0015	0.0085	0.0665	0.001	0	0.335	0.105	0.068	0.002	0.005	0.0065	0.0235	0.0015	0.2995	0.0105	0.0275	0.134	0.004	0.001	0.282	0.158	0.2445	0.065	0.015	0.0055	0.028	0.019	0.1195	0.0515	0.008	0.0255	1	0.04	0.3855
Nucleotide excision repair	0.7225	1	0.5715	0.0675	0.8075	1	0.3495	0.5665	0.1085	0.051	1	1	0.5845	0.549	1	0.5825	1	0.015	1	1	1	0.299	1	1	0.342	1	0.373	0.389	0.374	0.0455	0.437	0.6545	0.199	1	0.169	0.5775	0.0915	0.2375	1	1	1	0.658	1	0.244	1	1	1	1	1
RIG-I-like receptor signaling pathway	0.607	0.4005	0.49	0.3925	0.8805	0.154	0.292	0.213	0.5205	0.5705	0.6085	0.11	0.2555	0.273	1	0.062	0.5185	0.018	0.05	0.316	0.299	0.9515	0.5025	0.302	0.6475	0.2905	0.4995	0.059	0.5295	0.3225	0.7935	0.4315	0.3065	0.5615	0.1155	0.492	0.139	0.4565	0.2435	0.3875	0.119	0.578	0.546	0.0755	0.1035	0.546	0.4455	0.38	1
Viral myocarditis	0.157	0.2405	0.547	0.384	0.087	0.037	0.037	0.0075	0.116	0.1585	0.5845	0.005	0.251	0.058	0.75	0.019	0.08	0.002	0.098	0.0835	0.0355	0.311	0.0185	0.1415	0.126	0.2525	0.2065	0.255	0.2725	0.1195	0.274	0.1575	0.1825	0.476	0.246	0.1225	0	0.5165	0.5885	0.186	0.0855	0.2525	0.458	0.597	0.336	0.574	1	0.008	0.768
Toll-like receptor signaling pathway	0.0025	0	0.001	0.004	0.131	0.0215	0.011	0.0085	0.0025	0.186	0.0105	0.576	0.0015	0.003	0.4285	0	0.0015	0.0085	0	0	0.41	0.3395	0.0395	0	0.003	0	0.0185	0	0.1455	0.005	0.013	0.149	0.0005	0.003	0.009	0.0235	0.003	0.52	0.0035	0	0.0545	0.0285	0.274	0.0275	0.001	0.012	0.5815	0.015	0.447
Mismatch repair	1	1	1	1	1	1	1	1	1	1	1	1	1	1	1	1	1	1	1	1	1	1	1	1	1	1	1	1	1	1	1	1	1	1	1	1	1	1	1	1	1	1	1	1	1	1	1	1	1
Leishmaniasis	0.429	0.0575	0.1515	0.0065	0.111	0.1605	0.031	0.26	0.276	0.3495	0.629	1	0.089	0.0495	0.944	0.003	0.0445	0.248	0.01	0.0165	0.8295	0.5745	0.498	0.0055	0.085	0.1745	0.0815	0.01	0.848	0.0475	0.06	0.2565	0.091	0.3905	0.059	0.2015	0.003	0.5255	0.3465	0.1615	0.1485	0.0645	0.5445	0.366	0.02	0.622	0.161	0.0125	0.241
Basal transcription factors	1	1	1	1	1	1	1	1	1	1	1	1	1	1	1	1	1	1	1	1	1	1	1	1	1	1	1	1	1	1	1	1	1	1	1	1	1	1	1	1	1	1	1	1	1	1	1	1	1
Natural killer cell mediated cytotoxicity	0.0215	0.0315	0.0265	0.0245	0.0455	0.6075	0.0025	0.0005	0.042	0.1265	0.372	0.188	0.017	0.0115	0.792	0	0.1925	0.5035	0.0025	0.001	0.3315	0.1805	0.7975	0.0005	0.0295	0.0625	0.017	0.0055	0.6505	0.0205	0.0375	0.0515	0.045	0.261	0.044	0.143	0.0025	0.642	0.3055	0.07	0.2525	0.015	0.674	0.679	0.177	0.803	0.2785	0.011	0.786
Basal cell carcinoma	0.489	0.6665	0.188	0.855	0.723	0.764	0.3255	0.3765	0.3165	0.405	0.0585	1	0.1935	0.1355	0.6165	0.073	0.258	0.317	0.5005	0.299	0.275	0.3285	0.436	0.0605	0.586	0.2575	0.126	0.3185	0.869	0.284	0.4465	0.8295	0.5365	0.045	0.2085	1	0.6975	0.115	0.3675	0.4825	0.907	0.6015	0.1465	0.0885	0.2405	0.0815	1	0.855	0.7255
ABC transporters	1	1	1	1	1	0.4255	1	1	1	0.742	0.386	1	1	1	1	1	1	1	1	1	1	1	0.482	1	1	1	1	1	1	1	1	1	1	0.424	1	1	1	1	0.197	1	1	1	1	1	1	0.4705	1	1	0.413
Maturity onset diabetes of the young	0.329	0.338	0.4775	0.214	0.222	0.1905	0.2395	0.2235	0.2045	0.3235	0.2145	1	0.4645	0.3805	1	0.3165	0.2535	1	0.287	0.0915	1	0.4715	0.2545	0.136	0.28	0.4535	0.3055	0.2305	1	0.3825	0.308	0.257	0.4515	0.387	0.183	0.4745	1	0.5135	0.19	0.2685	0.0875	0.2815	0.4605	0.3575	0.318	0.274	1	0.4245	0.24
Protein processing in endoplasmic reticulum	0.749	0.1395	0.218	0.0235	0.428	0.3395	0.649	0.2385	1	0.0865	0.2725	0.0055	0.1865	0.0115	1	0.011	1	0.018	0.0455	0.272	0.2675	0.269	0.3995	0.15	0.085	0.6235	0.1515	0.252	0.081	0.139	0.6435	0.302	0.212	0.365	0.063	0.085	0.0135	0.317	1	0.239	0.098	0.5725	0.4215	0.669	0.5545	0.9115	1	0.206	1
RNA polymerase	1	1	1	1	1	1	1	1	1	1	1	1	1	1	1	1	1	1	1	1	1	1	1	1	1	1	1	1	1	1	1	1	1	1	1	1	1	1	1	1	1	1	1	1	1	1	1	1	1
Chemokine signaling pathway	0.0065	0.013	0.0035	0.011	0.042	0.1145	0.008	0.0005	0	0.021	0.0025	0.679	0.0455	0.049	0.097	0	0.0055	0.161	0.0045	0.0005	0	0.1625	0.053	0	0.002	0.0375	0.0325	0.017	0.07	0.0085	0.064	0.061	0.0655	0.001	0	0.2935	0.0065	0.067	0.0065	0.0085	0.0005	0.038	0.344	0.041	0.029	0.0265	0.1295	0.0095	0.0865
Base excision repair	1	1	1	1	1	1	1	1	1	1	1	1	1	1	1	1	1	1	1	1	1	1	1	1	1	1	1	1	1	1	1	1	1	1	1	1	1	1	1	1	1	1	1	1	1	1	1	1	1
Prion diseases	0.0145	0.002	0.0005	0.0005	0.1265	0.002	0.013	0.0035	0.0015	0.002	0.0005	0.0345	0.0005	0.0135	0.989	0.0015	0.0235	0.0375	0.394	0	0.0555	0.01	0.0165	0	0	0.037	0.017	0.003	0.347	0.0005	0.0095	0.328	0.016	0.0005	0	0.0035	0	0.002	0.0005	0.0005	0.003	0.0595	0.1195	0.0035	0.001	0.0035	0.0825	0.6155	0.0685
Malaria	0.85	0.794	0.5165	0.477	0.7905	0.3245	0.6735	0.4545	0.5685	0.574	0.521	1	0.9055	0.1955	0.649	0.13	0.523	0.0805	0.4035	0.677	0.893	0.975	0.9525	0.3655	0.7645	0.8685	0.4915	0.259	0.8375	0.6535	0.787	0.3655	0.7025	0.8925	0.2755	0.8325	0.3485	0.8975	0.5325	0.7	0.474	0.729	0.7005	0.422	0.5955	0.4155	0.566	0.3495	0.679
DNA replication	0.2635	1	0.2305	1	0.496	1	1	1	1	1	1	1	1	0.2685	1	1	1	1	1	1	1	0.4235	1	1	0.275	1	0.105	0.3965	1	1	0.0485	0.413	1	1	1	1	1	0.2995	1	1	1	0.272	1	1	1	1	1	1	1
Regulation of autophagy	0.74	0.7265	0.8945	0.272	0.746	0.619	0.761	0.529	0.5365	0.654	0.579	1	0.828	0.7865	1	0.5115	0.7565	0.599	0.722	0.188	1	0.9085	0.8525	0.503	0.808	0.9665	0.667	0.496	1	0.895	0.6975	0.7635	0.917	0.7495	0.3275	0.755	0.422	0.5705	0.5475	0.4815	0.5195	0.8815	0.891	0.6155	0.5465	0.591	0.381	0.7265	0.637
Antigen processing and presentation	0.83	0.0065	0.5415	0.122	0.712	0.4225	0.7925	0.1425	0.2835	0.071	0.4605	1	0.355	0.181	1	0.268	1	0.439	1	0.5325	1	0.8805	1	0.225	0.6355	0.965	0.828	0.912	1	0.845	0.391	0.8035	0.7455	0.789	0.542	0.1565	0.6425	0.6645	0.3625	0.451	1	0.7865	0.639	0.61	0.5805	0.4075	0.682	0.5305	1
Type I diabetes mellitus	0.9145	0.9135	0.713	0.1135	0.975	0.513	0.913	0.4785	0.302	0.5185	0.4975	0.7055	0.743	0.465	1	0.156	0.992	0.62	0.9965	0.1215	1	0.9875	0.9465	0.6345	0.9135	0.7385	0.8	0.4815	1	0.823	0.8815	0.7705	0.9325	0.758	0.236	0.752	0.106	0.1405	0.307	0.5345	1	0.9315	0.951	0.4535	0.2785	0.378	0.36	0.3675	0.915
Non-homologous end-joining	1	1	1	1	1	1	1	1	1	1	1	1	1	1	1	1	1	1	1	1	1	1	1	1	1	1	1	1	1	1	1	1	1	1	1	1	1	1	1	1	1	1	1	1	1	1	1	1	1
Jak-STAT signaling pathway	0.948	0.9305	0.7215	0.571	0.597	0.823	0.3545	0.6025	0.8755	0.84	0.9135	0.738	0.846	0.9615	1	0.476	0.901	0.515	0.5715	0.6295	0.2035	0.5225	0.994	0.58	0.4165	0.66	0.3605	0.1945	0.289	0.7475	0.692	0.651	0.578	0.596	0.324	0.8795	0.7045	0.603	0.899	0.6835	0.862	0.391	0.923	0.694	0.201	0.635	0.1025	0.939	0.0025
PPAR signaling pathway	0.149	0.167	0.081	0.0625	0.1135	0.6415	0.0525	0.298	1	0.4135	1	1	0.303	0.1775	0.3225	0.664	0.0585	0.363	0.1225	1	1	0.1715	1	0.0515	0.103	0.0895	0.138	0.0905	1	0.1195	0.1305	0.0445	0.0935	0.518	0.2705	0.186	1	0.849	1	0.1055	1	0.225	0.337	1	0.174	0.342	1	0.7165	0.2065
Hedgehog signaling pathway	0.039	0.016	0.1805	0.257	0.4355	0.087	0.029	0.1075	0.024	0.1685	0.0735	1	0.0585	0.027	1	0.3575	0.144	0.1815	0.8035	0.02	0.1245	0.0165	0.08	0.022	0.1595	0.15	0.127	0.115	1	0.23	0.17	0.6095	0.35	0.0885	0.146	0.0615	0.0105	0.0235	0.071	0.0215	0.019	0.3355	0.108	0.157	0.0665	0.078	1	0.1165	0.1315
Allograft rejection	0.686	0.6415	0.2375	0.411	0.8475	0.272	0.6735	0.1555	0.1115	0.1245	0.1565	0.3675	0.3925	0.112	1	0.0615	0.929	0.5035	0.9375	0.107	1	0.866	0.824	0.352	0.7005	0.482	0.39	0.1255	1	0.3805	0.6805	0.384	0.767	0.4615	0.2115	0.387	0.071	0.117	0.131	0.2795	1	0.6725	0.628	0.1355	0.181	0.155	0.4075	0.1625	1
Hematopoietic cell lineage	0.8365	0.441	0.8735	0.4885	0.571	0.216	0.556	0.34	0.0995	0.4355	0.4985	0.5075	0.866	0.8365	0.4655	0.1475	0.46	0.4115	0.534	0.157	0.0535	0.8685	0.0925	0.302	0.456	0.846	0.796	0.6615	0.7565	0.752	0.5585	0.66	0.722	0.565	0.131	0.721	0.053	0.38	0.277	0.5585	0.0715	0.792	0.8645	0.329	0.1495	0.3125	0.549	0.231	0.4585
Cell adhesion molecules (CAMs)	0.2505	0.026	0.1435	0.0105	0.0375	1	0.0565	0.0185	0.1855	0.0505	0.2755	1	0.181	0.164	0.4345	0.0175	0.0245	1	0.0125	0.024	0.038	0.0685	0.0425	0.0065	0.0225	0.1145	0.1495	0.1065	1	0.1455	0.101	0.1305	0.119	0.2215	0.0835	0.1675	1	0.0595	0.288	0.0605	0.0645	0.078	0.268	1	0.0315	0.197	1	0.178	0.1085
Graft-versus-host disease	0.846	0.71	0.442	0.56	0.7565	0.074	0.806	0.3875	0.4305	0.6375	0.519	0.013	0.7525	0.4545	1	0.3315	0.5125	0.074	0.576	0.522	1	0.9285	1	0.4645	0.7395	0.717	0.723	0.31	1	0.788	0.695	0.4985	0.772	0.787	0.64	0.702	0.071	0.5055	0.4605	0.629	1	0.819	0.788	0.4785	0.5385	0.5225	0.782	0.3305	1
Homologous recombination	1	1	0.469	1	1	1	1	1	1	1	1	1	1	0.057	1	1	1	1	1	1	1	1	1	1	1	1	1	1	1	1	1	1	1	1	1	1	1	1	1	1	1	1	1	1	1	1	1	1	1
Taste transduction	0.179	0.014	0.0455	0.1225	0.1485	0.058	0.078	0.4005	0.041	0.2875	0.024	1	0.26	0.234	1	0.4595	0.0035	0.3335	0.1905	0.001	0.1325	0.1985	0.063	0.011	0.0115	0.087	0.181	0.209	0.9095	0.033	0.253	0.116	0.278	0.016	0.22	0.373	0.0345	0.0115	0.0585	0.023	0.01	0.226	0.2015	0.0565	0.07	0.118	1	0.0975	0.5305
Asthma	0.947	0.837	0.853	0.3735	0.902	0.871	0.895	0.817	0.785	0.915	0.825	1	0.9015	0.8795	1	0.8915	1	1	1	0.81	1	0.9535	0.699	0.91	0.908	0.908	0.9025	0.8855	1	0.9225	0.8305	0.69	0.898	0.952	0.886	0.8925	0.7155	0.927	0.811	0.9035	1	0.9345	0.9085	0.811	0.841	0.8355	0.93	0.7395	1
Primary immunodeficiency	0.8375	0.596	0.643	0.5955	0.3875	0.056	0.3465	0.9905	0.2405	0.9245	1	1	0.8535	0.705	1	0.912	0.3305	0.242	0.5655	0.5825	0.435	0.663	0.6535	0.329	0.468	0.5625	0.5575	0.5365	0.3775	0.7305	0.5845	0.5215	0.566	0.9545	1	0.7425	0.8415	1	0.5685	0.5735	0.2635	0.482	0.826	0.9885	0.54	1	1	0.73	1
Cytosolic DNA-sensing pathway	0.567	0.554	0.7515	0.8125	0.8115	0.211	0.424	0.348	1	0.95	1	1	0.911	0.678	1	0.6425	1	0.31	1	0.508	0.278	0.9785	0.6785	0.812	0.844	0.2765	0.767	0.439	0.6665	0.7725	0.763	0.7445	0.4295	0.8455	0.2805	0.592	0.2795	0.932	0.298	0.416	1	0.719	0.777	0.195	1	1	1	0.5885	1
Neuroactive ligand-receptor interaction	0.735	0.7555	0.786	0.612	1	0.8155	1	0.2645	0.4785	0.577	0.613	1	0.7875	0.9555	1	1	0.6845	0.2285	0.7815	0.0605	0.284	1	0.453	0.517	0.892	0.9035	0.6475	1	0.7025	0.55	1	1	0.236	0.4265	1	0.6535	0.5555	0.6205	0.879	0.6725	0.0735	1	0.3155	0.5885	0.559	0.4515	1	0.0985	1
Complement and coagulation cascades	0.6745	0.757	0.7	0.193	0.6355	0.488	1	0.0785	0.4885	0.1405	0.234	1	0.952	0.4855	0.7075	0.557	1	0.0415	0.3	0.9495	0.978	0.0935	0.219	1	0.056	1	0.2105	0.188	1	0.121	0.341	0.421	1	0.274	1	1	0.076	0.018	0.461	0.374	1	1	0.283	1	0.134	0.194	1	1	0.669
Autoimmune thyroid disease	0.648	0.593	0.8585	0.4625	0.608	0.2535	0.4875	0.1065	0.2915	0.838	1	0.092	0.6965	0.7255	1	1	0.517	0.2995	0.57	1	1	0.703	0.9375	0.459	0.625	0.615	0.6365	0.6635	1	0.6565	0.663	0.7385	0.599	0.64	1	0.632	0.4015	0.657	1	0.5985	1	0.614	0.8995	1	1	1	1	0.052	1
Intestinal immune network for IgA production	0.856	0.5585	0.9305	0.346	0.737	1	0.7905	0.5045	0.024	0.649	0.929	1	0.9535	0.935	0.837	0.0515	0.8245	1	0.6765	0.0095	0.2115	0.946	0.979	0.6835	0.8095	0.866	0.95	0.784	0.661	0.848	0.7835	0.876	0.8435	0.9265	0.871	0.8135	1	0.971	0.0775	0.856	0.4115	0.911	0.7825	1	0.6175	0.9065	1	0.1785	0.4785
Phototransduction	0.2865	0.1135	0.144	0.04	0.1045	0.704	0.095	1	0.153	0.7445	0.3725	1	0.467	0.143	1	1	0.1905	0.4565	0.044	0.087	1	0.3	0.8495	0.026	0.222	0.374	0.104	0.0585	1	0.3295	0.199	0.04	0.069	0.2285	1	0.139	0.949	0.585	0.2465	0.4065	0.7075	0.106	0.378	0.542	0.2645	0.321	1	0.139	0.6765
Systemic lupus erythematosus	0.176	0.141	0.155	0.016	0.4705	0.131	0.5865	0.0735	0.099	0.4585	0.3225	1	0.512	0.1535	0.3255	0.203	0.573	0.2305	0.0725	0.047	0.0725	0.701	0.2325	0.347	0.611	0.5195	0.6	0.1065	1	0.684	0.198	0.2975	0.5275	0.8225	0.034	0.7525	0.249	0.3315	0.2705	0.54	0.0635	0.473	0.5715	0.14	0.4075	0.3255	0.1425	0.5065	0.304
Cytokine-cytokine receptor interaction	0.9325	0.896	0.919	0.2075	0.6945	0.1305	0.7825	0.2585	0.207	0.976	0.71	0.2715	0.9215	0.883	1	0.2715	0.711	0.127	0.784	0.143	0.457	0.982	0.7105	0.498	0.786	0.8035	0.7235	0.7005	0.585	0.895	0.879	0.8755	0.8735	0.798	0.023	0.991	0.831	0.786	0.3365	0.8845	0.5135	0.947	0.988	0.421	0.603	0.3915	0.3715	0.3215	0.7115
Olfactory transduction	0.3035	0.284	0.2115	0.327	0.885	0.735	0.5435	0.3515	0.4565	0.6925	0.5845	1	0.4135	0.3835	1	0.5545	0.7285	0.68	0.7955	0.138	0.2275	0.3985	0.877	0.2785	0.849	0.825	0.6	0.3465	1	0.8205	0.7075	0.319	0.6875	0.485	0.231	0.3635	0.721	0.6055	0.5975	0.446	0.4185	0.6955	0.8695	0.68	0.505	0.4715	1	0.542	0.436
[truncated: 81 more columns]

## Sheet: PC
	Huntington's disease	Parkinson's disease	Protein processing in endoplasmic reticulum	Spliceosome	Alzheimer's disease	Pathogenic Escherichia coli infection	Ribosome	Regulation of actin cytoskeleton	Proteasome	Ubiquitin mediated proteolysis	Fc gamma R-mediated phagocytosis	Bacterial invasion of epithelial cells	Adherens junction	Lysosome	Endocytosis	Progesterone-mediated oocyte maturation	Protein export	RNA degradation	Long-term potentiation	Cell cycle	Oocyte meiosis	ErbB signaling pathway	Vasopressin-regulated water reabsorption	Endometrial cancer	Peroxisome	Focal adhesion	Phosphatidylinositol signaling system	Gap junction	Shigellosis	Renal cell carcinoma	Prostate cancer	Glioma	Vibrio cholerae infection	Melanoma	VEGF signaling pathway	Colorectal cancer	Wnt signaling pathway	Axon guidance	Insulin signaling pathway	Epithelial cell signaling in Helicobacter pylori infection	Collecting duct acid secretion	Thyroid cancer	Arrhythmogenic right ventricular cardiomyopathy (ARVC)	Phagosome	B cell receptor signaling pathway	Fc epsilon RI signaling pathway	Amyotrophic lateral sclerosis (ALS)	SNARE interactions in vesicular transport	Non-small cell lung cancer
Huntington's disease	0	0.215	0.0535	1	0.004	0	1	0.0065	1	0.0145	0	0.0165	0.094	0.6495	0.648	0.0585	1	1	0	0.035	0	0.009	0.802	0.0555	0.003	0.0085	0	0	0.039	0.0005	0.0005	0.0015	0.001	0.0015	0	0.008	0	0	0.0005	0.017	1	0.178	0.168	0.0455	0.0015	0	0.006	1	0.006
Parkinson's disease	0.2605	0	0.014	1	0.0135	1	1	0.1425	1	0.0545	0.5355	1	1	1	1	1	1	1	1	1	1	0.5665	1	0.2205	1	0.0345	1	1	1	0.227	0.453	1	1	0.1465	0.0705	0.2055	0.0595	0.0515	0.099	0.115	1	1	1	1	1	1	0.179	1	0.0545
Protein processing in endoplasmic reticulum	0.0175	0.0125	0	0.1445	0.1445	0.2635	1	0.356	1	0.12	0.4225	0.0845	0.2905	1	0.005	0.066	0.0095	1	0.05	0.5125	0.3995	0.422	1	0.267	1	0.6145	1	1	0.086	0.674	0.1485	0.0145	0.23	0.736	0.3215	0.775	0.347	0.6315	0.3345	0.7135	1	0.1955	1	0.498	0.294	0.7275	0.0275	1	0.1755
Spliceosome	1	1	0.218	0	1	1	1	1	1	1	1	1	1	1	1	0.1635	1	1	1	1	1	0.563	1	1	1	0.62	1	1	0.2125	1	1	1	1	1	1	0.977	0.465	1	0.2775	0.457	1	1	1	0.8485	1	0.8965	1	1	1
Alzheimer's disease	0.004	0.007	0.472	1	0	0.013	1	0.4605	0.1165	0.249	0.089	0.787	0.154	1	0.018	0.196	1	1	0.1295	0.39	0.0455	0.289	0.6835	0.781	0.1655	0.3835	0.3755	0.2065	0.007	0.1685	0.4115	0.2615	0.117	0.7855	0.314	0.4645	0.3	0.011	0.074	0.174	1	0.034	0.526	0.722	0.3685	0.229	0.0605	1	0.318
Pathogenic Escherichia coli infection	0	1	0.1805	1	0.0085	0	1	0	1	0.0095	0	0	0.0005	1	0.006	0.0025	1	1	0.009	0.058	0.004	0.0035	0.037	0.0065	0.2205	0.002	0	0	0.0005	0.0015	0.013	0.0185	0.002	0.017	0.006	0.003	0.056	0	0.005	0	1	0.0045	0.009	0	0.001	0.0005	0.009	1	0.0065
Ribosome	1	1	1	1	1	1	0	1	1	1	1	1	1	1	1	1	1	1	1	1	1	1	1	1	1	1	1	1	1	1	1	1	1	1	1	1	1	1	1	1	1	1	1	1	1	1	1	1	1
Regulation of actin cytoskeleton	0.003	1	0.592	1	0.5075	0.0005	1	0	0.5805	0.834	0.0015	0.0085	0.082	1	0.2875	0.2585	1	1	0.0205	0.6205	0.082	0.1	0.095	0.2915	1	0.0985	0.027	0.4935	0.044	0.0005	0.1615	0.0445	0.0535	0.1735	0.0785	0.2635	0.879	0.3735	0.122	0.0975	1	0.101	0.058	0.101	0.084	0.029	0.2995	1	0.2545
Proteasome	1	1	1	1	0.333	1	1	0.5985	0	1	0.1055	1	0.1985	1	0.169	0.336	1	1	0.3215	1	0.143	0.241	1	0.232	1	0.213	1	0.4015	0.3715	0.1655	0.269	0.2525	1	0.2965	0.197	0.1655	1	0.4235	0.2935	1	1	0.3975	1	1	0.6955	0.1805	1	1	0.5225
Ubiquitin mediated proteolysis	0.003	0.006	0.1315	1	0.0005	0.001	1	0.564	1	0	0.008	0.11	0.072	1	0.0035	0.004	1	1	0.223	0.0775	0.0125	0.049	1	0.036	1	0.195	0.13	0.7595	0.0295	0.007	0.028	0.0065	0.154	0.0835	0.014	0.006	0.1625	0.571	0.157	0.203	1	0.0515	0.6895	1	0.0105	0.065	0.0155	1	0.058
Fc gamma R-mediated phagocytosis	0	0.409	0.4535	1	0.0815	0	1	0.0005	0.1035	0.22	0	0.0065	0.013	1	0.003	0.0315	1	1	0.0005	0.057	0.0015	0	0.0085	0.046	0.0105	0.019	0.004	0.001	0.0035	0.001	0.011	0.0095	0.004	0.033	0.0005	0.069	0.094	0.0015	0.0055	0.0025	1	0	0.0435	0.0145	0.016	0	0.002	1	0.0065
Bacterial invasion of epithelial cells	0.0105	1	0.112	1	0.77	0.0005	1	0.0195	1	0.231	0	0	0.0235	1	0.061	0.0565	1	1	0.0925	0.2995	0.0065	0	1	0.06	1	0.011	0.0205	0.105	0.012	0	0.0045	0.0115	0.0095	0.013	0.0045	0.0525	0.438	0.1725	0.0025	0.027	1	0.048	0.162	0.0445	0.02	0	0.707	1	0.0255
Adherens junction	0.101	1	0.3275	1	0.0945	0	1	0.0535	0.215	0.1015	0.025	0.0155	0	1	0.0735	0.096	1	1	0.0495	0.1	0.007	0.12	0.0355	0.397	1	0.167	0.1575	0.2045	0.0105	0.049	0.023	0.137	0.032	0.464	0.0655	0.369	0.63	0.045	0.2525	0.013	1	0.062	0.2625	0.099	0.1935	0.0235	0	1	0.4465
Lysosome	0.6385	1	1	1	1	1	1	0.1875	1	1	1	1	0.4775	0	0.2205	1	1	1	1	1	1	1	1	1	1	1	1	1	1	1	1	1	1	1	1	1	1	1	1	1	1	1	1	1	1	1	1	1	1
Endocytosis	0.1355	1	0.0255	1	0.0995	0.0015	1	0.3175	0.164	0.0005	0.001	0.003	0.012	1	0	0.0865	1	1	0.11	0.001	0.141	0.002	0.102	0.1765	0.052	0.106	0.1885	0.4245	0.0315	0.0005	0.047	0.009	0.023	0.0905	0.0055	0.1	0.656	0.021	0.0365	0.0295	1	0.011	0.938	0.0805	0.0145	0.0045	0.0055	1	0.0955
Progesterone-mediated oocyte maturation	0.006	0.4225	0.017	1	0.3695	0.002	1	0.1465	0.3325	0.001	0.0085	0.0355	0.0365	1	0.0705	0	1	1	0.0925	0.0225	0.0005	0.0115	0.0515	0.3105	1	0.122	0.152	0.204	0.007	0.006	0.0475	0.042	0.0855	0.3065	0.112	0.226	0.1715	0.137	0.047	0.159	1	0.017	0.2725	0.0275	0.199	0.029	0.0025	0.4175	0.1305
Protein export	1	1	0.006	1	1	1	1	1	1	1	1	1	1	1	1	1	0	1	1	1	1	1	1	1	1	1	1	1	1	1	1	1	0.2835	1	1	1	1	1	1	1	1	1	1	0.2295	1	1	1	1	1
RNA degradation	1	1	1	1	1	1	1	1	1	1	1	1	1	1	1	1	1	0	1	1	1	1	1	1	1	1	1	1	1	1	1	1	1	1	1	1	1	1	1	1	1	1	1	1	1	1	1	1	1
Long-term potentiation	0.0005	1	0.0235	1	0.172	0.014	1	0.0375	0.318	0.4135	0.0015	0.0575	0.155	1	0.024	0.0705	1	1	0	0.556	0.006	0.0455	0.1735	0.2645	0.164	0.2105	0.0065	0.0505	0.2995	0.012	0.078	0.063	0.026	0.313	0.0515	0.335	0.0635	0.0005	0.015	0.3205	1	0.0145	0.4135	0.355	0.1825	0.013	0.057	0.5705	0.107
Cell cycle	0.006	1	0.495	1	0.582	0.031	1	0.734	1	0.1385	0.1845	0.1855	0.206	1	0.024	0.0435	1	1	0.3025	0	0.1505	0.124	0.946	0.181	0.287	0.156	0.6725	0.6045	0.2675	0.1205	0.0565	0.029	1	0.0735	0.482	0.2035	0.329	0.921	0.4325	0.7425	1	0.102	0.287	0.584	0.237	0.3785	0.164	1	0.203
Oocyte meiosis	0	1	0.178	1	0.037	0	1	0.0255	0.142	0.0165	0	0.027	0.0045	1	0	0	1	1	0.0005	0.061	0	0.003	0.2925	0.062	0.031	0.0155	0.0025	0.034	0.0135	0	0.01	0.0045	0.028	0.07	0.001	0.0045	0.0035	0	0.002	0.008	1	0.0095	0.4125	0.0915	0.0075	0.001	0.0005	0.506	0.046
ErbB signaling pathway	0.017	0.325	0.2475	1	0.421	0.001	1	0.032	0.252	0.0235	0	0.0015	0.0835	1	0.0165	0.028	1	1	0.09	0.164	0.0325	0	0.4715	0.0505	1	0.0265	0.0585	0.2335	0.0005	0	0.0295	0.006	0.035	0.0415	0.012	0.028	0.634	0.1045	0.0115	0.0295	1	0.0105	0.235	0.076	0.022	0.0025	0.012	1	0.0275
Vasopressin-regulated water reabsorption	0.0995	1	0.0275	1	0.2515	0.027	1	0.2205	1	1	0.001	0.1685	0.0295	1	0.174	0.095	1	1	0.048	0.8195	0.2055	0.19	0	0.211	1	0.1115	0.175	0.0785	0.2225	0.218	0.0835	0.135	0.092	0.2095	0.1195	0.1985	0.2365	0.4755	0.0635	1	1	0.2455	0.274	0.3945	0.3915	0.074	0.0255	0.5595	0.2765
Endometrial cancer	0.0595	0.22	0.3395	1	0.3475	0.0115	1	0.3165	0.2425	0.032	0.052	0.048	0.221	1	0.093	0.289	1	1	0.1515	0.1205	0.0545	0.0515	0.544	0	1	0.265	0.3275	0.705	0.0425	0.003	0.094	0.123	0.2275	0.2345	0.087	0.212	0.858	0.188	0.0825	0.195	1	0.0825	0.737	0.2675	0.221	0.055	0.0165	1	0.2245
Peroxisome	0.001	1	0.2305	1	0.1815	0.222	1	1	1	1	0.01	1	1	1	0.0505	1	1	1	0.144	0.309	0.025	1	1	1	0	0.2825	0.0755	1	0.0315	0.1205	0.3885	0.119	1	1	0.32	0.215	0.339	0.1285	0.0595	0.227	1	0.2875	1	0.4775	0.172	0.4705	0.1645	1	0.462
Focal adhesion	0.008	0.1265	0.4785	1	0.129	0.015	1	0.034	0.2035	0.245	0.006	0.001	0.179	1	0.0625	0.1875	1	1	0.067	0.097	0.015	0.041	0.138	0.283	1	0	0.1135	0.4665	0.001	0.004	0.119	0.043	0.128	0.1775	0.064	0.222	0.908	0.1415	0.055	0.1035	1	0.038	0.21	0.4735	0.147	0.0145	0.037	1	0.2375
Phosphatidylinositol signaling system	0	1	1	1	0.326	0	1	0.022	1	0.7565	0.001	0.0455	0.075	1	0.3745	0.178	1	1	0.0075	0.643	0.001	0.043	0.288	0.3055	0.0715	0.1225	0	0.046	0.3155	0.001	0.0415	0.029	0.033	0.0405	0.01	0.1395	0.0295	0.001	0.0015	0.203	1	0.055	0.5235	0.3065	0.012	0.0215	0.1385	1	0.1035
Gap junction	0	1	0.087	1	0.15	0	1	0.0925	0.404	0.743	0.0015	0.1705	0.129	1	0.027	0.1865	1	1	0.0135	0.7225	0.0425	0.212	0.032	0.5015	1	0.2035	0.0475	0	0.1395	0.0555	0.16	0.1675	0.011	0.348	0.1	0.4005	0.1695	0.0245	0.102	0.1535	1	0.082	0.2305	0.0025	0.406	0.068	0.046	0.4095	0.3345
Shigellosis	0.005	1	0.0295	0.001	0.01	0.0005	1	0.008	0.378	0.0145	0	0.004	0.033	1	0.0195	0.0045	1	1	0.0935	0.4055	0.001	0.0015	1	0.0225	0.036	0.0155	0.0185	0.1725	0	0	0	0.012	0.04	0.021	0.0135	0.0575	0.186	0.0615	0.013	0.0075	1	0.0225	0.2695	0.004	0.006	0.0005	0.005	1	0.014
Renal cell carcinoma	0	0.135	0.49	1	0.04	0.0005	1	0.0015	0.157	0.082	0	0	0.001	1	0	0.0085	1	1	0.0055	0.0305	0.0035	0	1	0.011	0.115	0.0015	0	0.059	0	0	0.0035	0	0.0185	0.0075	0	0.018	0.2775	0.0025	0.001	0.0025	1	0.001	0.274	0.011	0.002	0	0.0015	1	0.002
Prostate cancer	0	0.2895	0.261	1	0.2945	0.003	1	0.103	0.2795	0.055	0.0055	0.034	0.0205	1	0.0275	0.1685	1	1	0.0615	0.053	0.035	0.0365	0.0845	0.1645	0.2455	0.1165	0.047	0.5625	0.02	0.0075	0	0.037	0.071	0.1485	0.0555	0.1155	0.2055	0.067	0.037	0.103	1	0.0505	0.1535	0.028	0.121	0.023	0.032	1	0.232
Glioma	0	0.4555	0.037	1	0.298	0.0005	1	0.086	0.2545	0.0075	0.0035	0.0035	0.034	1	0.001	0.088	1	1	0.1	0.0185	0.0065	0.002	0.4965	0.1095	0.107	0.045	0.0345	0.2965	0.035	0.001	0.0565	0	0.059	0.1425	0.032	0.1155	0.2835	0.009	0.0215	0.0785	1	0.006	0.5675	0.2225	0.097	0.01	0.12	1	0.0525
Vibrio cholerae infection	0.0025	1	0.3075	1	0.1595	0.001	1	0.0285	1	0.15	0.004	0.002	0.0965	1	0.0685	0.119	0.2855	1	0.0345	0.7995	0.0525	0.041	0.0985	0.0755	1	0.139	0.034	0.034	0.0445	0.036	0.0905	0.044	0	0.1235	0.047	0.066	0.0835	0.018	0.0175	0.115	1	0.066	0.265	0.2625	0.1195	0.0365	0.0645	0.52	0.088
Melanoma	0.0025	0.1745	0.4205	1	0.529	0.0045	1	0.2955	0.316	0.1345	0.011	0.031	0.383	1	0.052	0.298	1	1	0.2675	0.067	0.211	0.054	0.466	0.296	1	0.2915	0.037	0.8665	0.0515	0.0045	0.185	0.0675	0.159	0	0.074	0.336	0.7865	0.175	0.0555	0.2875	1	0.0975	0.7285	0.036	0.125	0.0295	0.0555	1	0.24
VEGF signaling pathway	0.0005	0.12	0.1775	1	0.2045	0.0015	1	0.093	0.1785	0.066	0.001	0.0155	0.04	1	0.027	0.064	1	1	0.035	0.187	0.001	0.022	0.336	0.233	0.331	0.0845	0.011	0.092	0.01	0.0115	0.1055	0.075	0.049	0.204	0	0.234	0.08	0.0065	0.015	0.0435	1	0.042	0.5045	0.072	0.055	0.0205	0.0005	1	0.1315
Colorectal cancer	0.0215	0.219	0.3215	1	0.169	0.003	1	0.1885	0.167	0.2585	0.084	0.1115	0.107	1	0.0955	0.177	1	1	0.113	0.241	0.003	0.07	0.2315	0.272	0.251	0.24	0.1175	0.452	0.0485	0.0455	0.1145	0.098	0.1755	0.3245	0.099	0	0.544	0.1085	0.113	0.1375	1	0.0675	0.3335	0.0915	0.223	0.0715	0.092	1	0.1355
Wnt signaling pathway	0.0005	0.0615	0.204	1	0.3545	0.0235	1	0.597	1	0.022	0.023	0.3165	0.484	1	0.46	0.034	1	1	0.039	0.103	0.004	0.6635	0.1245	0.7365	0.3255	0.746	0.0275	0.1705	0.3245	0.3055	0.0785	0.234	0.059	0.629	0.136	0.4375	0	0.1005	0.153	0.2625	1	0.621	0.476	0.4425	0.2135	0.2255	0.0015	0.4345	0.5685
Axon guidance	0	0.109	0.619	1	0.009	0.01	1	0.033	0.411	0.005	0.001	0.1195	0.3125	1	0.2005	0.003	1	1	0	0.031	0	0.04	0.128	0.1035	0.144	0.0985	0	0.017	0.112	0.001	0.088	0.0125	0.006	0.115	0.0105	0.1175	0.015	0	0.023	0.009	1	0.0115	0.6075	0.322	0.012	0.015	0	1	0.06
Insulin signaling pathway	0	0.146	0.0215	1	0.012	0	1	0.05	0.298	0.2195	0.0005	0.0325	0.0255	1	0.026	0.024	1	1	0.003	0.154	0	0.003	0.0105	0.1005	0.0585	0.0325	0.0035	0.0375	0.006	0	0.003	0.0075	0.0095	0.0415	0.0045	0.0915	0.127	0.024	0	0.0685	1	0.035	0.067	0.0845	0.045	0.0035	0.005	0.268	0.0375
Epithelial cell signaling in Helicobacter pylori infection	0	0.1955	0.153	0.011	0.229	0.001	1	0.0525	1	0.3015	0.003	0.05	0.053	1	0.145	0.1165	1	1	0.315	0.4105	0.0105	0.042	1	0.279	0.2295	0.1325	0.2385	0.0925	0.002	0.0025	0.078	0.101	0.099	0.246	0.074	0.187	0.0825	0	0.215	0	1	0.0225	0.8005	0.003	0.046	0.007	0.003	1	0.139
Collecting duct acid secretion	1	1	1	1	1	1	1	1	1	1	1	1	1	1	1	1	1	1	1	1	1	1	1	1	1	1	1	1	1	1	1	1	1	1	1	1	1	1	1	1	0	1	1	1	1	1	1	1	1
Thyroid cancer	0.162	1	0.3245	1	0.061	0.0145	1	0.0665	0.3905	0.0245	0	0.0265	0.0295	1	0.0385	0.034	1	1	0.054	0.2335	0.0485	0.013	1	0.05	0.2755	0.0475	0.081	0.085	0.0265	0.0015	0.054	0.007	0.0215	0.1225	0.041	0.055	0.665	0.073	0.121	0.0375	1	0	0.2985	0.371	0.0545	0.002	0.0025	1	0.0355
Arrhythmogenic right ventricular cardiomyopathy (ARVC)	0.2465	1	1	1	0.3705	0.012	1	0.0865	1	0.684	0.0565	0.005	0.3615	1	0.8035	0.5805	1	1	0.1885	0.253	0.2105	0.0835	0.6235	0.691	1	0.505	0.5455	0.3445	0.063	0.531	0.136	0.519	0.212	0.5225	0.313	0.3125	0.7945	0.0835	0.347	0.0725	1	0.2825	0	0.438	0.687	0.1975	1	1	0.6785
Phagosome	0.0515	1	0.54	0.84	0.72	0	1	0.0275	1	0.564	0.002	0	0.147	1	0.0965	0.052	0.2165	1	0.3955	0.339	0.153	0.0605	0.414	0.2025	0.4705	0.1025	0.201	0.0015	0.0015	0.0215	0.0195	0.07	0.327	0.0275	0.0335	0.064	0.59	0.245	0.1	0.0075	1	0.358	0.056	0	0.04	0.012	0.0005	0.468	0.098
B cell receptor signaling pathway	0.0015	0.6555	0.232	1	0.3425	0.003	1	0.069	0.7085	0.0685	0.0035	0.052	0.0285	1	0.1065	0.161	1	1	0.1385	0.306	0.0045	0.0475	0.116	0.2705	0.181	0.082	0.007	0.255	0.0265	0.0015	0.141	0.1485	0.0715	0.175	0.057	0.2825	0.1595	0.0115	0.082	0.0265	1	0.055	0.686	0.095	0	0.0095	0.009	1	0.146
Fc epsilon RI signaling pathway	0	0.282	0.2775	1	0.1635	0	1	0.0035	0.0595	0.222	0	0.001	0.007	1	0.007	0.0265	1	1	0.0155	0.2155	0.0025	0.0005	0.046	0.044	0.4595	0.0115	0.015	0.016	0.0025	0	0.0165	0.011	0.0305	0.026	0.01	0.0365	0.2615	0.0075	0.0025	0.009	1	0.0015	0.1445	0.011	0.0095	0	0.006	1	0.0215
Amyotrophic lateral sclerosis (ALS)	0	0.096	0.0085	1	0.0845	0.1225	1	0.631	0.1245	0.0925	0.119	0.904	0.056	1	0.0095	0.046	1	1	0.1395	0.207	0.0085	0.0835	0.562	0.217	0.12	0.5795	0.1515	0.334	0.0045	0.074	0.0115	0.1595	0.175	0.5885	0.092	0.0975	0.0025	0.006	0.1445	0.077	1	0.0015	1	0.001	0.0295	0.0715	0	1	0.06
SNARE interactions in vesicular transport	1	1	1	1	1	1	1	1	1	1	1	1	1	1	1	0.405	1	1	0.5605	1	0.515	1	0.134	1	1	1	1	0.407	1	1	1	1	0.5205	1	1	1	0.4295	1	0.2825	1	1	1	1	0.6335	1	1	1	0	1
Non-small cell lung cancer	0.004	0.0915	0.2995	1	0.3405	0.0105	1	0.1895	0.5155	0.318	0.004	0.044	0.339	1	0.1895	0.1735	1	1	0.1955	0.133	0.089	0.031	0.2705	0.209	0.47	0.223	0.123	0.3815	0.0415	0.0025	0.2075	0.0885	0.118	0.192	0.113	0.093	0.717	0.144	0.048	0.1085	1	0.0515	0.6735	0.1395	0.1655	0.046	0.0265	1	0
Adipocytokine signaling pathway	0.005	0.1875	0.1705	1	0.048	0.01	1	0.113	0.0265	0.116	0.0125	0.1195	0.0295	1	0.188	0.2415	1	1	0.0775	0.4155	0.0235	0.04	1	0.1545	0.085	0.162	0.281	0.2125	0.0055	0.004	0.0985	0.1305	0.0135	0.089	0.0515	0.0525	0.1025	0.2795	0.0075	0.2245	1	0.444	0.025	0.525	0.115	0.019	0.026	1	0.2985
Pancreatic cancer	0.021	0.653	0.217	1	0.4725	0.014	1	0.4775	0.401	0.1815	0.1805	0.224	0.0195	1	0.0645	0.53	1	1	0.4875	0.0355	0.061	0.275	1	0.5195	0.053	0.498	0.597	0.9295	0.021	0.038	0.442	0.315	0.2815	0.369	0.3125	0.306	0.806	0.456	0.5065	0.407	1	0.22	0.224	0.577	0.3655	0.1905	0.1715	1	0.6125
Neurotrophin signaling pathway	0.001	0.295	0.056	1	0.1105	0.0035	1	0.1575	0.3695	0.0455	0.021	0.0365	0.018	0.5885	0.0105	0.1655	1	1	0.1135	0.0495	0.011	0.0055	0.796	0.263	0.0415	0.1375	0.148	0.399	0.006	0.0025	0.138	0.0435	0.084	0.381	0.079	0.321	0.076	0.0045	0.074	0.023	1	0.0045	0.0105	0.0105	0.226	0.0165	0.007	1	0.0965
Acute myeloid leukemia	0.007	0.101	0.2575	1	0.18	0.032	1	0.0765	0.348	0.21	0.011	0.024	0.2745	1	0.1095	0.1535	1	1	0.169	0.233	0.088	0.0075	1	0.1585	0.1055	0.127	0.099	0.502	0.007	0.0045	0.044	0.0625	0.151	0.143	0.042	0.1285	0.9495	0.137	0.009	0.0715	1	0.054	0.5475	0.3725	0.081	0.021	0.007	1	0.085
RNA polymerase	1	1	1	1	1	1	1	1	1	1	1	1	1	1	1	1	1	1	1	1	1	1	1	1	1	1	1	1	1	1	1	1	1	1	1	1	1	1	1	1	1	1	1	1	1	1	1	1	1
Basal transcription factors	1	1	1	1	1	1	1	1	1	1	1	1	1	1	1	1	1	1	1	1	1	1	1	1	1	1	1	1	1	1	1	1	1	1	1	1	1	1	1	1	1	1	1	1	1	1	1	1	1
Pathways in cancer	0	0.1575	0.2005	0.1245	0.232	0.002	1	0.227	0.1545	0.0125	0.01	0.0145	0.14	1	0.0545	0.0675	1	1	0.0425	0.013	0.0015	0.04	0.227	0.2575	0.0375	0.249	0.0675	0.6365	0.001	0.0025	0.0425	0.014	0.0715	0.182	0.071	0.1715	0.0325	0.1865	0.0785	0.2935	1	0.0425	0.115	0.544	0.128	0.0165	0.004	1	0.2205
Tight junction	0.001	0.4645	0.737	1	0.185	0.0015	1	0.3415	1	0.618	0.0095	0.3525	0.7855	1	0.7995	0.2635	1	1	0.054	0.711	0.1325	0.124	0.049	0.3225	1	0.72	0.184	0.2	0.39	0.0295	0.381	0.2225	0.0315	0.2835	0.087	0.151	0.843	0.535	0.1075	0.079	1	0.1	0.7715	0.2475	0.3515	0.067	0.016	1	0.267
Aldosterone-regulated sodium reabsorption	0.001	1	0.8235	1	0.19	0.0025	1	0.0225	0.8155	0.338	0	0.0045	0.0525	1	0.016	0.0445	1	1	0.029	0.747	0.0075	0.0055	0.067	0.0295	1	0.037	0.006	0.0625	0.062	0.002	0.0435	0.013	0.017	0.0495	0.023	0.03	0.365	0.0725	0.0205	0.0285	1	0.0165	0.1915	0.0245	0.0835	0.0065	0.1745	1	0.033
Nucleotide excision repair	0.0015	1	0.336	1	1	1	1	1	1	0.1245	1	1	0.0805	1	0.006	0.049	1	1	1	0.0125	0.1065	0.1265	1	0.03	1	0.081	1	0.2275	0.0455	0.1465	0.008	0.038	1	0.1595	1	0.017	0.015	1	1	1	1	0.0245	1	1	1	1	0.0325	1	0.034
T cell receptor signaling pathway	0.0005	0.461	0.2105	1	0.269	0	1	0.1065	0.493	0.155	0.0015	0.0115	0.0415	1	0.004	0.134	1	1	0.064	0.3695	0.011	0.004	0.019	0.0835	0.1595	0.0705	0.0075	0.274	0.008	0.001	0.0255	0.011	0.032	0.057	0.0235	0.074	0.1455	0.055	0.02	0.067	1	0.0205	0.4775	0.2535	0.053	0.003	0.0045	1	0.069
Dorso-ventral axis formation	1	1	0.552	1	0.214	0.0405	1	0.586	0.2495	0.4615	0.1105	0.191	0.1315	1	0.1055	0.3205	1	1	0.1715	0.3305	0.29	0.296	1	0.558	1	0.458	0.5935	0.5995	0.084	0.22	0.4805	0.204	0.297	0.629	0.3755	0.5735	0.6665	0.1125	0.633	0.2645	1	0.147	0.7795	0.4135	0.5545	0.306	0.032	1	0.5065
Proximal tubule bicarbonate reclamation	0.0615	1	1	1	1	1	1	1	1	1	1	1	1	1	1	1	1	1	1	1	1	1	1	1	1	1	1	1	1	1	0.3515	1	1	1	1	1	1	1	0.169	1	1	0.5695	1	1	1	1	1	1	0.6605
mTOR signaling pathway	0	0.191	0.315	1	0.291	0.004	1	0.008	0.5415	0.409	0.0005	0.001	0.024	1	0.0005	0.035	1	1	0.0535	0.5395	0.017	0	1	0.0245	1	0.002	0.001	0.207	0.003	0	0.019	0.005	0.023	0.0165	0.004	0.052	0.4345	0.0275	0.0025	0.0165	1	0.01	0.668	0.018	0.0055	0.002	0.047	1	0.0155
GnRH signaling pathway	0	1	0.1225	1	0.0335	0.001	1	0.0245	0.2305	0.072	0	0.0125	0.04	1	0.028	0.037	1	1	0.0025	0.316	0.0005	0.018	0.2265	0.102	0.075	0.0525	0	0.013	0.0725	0.0025	0.024	0.0035	0.029	0.1105	0.0175	0.0615	0.03	0.0015	0.0045	0.192	1	0.0255	0.4425	0.6785	0.0365	0.0045	0.009	0.4885	0.061
Melanogenesis	0	1	0.0665	1	0.372	0	1	0.0725	0.519	0.0605	0	0.036	0.063	1	0.037	0.0835	1	1	0.045	0.5435	0.061	0.0255	0.0875	0.1095	0.1245	0.063	0.014	0.13	0.047	0.001	0.0175	0.009	0.048	0.127	0.0765	0.0265	0.063	0.022	0.0425	0.0435	1	0.0155	0.3795	0.5335	0.0585	0.0375	0.036	0.44	0.082
Type II diabetes mellitus	0.002	1	0.441	1	0.525	0.006	1	0.0905	0.507	0.1915	0.0125	0.0225	0.139	1	0.1545	0.224	1	1	0.0745	0.349	0.0085	0.0165	1	0.101	1	0.1125	0.028	0.245	0.0865	0.005	0.0925	0.0825	0.078	0.108	0.037	0.119	0.6545	0.196	0.0555	0.14	1	0.028	0.474	0.0605	0.207	0.013	0.3635	1	0.093
Long-term depression	0.0005	1	0.5955	1	0.1615	0.0005	1	0.044	0.238	0.0855	0	0.013	0.1595	1	0.032	0.2095	1	1	0.004	0.129	0.0095	0.032	0.093	0.27	1	0.0825	0.0075	0.0005	0.14	0.007	0.161	0.0775	0.0055	0.201	0.06	0.1325	0.103	0.0015	0.0295	0.1125	1	0.0385	0.138	0.036	0.05	0.028	0.0415	1	0.142
Hypertrophic cardiomyopathy (HCM)	1	1	0.6405	1	0.723	0.006	1	0.194	0.44	1	0.0675	0.0225	0.3	1	0.2935	0.551	1	1	0.273	0.147	0.425	0.1425	1	0.696	0.127	0.6415	0.6255	0.101	0.1655	0.665	0.666	0.659	0.133	0.5875	0.389	0.5755	0.7225	0.182	0.4895	0.1275	1	0.189	0.5365	0.3485	0.7345	0.172	0.297	1	0.56
Leukocyte transendothelial migration	0	1	0.5625	1	0.172	0.0025	1	0.0365	1	0.249	0.008	0.0275	0.51	1	0.293	0.206	1	1	0.0275	0.6745	0.0005	0.026	0.027	0.2455	0.045	0.332	0.0145	0.127	0.075	0.0195	0.092	0.054	0.0415	0.1825	0.0385	0.2495	0.234	0.0915	0.043	0.0685	1	0.0085	0.303	0.0175	0.134	0.013	0.0115	1	0.067
Carbohydrate digestion and absorption	0.02	0.202	0.235	1	0.4515	0.063	1	0.2895	1	0.6395	0.145	0.13	0.565	1	0.6345	0.3795	1	1	0.3185	0.145	0.0505	0.054	0.4405	0.3485	1	0.3225	0.133	0.5275	0.0675	0.041	0.1735	0.212	0.202	0.1895	0.144	0.208	0.4495	0.2975	0.0485	0.1795	1	0.2775	0.546	0.275	0.2185	0.158	0.0725	1	0.165
Small cell lung cancer	0.0015	0.074	0.4385	1	0.1405	0.106	1	0.332	1	0.0575	0.0615	0.008	0.2565	1	0.3485	0.251	1	1	0.163	0.045	0.014	0.0395	1	0.1545	0.0025	0.5505	0.162	0.4795	0.0165	0.0305	0.176	0.1915	0.174	0.1445	0.124	0.1315	0.6255	0.256	0.012	0.2255	1	0.109	0.4565	0.7735	0.1365	0.08	0.0185	1	0.1035
Chronic myeloid leukemia	0.0165	0.1695	0.4075	1	0.361	0.04	1	0.2975	0.38	0.063	0.0385	0.0245	0.2845	1	0.0675	0.342	1	1	0.418	0.305	0.169	0.0595	1	0.385	0.048	0.2485	0.179	0.767	0.0145	0.0065	0.2345	0.175	0.2375	0.2285	0.124	0.3865	0.973	0.3615	0.092	0.164	1	0.184	0.4475	0.031	0.1915	0.0805	0.0485	1	0.317
Dilated cardiomyopathy	0.6145	1	0.367	1	0.6915	0.0045	1	0.027	0.6025	1	0.0225	0.0055	0.2465	1	0.2615	0.708	1	1	0.478	0.7805	0.7345	0.206	0.64	0.6005	0.1855	0.434	0.458	0.36	0.0745	0.658	0.5655	0.4455	0.2585	0.598	0.498	0.7095	0.8135	0.2715	0.403	0.118	1	0.2405	0.388	0.314	0.8015	0.255	0.31	0.651	0.615
Notch signaling pathway	0.0125	1	0.2745	0.057	0.9445	0.535	1	0.656	1	1	0.539	0.4505	0.6025	1	1	0.782	1	1	0.942	0.206	0.8215	0.784	0.7775	0.502	1	0.822	1	0.7785	0.23	0.2705	0.1075	0.0535	0.811	0.1765	0.637	0.399	0.571	0.877	0.8475	0.7205	1	0.5955	0.1295	0.753	0.3615	0.341	0.402	1	0.234
Gastric acid secretion	0	1	0.128	1	0.393	0.0375	1	0.357	1	0.2525	0.011	0.2125	0.377	1	0.1645	0.163	1	1	0.1225	0.795	0.088	0.1055	0.119	0.5395	0.078	0.5205	0.091	0.146	0.565	0.0555	0.164	0.194	0.099	0.4725	0.143	0.355	0.185	0.0305	0.0435	0.253	1	0.087	0.6245	0.536	0.2775	0.068	0.317	0.483	0.2375
Apoptosis	0.0035	0.4325	0.1185	1	0.4415	0.0225	1	0.049	0.0355	0.1465	0.0215	0.0145	0.0645	1	0.0475	0.1585	1	1	0.262	0.6715	0.0815	0.0255	0.7155	0.1345	0.1875	0.062	0.02	0.4355	0.013	0.004	0.117	0.171	0.212	0.105	0.0475	0.151	0.138	0.033	0.0105	0.096	1	0.013	0.8775	0.098	0.0945	0.0115	0.0225	0.7	0.0495
Base excision repair	1	1	1	1	1	1	1	1	1	1	1	1	1	1	1	1	1	1	1	1	1	1	1	1	1	1	1	1	1	1	1	1	1	1	1	1	1	1	1	1	1	1	1	1	1	1	1	1	1
Cardiac muscle contraction	1	1	1	1	0.949	0.282	1	0.7015	1	1	1	0.7735	0.7665	1	0.8655	0.8085	1	1	0.997	1	0.7325	0.924	1	0.9795	1	0.669	0.9435	0.9895	0.719	0.9555	0.8985	0.996	0.4555	0.985	0.983	0.588	0.9735	0.996	0.9735	1	1	0.702	0.498	0.4995	0.708	0.953	1	1	0.9485
p53 signaling pathway	0.0035	0.0435	0.3865	1	0.128	0.161	1	0.487	1	0.0565	0.0585	0.213	0.1865	1	0.072	0.035	1	1	0.055	0.1485	0.052	0.261	1	0.17	1	0.267	0.3515	0.3255	0.2385	0.025	0.0065	0.0385	0.2575	0.4785	0.0365	0.0885	0.039	0.1295	0.151	0.754	1	0.235	0.501	0.548	0.2475	0.121	0.1375	1	0.208
DNA replication	1	1	1	1	1	1	1	1	1	1	1	1	1	1	1	1	1	1	1	0.0445	1	1	1	0.246	1	0.3065	1	1	1	1	0.186	0.3835	1	0.432	1	0.089	0.4175	1	1	1	1	0.191	1	1	1	1	1	1	0.2645
Mismatch repair	1	1	1	1	1	1	1	1	1	1	1	1	1	1	1	1	1	1	1	1	1	1	1	1	1	1	1	1	1	1	1	1	1	1	1	1	1	1	1	1	1	1	1	1	1	1	1	1	1
ECM-receptor interaction	0.036	1	1	1	1	0.1885	1	0.368	1	1	0.1655	0.001	0.4485	1	0.8375	1	1	1	0.5555	0.715	1	0.2885	1	0.3355	1	0.7685	0.772	0.345	0.019	0.747	0.122	0.8635	0.3215	0.8885	0.486	0.2965	0.7515	0.206	0.455	0.1225	1	0.374	0.375	0.81	0.561	0.4135	0.3575	1	0.823
Regulation of autophagy	0.679	1	1	1	0.8805	1	1	0.838	0.268	1	0.479	0.7355	0.525	1	0.52	0.7225	1	1	0.721	1	0.568	0.5505	0.775	0.7305	1	0.7245	0.8795	0.9135	0.555	0.5285	0.698	0.779	0.7335	0.7495	0.664	0.5925	0.833	0.6225	0.2865	0.936	1	0.5775	0.606	0.876	0.829	0.64	0.5625	1	0.8805
MAPK signaling pathway	0.001	0.4245	0.301	1	0.1865	0.0015	1	0.196	0.41	0.031	0.001	0.0575	0.087	1	0.013	0.0595	1	1	0.1105	0.073	0.0155	0.0775	0.299	0.421	0.208	0.247	0.0495	0.3845	0.068	0.017	0.29	0.0725	0.0275	0.5135	0.126	0.6505	0.186	0.0585	0.2475	0.183	1	0.0985	0.2115	0.0325	0.392	0.125	0.001	0.663	0.307
Non-homologous end-joining	1	1	1	1	1	1	1	1	1	1	1	1	1	1	1	1	1	1	1	1	1	1	1	1	1	1	1	1	1	1	1	1	1	1	1	1	1	1	1	1	1	1	1	1	1	1	1	1	1
Chagas disease	0	0.4595	0.4685	0.3065	0.125	0	1	0.0125	0.289	0.136	0	0.0025	0.0525	1	0.068	0.101	1	1	0.005	0.884	0	0.0025	0.3935	0.0585	0.155	0.0275	0	0.0305	0.0315	0.0005	0.0335	0.0095	0.0045	0.0515	0.003	0.097	0.017	0.0035	0.0055	0.0755	1	0.0325	0.169	0.07	0.0255	0.0005	0.007	1	0.0205
Circadian rhythm - mammal	1	1	0.294	1	1	0.0155	1	1	1	0.018	1	0.0345	0.3135	1	0.0885	0.4785	1	1	1	0.387	0.023	0.503	1	0.1765	1	0.32	1	0.253	0.0515	0.612	0.135	0.4795	1	0.358	1	0.7585	0.007	1	1	0.1315	1	0.109	0.76	1	0.02	1	1	1	1
Amoebiasis	0.0065	0.591	0.1115	0.088	0.83	0.0925	1	0.213	0.067	0.3545	0.063	0.003	0.0575	0.3885	0.2045	0.5	1	1	0.3185	0.525	0.161	0.1335	0.335	0.435	0.099	0.5265	0.177	0.334	0.002	0.082	0.5	0.478	0.1265	0.4465	0.34	0.3035	0.4055	0.1475	0.0915	0.2315	1	0.133	0.3675	0.5205	0.3555	0.189	0.2055	0.631	0.44
Pancreatic secretion	0.0005	1	0.67	1	0.3835	0.01	1	0.585	1	0.644	0.004	0.429	0.8105	1	0.936	0.5425	1	1	0.0605	1	0.0235	0.2745	0.4415	0.551	1	0.446	0.011	0.0455	0.706	0.1105	0.3505	0.1665	0.0585	0.2625	0.217	0.517	0.0805	0.0265	0.0305	0.443	1	0.844	0.987	0.9315	0.0705	0.197	0.3025	1	0.2515
PPAR signaling pathway	0.0425	1	1	1	0.5375	1	1	0.038	1	1	0.0105	0.037	0.4675	1	0.5265	0.089	1	1	1	0.551	1	0.0295	1	0.0645	0.06	0.0945	0.0465	1	0.8425	0.0015	0.009	0.044	1	0.0125	0.014	0.0645	0.8655	1	0.019	0.5465	1	0.681	0.161	0.698	0.05	0.0165	1	1	0.6155
Prion diseases	0.0105	0.2505	0.0705	1	0.0195	0.0005	1	0.0425	0.156	0.3235	0	0.01	0	1	0.0005	0.0015	0.289	1	0	0.1765	0.007	0.0065	0.0045	0.0235	0.628	0.0145	0.0355	0.0035	0.018	0.0045	0.0025	0.001	0.0065	0.047	0.001	0.052	0.0575	0.004	0.021	0.44	1	0.011	0.0555	0.828	0.1735	0.002	0.0005	0.2325	0.018
Homologous recombination	1	1	1	1	1	1	1	1	1	1	1	1	1	1	1	1	1	1	1	1	1	1	1	1	1	1	1	1	1	1	1	1	1	1	1	1	1	1	1	1	1	1	1	1	1	1	1	1	1
Natural killer cell mediated cytotoxicity	0.0835	0.1575	0.5345	1	0.8405	0.016	1	0.4625	0.1725	0.506	0.047	0.08	0.13	1	0.444	0.3595	1	1	0.5465	0.7225	0.3845	0.2455	0.286	0.4625	0.337	0.377	0.575	0.6795	0.078	0.015	0.3125	0.392	0.3255	0.3315	0.307	0.2465	0.706	0.3165	0.3075	0.1145	1	0.103	0.5805	0.1765	0.2335	0.117	0.049	1	0.4375
Calcium signaling pathway	0.0015	0.2145	0.0555	1	0.625	0.1055	1	0.471	1	0.4595	0.1135	0.4905	0.4175	1	0.558	0.4115	1	1	0.2755	0.6825	0.0855	0.3895	0.3045	0.8465	0.103	0.8045	0.3835	0.5015	0.4215	0.1145	0.511	0.58	0.182	0.713	0.371	0.7555	0.202	0.003	0.333	0.498	1	0.0535	0.74	0.7015	0.485	0.303	0.147	0.6235	0.614
Bladder cancer	0.009	1	0.238	0.047	0.152	0.003	1	0.642	0.0945	0.2995	0.0145	0.2555	0.04	1	0.038	0.174	1	1	0.028	0.0355	0.064	0.189	1	0.28	1	0.432	0.5405	0.525	0.0525	0.074	0.3855	0.077	0.183	0.4925	0.0835	0.321	0.3495	0.0705	0.434	0.469	1	0.093	0.432	0.5265	0.5055	0.0575	0.0045	1	0.5435
Toll-like receptor signaling pathway	0.0005	0.497	0.5785	0.157	0.351	0.0075	1	0.122	0.2805	0.061	0.033	0.0065	0.0545	1	0.0305	0.2035	1	1	0.112	0.5195	0.005	0.0155	1	0.179	0.029	0.207	0.0295	0.3	0.049	0.0185	0.202	0.0835	0.063	0.242	0.078	0.369	0.7015	0.141	0.0265	0.2485	1	0.059	0.923	0.6485	0.308	0.0205	0.0265	1	0.0695
Basal cell carcinoma	0.0365	1	0.7575	1	0.9405	0.492	1	0.81	1	0.7295	0.498	0.538	0.8915	1	0.9585	1	1	1	0.3165	0.9935	0.1985	0.9615	0.719	0.9145	1	0.9965	0.0445	0.5935	0.26	0.8635	0.847	0.822	0.2505	0.9775	0.78	0.679	0.6	0.9345	0.916	0.882	1	0.8795	0.928	0.8585	0.578	0.272	0.972	1	0.916
Salivary secretion	0.002	1	0.071	1	0.1775	0.0145	1	0.0455	1	0.186	0.007	0.0395	0.1235	1	0.092	0.1035	1	1	0.0745	0.8135	0.0355	0.0485	0.085	0.214	0.0495	0.2695	0.1135	0.0335	0.1145	0.029	0.129	0.0905	0.0505	0.2885	0.083	0.133	0.078	0.0055	0.0075	0.207	1	0.012	0.3815	0.115	0.199	0.0585	0.16	0.7185	0.131
Vascular smooth muscle contraction	0.014	1	0.461	1	0.6065	0.0415	1	0.2055	0.4075	0.5695	0.098	0.5785	0.6595	1	0.4325	0.572	1	1	0.2985	0.733	0.2295	0.567	0.4305	0.538	0.1075	0.613	0.245	0.402	0.595	0.166	0.586	0.3645	0.232	0.64	0.523	0.555	0.4105	0.063	0.089	0.6985	1	0.2385	0.885	0.529	0.607	0.5	0.4345	0.6665	0.647
Phototransduction	0.203	1	1	1	0.8535	1	1	0.664	1	1	0.475	0.55	1	1	0.0465	0.77	1	1	0.8425	1	0.731	0.7095	0.9595	0.9005	0.2995	0.8265	0.518	0.857	1	0.4675	0.7365	0.6715	0.6045	0.8485	0.7415	0.7735	0.743	0.3215	0.7945	0.231	1	0.3465	0.563	0.6655	0.806	0.562	0.885	1	0.704
Viral myocarditis	0.4985	0.269	0.441	1	0.0245	0.016	1	0.337	1	0.0725	0.13	0.1435	0.355	1	0.6765	0.211	1	1	0.433	0.174	0.217	0.1275	1	0.441	1	0.4065	0.2275	0.4805	0.122	0.0275	0.113	0.146	0.194	0.11	0.083	0.213	0.65	0.254	0.093	0.053	1	0.3535	0.6665	0.8745	0.0405	0.099	0.065	1	0.2505
Renin-angiotensin system	0.256	1	1	1	0.6385	1	1	0.61	1	1	1	1	0.636	1	0.462	1	1	1	0.6405	1	1	1	1	1	1	1	1	0.8095	1	1	1	1	1	1	1	1	1	1	1	1	1	1	1	1	1	1	1	1	1
TGF-beta signaling pathway	0.011	1	0.7285	1	0.2315	0.084	1	0.0885	0.1725	0.93	0.001	0.001	0.0565	1	0.029	0.0955	1	1	0.069	0.358	0.251	0.129	1	0.231	0.2265	0.083	0.301	0.1195	0.006	0.028	0.411	0.2025	0.051	0.4985	0.178	0.2515	0.845	0.352	0.287	0.089	1	0.157	0.008	0.1615	0.309	0.233	0.005	1	0.5475
Antigen processing and presentation	0.465	1	0.1255	1	0.701	1	1	0.056	0.523	1	0.2355	1	0.1905	1	0.202	0.095	1	1	0.4225	0.764	0.5095	0.663	0.819	0.4745	1	0.648	1	0.647	0.7455	0.8415	0.5285	0.592	1	0.58	0.742	0.968	0.6535	0.908	0.369	0.627	1	0.65	1	0.6715	0.643	0.8725	0.915	1	0.7815
Toxoplasmosis	0.077	0.158	0.0965	0.152	0.531	0.033	1	0.5715	0.423	0.139	0.1915	0.0195	0.345	1	0.325	0.708	1	1	0.6925	0.8435	0.4975	0.3635	0.5745	0.826	0.0705	0.6305	0.682	0.6765	0.0235	0.2025	0.7405	0.7825	0.153	0.702	0.625	0.7195	0.911	0.7585	0.4695	0.54	1	0.455	0.262	0.6255	0.682	0.6075	0.117	1	0.675
ABC transporters	1	1	1	1	0.506	1	1	1	1	1	1	1	1	1	1	1	1	1	0.539	1	1	1	1	1	1	1	1	1	1	1	1	1	1	1	1	1	1	1	1	1	1	1	0.376	1	1	1	1	1	1
NOD-like receptor signaling pathway	0.0005	0.4575	0.453	0.5065	0.172	0.1305	1	0.298	0.729	0.0415	0.043	0.0025	0.103	1	0.1495	0.517	1	1	0.875	0.8565	0.0785	0.1735	1	0.1885	0.038	0.324	1	0.915	0.021	0.012	0.212	0.2105	1	0.5015	0.3375	0.187	0.2615	0.4015	0.2395	0.3435	1	0.218	0.86	0.0915	0.2845	0.2525	0.015	1	0.2355
RIG-I-like receptor signaling pathway	0.03	0.2305	0.679	0.083	0.251	0.239	1	0.7375	0.747	0.105	0.419	0.1135	0.358	1	0.507	0.82	1	1	0.9715	0.849	0.0765	0.346	1	0.247	0.0785	0.6135	0.878	0.988	0.181	0.056	0.339	0.449	0.3905	0.4145	0.752	0.501	0.661	0.869	0.43	0.8825	1	0.4385	1	0.336	0.682	0.4995	0.2815	1	0.259
Primary immunodeficiency	0.242	1	0.4255	1	0.264	0.4055	1	0.7905	1	0.852	0.572	0.8695	0.882	1	0.951	0.915	1	1	1	1	0.728	0.924	0.553	0.904	1	0.855	0.778	0.349	0.756	0.473	0.7325	0.784	0.225	0.753	0.7405	0.869	1	0.609	0.9405	0.8995	1	1	1	0.52	0.6725	0.581	0.7285	1	0.835
Cytosolic DNA-sensing pathway	0.6555	1	0.8165	1	0.7835	0.8535	1	0.6405	1	0.7565	0.895	1	0.4075	1	0.2925	0.908	1	1	1	0.9975	0.415	0.7575	1	0.7275	0.4685	0.958	1	1	0.771	0.6975	0.9415	0.925	1	0.7335	0.921	0.9	0.8795	0.1245	0.868	0.876	1	0.6055	1	0.984	0.973	0.8365	0.775	1	0.807
Chemokine signaling pathway	0.015	0.6225	0.308	0	0.5285	0.001	1	0.581	0.4855	0.174	0.0445	0.4365	0.125	1	0.334	0.831	1	1	0.1455	0.709	0.051	0.4505	0.1655	0.744	0.185	0.7045	0.162	0.299	0.0315	0.1125	0.4745	0.4885	0.042	0.566	0.3855	0.6695	0.6495	0.206	0.444	0.071	1	0.137	0.2985	0.116	0.5555	0.2155	0.077	0.434	0.6615
Jak-STAT signaling pathway	0.3665	0.7535	0.2735	1	0.9415	0.0895	1	0.966	0.0175	0.196	0.5425	0.197	0.557	1	0.669	0.8745	1	1	0.905	0.5595	0.176	0.6045	1	0.91	0.0185	0.9145	0.8835	0.9875	0.6995	0.234	0.8845	0.693	0.582	0.753	0.6755	0.8445	0.9905	0.8525	0.659	0.9385	1	0.456	0.316	0.5245	0.8785	0.6475	0.9395	1	0.885
Taste transduction	0.4	1	0.297	1	0.971	0.377	1	0.8345	1	0.619	0.3125	0.695	0.6245	1	0.935	0.923	1	1	0.797	0.977	0.887	0.9025	0.766	0.931	1	0.9485	0.625	0.864	0.7215	0.5505	0.8065	0.8445	0.769	0.7635	0.7445	0.8495	0.779	0.496	0.762	0.5965	1	0.7935	0.9385	0.935	0.748	0.59	0.4855	0.749	0.9335
Hematopoietic cell lineage	0.5565	0.747	0.8305	1	0.618	0.0135	1	0.523	0.5605	0.343	0.291	0.116	0.2815	1	0.6545	0.9615	1	1	0.1985	0.189	0.116	0.5745	1	0.957	0.1975	0.6365	0.906	0.118	0.282	0.836	0.978	0.8435	0.1085	0.9395	0.6825	0.972	0.222	0.223	0.8015	0.5085	1	0.7175	0.412	0.172	0.9475	0.688	0.45	1	0.95
Cell adhesion molecules (CAMs)	1	1	1	1	1	0.0255	1	0.053	1	1	0.01	0.002	0.448	1	0.465	0.5655	1	1	0.167	1	1	0.0695	1	0.695	1	0.2375	0.4005	0.4965	0.01	0.1945	0.248	0.5065	0.142	0.356	0.1345	0.561	0.6345	0.029	0.3975	0.122	1	0.4515	0.272	0.7405	0.1175	0.0605	1	1	0.515
Type I diabetes mellitus	0.214	0.2135	0.3575	1	0.6005	1	1	0.7935	0.155	1	0.239	0.707	0.312	1	0.577	0.5945	1	1	0.3645	0.6705	0.2765	0.565	1	0.622	1	0.709	0.6865	0.6795	0.2215	0.2945	0.681	0.534	1	0.6465	0.427	0.5895	0.211	0.354	0.5595	0.786	1	0.452	0.501	0.956	0.5855	0.4425	0.3385	1	0.785
Leishmaniasis	0.393	1	0.7035	0.607	0.5555	0.4765	1	0.3995	0.1265	0.7735	0.019	0.009	0.1735	1	0.031	0.2575	1	1	0.6815	0.3935	0.301	0.0525	0.827	0.3405	0.306	0.5715	0.463	0.8485	0.063	0.0425	0.2655	0.0955	0.8395	0.2995	0.3935	0.4595	0.8525	0.2225	0.4025	0.3455	1	0.092	0.5325	0.9195	0.5995	0.135	0.0415	1	0.3205
Maturity onset diabetes of the young	1	1	1	1	0.59	1	1	0.6425	1	1	0.368	0.5895	0.5015	1	0.35	0.6735	1	1	0.4265	1	0.528	0.644	1	0.586	1	0.581	0.6595	0.7835	0.5495	0.427	0.6215	0.534	0.55	0.607	0.5635	0.5605	0.6855	0.5845	0.816	0.836	1	0.568	0.491	1	0.583	0.4385	1	1	0.629
Hedgehog signaling pathway	0.0755	1	0.0225	1	0.165	0.0235	1	0.1255	1	1	0.001	0.116	0.0355	1	0.3205	0.068	1	1	0.0375	0.518	0.1335	0.144	0.0425	0.1915	1	0.088	0.212	0.047	0.2515	0.082	0.026	0.091	0.072	0.1805	0.0585	0.111	0.7345	0.24	0.1255	0.311	1	0.2135	0.221	1	0.219	0.0175	0.0135	0.392	0.2455
Complement and coagulation cascades	0.0125	1	1	1	0.778	0.745	1	0.502	1	1	1	0.0805	0.543	1	0.138	1	1	1	0.792	0.5745	1	0.7835	1	0.031	1	0.4315	1	0.9495	0.119	1	0.001	0.007	1	0.577	0.28	0.017	0.001	0.6135	1	1	1	0.0295	0.321	0.6495	1	0.4965	0.022	1	0.0315
Malaria	0.204	1	0.269	0.172	0.695	0.9645	1	0.996	0.429	0.973	0.6655	0.76	0.624	1	0.7235	0.929	1	1	0.7955	0.5395	0.357	0.942	1	0.9735	0.264	0.9995	0.928	0.9605	0.3675	0.7775	0.9655	0.965	0.573	0.963	0.8745	0.9515	0.818	0.8965	0.938	0.8835	1	0.9175	0.985	0.9945	0.7795	0.8475	0.409	1	0.9925
Asthma	1	1	0.548	1	0.575	1	1	0.669	0.351	1	0.372	1	0.289	1	0.761	0.4105	1	1	0.42	1	0.222	0.4445	1	0.3345	0.3	0.553	1	0.4745	0.4265	0.27	0.5855	0.46	1	0.387	0.4465	0.5525	0.401	0.544	0.4005	0.8375	1	0.4655	1	0.9355	0.5655	0.58	0.228	1	0.6155
Autoimmune thyroid disease	0.5585	0.349	1	1	0.702	1	1	0.8325	1	1	0.744	0.833	0.267	1	0.7915	0.8495	1	1	1	0.8315	1	0.8525	1	0.8975	0.193	0.863	0.824	0.818	1	0.7475	0.792	0.833	1	0.8915	0.8015	0.826	0.373	1	0.8435	0.3535	1	0.5465	1	0.842	0.795	0.7675	0.86	1	0.8805
Allograft rejection	0.2455	0.5605	0.35	1	0.686	1	1	0.8745	0.2385	1	0.326	0.7665	0.1845	1	0.3545	0.5865	1	1	0.331	0.6765	0.1305	0.5445	1	0.676	0.144	0.721	0.7715	0.544	0.184	0.377	0.681	0.6265	1	0.722	0.4885	0.6725	0.2075	0.3235	0.5275	0.7655	1	0.446	1	0.865	0.564	0.5625	0.3595	1	0.8525
Neuroactive ligand-receptor interaction	0.1455	1	1	1	0.906	0.2465	1	0.7115	1	0.3925	0.466	0.267	0.8005	1	0.714	0.876	1	1	0.928	1	0.637	0.736	0.601	1	1	0.767	0.901	0.9365	1	1	1	0.9325	0.552	1	0.8905	1	0.845	0.4155	0.7595	0.6465	1	1	1	1	0.567	0.5495	0.9385	1	0.8515
Systemic lupus erythematosus	0.2895	1	0.5825	1	0.4665	0.079	1	0.478	0.156	1	0.351	0.117	0.387	1	0.5205	0.817	1	1	0.444	1	0.192	0.7105	1	0.684	0.5505	0.6925	0.593	0.417	0.444	0.549	0.6315	0.7545	0.4275	0.565	0.871	0.5465	0.7635	0.4355	0.6315	0.6625	1	0.2965	0.497	0.8595	0.9095	0.7325	0.4345	1	0.7855
Intestinal immune network for IgA production	1	1	1	1	1	0.033	1	0.49	1	0.2195	0.5215	0.2925	0.3105	1	0.559	0.9465	1	1	0.298	0.295	1	0.6505	1	0.9745	0.273	0.638	0.929	0.149	0.027	0.8755	0.8775	0.936	0.2135	0.938	0.8245	0.9165	0.6125	0.129	0.653	0.085	1	1	0.4295	0.988	0.683	0.8695	1	1	0.9405
Graft-versus-host disease	0.262	0.205	0.722	1	0.6145	1	1	0.9365	0.4565	1	0.537	0.8395	0.492	1	0.6145	0.8735	1	1	0.5335	0.7085	0.2555	0.86	1	0.828	1	0.908	0.8305	0.7395	0.545	0.8495	0.8875	0.8025	1	0.8755	0.799	0.8145	0.6235	0.709	0.849	0.8515	1	0.6185	1	0.9325	0.899	0.8085	0.674	1	0.9205
Olfactory transduction	0.4525	1	0.382	1	0.9305	0.392	1	0.768	1	1	0.53	0.388	0.6545	1	0.375	0.8445	1	1	0.93	0.962	0.8645	0.752	0.796	0.9545	0.189	0.8155	0.835	0.9305	0.823	0.8065	0.882	0.8985	0.776	0.9795	0.764	0.9225	0.76	0.395	0.9115	0.6205	1	0.6465	0.9035	0.5815	0.8875	0.679	0.7565	0.7125	0.8705
Cytokine-cytokine receptor interaction	0.1875	0.334	0.791	0.3025	0.767	0.2345	1	0.999	0.5235	0.733	0.9135	0.802	0.4835	0.267	0.935	0.998	1	1	0.995	0.534	0.075	0.9745	0.667	0.9985	0.1355	0.998	0.983	0.984	0.674	0.9355	0.9985	0.987	0.753	0.9965	0.994	0.993	0.894	0.851	0.9655	0.686	1	0.7735	0.9555	0.69	0.988	0.979	0.8545	1	0.9965
[truncated: 81 more columns]

## Sheet: SFG
	Focal adhesion	Pathways in cancer	ECM-receptor interaction	MAPK signaling pathway	Regulation of actin cytoskeleton	Melanoma	Adherens junction	Notch signaling pathway	Renal cell carcinoma	ErbB signaling pathway	Amoebiasis	Wnt signaling pathway	Shigellosis	Natural killer cell mediated cytotoxicity	Small cell lung cancer	Pancreatic cancer	Colorectal cancer	TGF-beta signaling pathway	Ubiquitin mediated proteolysis	RIG-I-like receptor signaling pathway	Epithelial cell signaling in Helicobacter pylori infection	VEGF signaling pathway	Endometrial cancer	Prostate cancer	Bacterial invasion of epithelial cells	Tight junction	Gap junction	Toll-like receptor signaling pathway	T cell receptor signaling pathway	NOD-like receptor signaling pathway	Endocytosis	Glioma	Chronic myeloid leukemia	Phosphatidylinositol signaling system	Axon guidance	GnRH signaling pathway	Toxoplasmosis	Prion diseases	Bladder cancer	B cell receptor signaling pathway	Jak-STAT signaling pathway	Fc gamma R-mediated phagocytosis	Progesterone-mediated oocyte maturation	Insulin signaling pathway	Fc epsilon RI signaling pathway	Cytosolic DNA-sensing pathway	mTOR signaling pathway	Thyroid cancer	Acute myeloid leukemia
Focal adhesion	0	0.0015	0	0	0	0.0395	0	0.2045	0.0105	0.0005	0.004	0.0875	0	0.0335	0.0005	0.027	0.0035	0	0.045	0.439	0	0.001	0.07	0.0215	0	0.001	0.001	0.003	0.0175	0.0185	0.0255	0.004	0.0055	0.0225	0.0045	0	0.002	0.0185	0.021	0.1115	0.825	0.02	0.001	0.007	0.003	0.5175	0.0275	0.009	0.0365
Pathways in cancer	0.001	0	0.001	0.0005	0	0.0395	0.0035	0.0005	0.0065	0.001	0	0.013	0.0005	0.0265	0	0.02	0.0025	0.0005	0.002	0.63	0.0085	0.0115	0.061	0	0.0005	0.087	0.0055	0.003	0.004	0.141	0.0085	0.002	0.0015	0.004	0.0155	0.0015	0.0015	0.0235	0.1575	0.179	0.635	0.0585	0.001	0.064	0.0045	0.5695	0.0255	0.0355	0.0365
ECM-receptor interaction	0	0.0085	0	0	0	0.877	0	1	0.054	0.001	0	0.0165	0.0185	0.5775	0.0005	0.64	0.773	0.3165	1	0.171	0.011	0	0.029	0.6255	0	0.07	0.01	0.1115	1	1	0.2775	0.0965	0.005	0.269	0.001	0.2155	0.0095	0.0285	0.842	0.6205	1	0.0625	1	0.0485	0.005	0.628	1	0.2875	1
MAPK signaling pathway	0	0.0005	0	0	0.001	0.0235	0.0535	0.0575	0.003	0.0005	0.0005	0.0835	0.0035	0.018	0.0075	0.0245	0.086	0.054	0.0005	0.863	0.004	0.0555	0.051	0.0065	0.0015	0	0	0.014	0.001	0.042	0.0035	0.002	0.011	0.011	0.007	0.0045	0.0495	0.013	0.1055	0.3635	0.7925	0.013	0.0005	0.1365	0.005	0.7405	0.0645	0.018	0.0535
Regulation of actin cytoskeleton	0	0.022	0.179	0	0	0.0225	0	0.009	0.009	0.0045	0.002	0.5955	0.008	0.0285	0.0635	0.059	0.0335	0.005	0.0255	0.5305	0.0045	0.0015	0.101	0.0245	0.003	0.016	0.0065	0.011	0.0145	0.0215	0.0105	0.0235	0.0135	0.023	0.0005	0.011	0.166	0.03	0.1125	0.174	0.895	0.0195	0.0005	0.1615	0.007	0.5525	0.0175	0.061	0.0635
Melanoma	0.0655	0.0285	0.878	0.016	0.024	0	0.053	0.334	0.054	0.131	0.171	0.6475	0.0365	0.1095	0.276	0.3855	0.128	0.0565	0.1985	0.964	0.055	0.0505	0.2645	0.015	0.0035	0.0385	0.0105	0.0785	0.1255	0.5935	0.0055	0.114	0.1445	0.018	0.0205	0.015	0.103	0.1315	0.17	0.182	0.879	0.0285	0.009	0.2705	0.014	0.874	0.068	0.103	0.3955
Adherens junction	0	0.0045	0	0.1055	0	0.101	0	0.027	0.0465	0.0155	0.0155	0.6435	0	0.022	0.0035	0.015	0.046	0.157	0.0495	0.3455	0.004	0.0575	0.076	0.1075	0.002	0.02	0.026	0.012	0.014	0.0225	0.0645	0.039	0.0515	0.031	0.0075	0.276	0.0485	0.004	0.2955	0.1175	0.727	0.015	0.0075	0.2995	0.023	0.27	0.0775	0.1535	0.1195
Notch signaling pathway	0.0495	0.008	1	0.184	0.007	0.315	0.0445	0	0.085	0.7625	0.6925	0.014	0.027	0.0065	0.0465	0.0575	0.0255	0.58	1	1	0.093	0.011	0.1085	0.0305	0.0045	0.121	0.607	0.0185	0.0095	1	1	0.0355	0.154	1	0.4165	0.5395	0.1	0.011	0.213	0.003	0.742	0.0115	0.6445	0.041	0.0335	1	0.388	0.201	0.26
Renal cell carcinoma	0.0015	0.0165	0.0285	0.043	0.008	0.0505	0.0305	0.0295	0	0.001	0.0265	0.5305	0.001	0.027	0.0255	0.026	0.004	0.0255	0.014	0.66	0.005	0.051	0.0835	0.083	0.002	0.0325	0.0055	0.006	0.0215	0.0975	0.0025	0.019	0.002	0.0475	0.014	0.0225	0.032	0.0235	0.151	0.1495	0.715	0.0295	0.001	0.0685	0.0185	0.742	0.0635	0.0145	0.033
ErbB signaling pathway	0.001	0.0035	0.0335	0.002	0.0025	0.054	0.005	0.679	0.005	0	0.0235	0.2805	0	0.02	0.054	0.039	0.004	0.001	0.1105	0.675	0.006	0.014	0.0615	0.0745	0.0055	0.01	0.0015	0.002	0.0065	0.036	0.004	0.0045	0.0135	0.115	0.0095	0.0045	0.0285	0.0145	0.016	0.1395	0.61	0.017	0.0025	0.156	0.002	0.7375	0.0355	0.002	0.039
Amoebiasis	0	0	0	0.0005	0.001	0.0945	0.0005	0.033	0.022	0.01	0	0.0415	0.0025	0.2005	0.0015	0.011	0.0025	0.0045	0.0255	0.296	0.0015	0.0005	0.044	0.141	0.002	0.001	0	0.0005	0.007	0.1565	0.007	0.0345	0.0035	0.0235	0.0005	0	0	0.017	0.031	0.1175	0.2305	0.017	0.0235	0.019	0.001	0.362	0.0375	0.0275	0.1055
Wnt signaling pathway	0.0365	0	0.016	0.062	0.1975	0.635	0.3365	0.0095	0.4195	0.402	0.0335	0	0.252	0.5745	0.3505	0.622	0.171	0.0485	0.0065	0.922	0.121	0.099	0.747	0.0315	0.3965	0.095	0.009	0.466	0.052	0.478	0.0445	0.34	0.4555	0.21	0.0845	0.004	0.3295	0.02	0.3285	0.7225	0.707	0.3135	0.026	0.1795	0.245	0.9085	0.7585	0.184	0.639
Shigellosis	0.0005	0	0.0675	0.0005	0.002	0.1025	0	0.031	0.007	0	0.0005	0.187	0	0.026	0.004	0.0005	0.007	0.0005	0.0045	0.114	0	0.034	0.024	0.0325	0.006	0.0065	0.0085	0.001	0.001	0.0025	0.0155	0.003	0.0015	0.024	0.0065	0.0405	0.0015	0.006	0.1265	0.01	0.23	0.01	0.001	0.014	0.01	0.1185	0.0185	0.015	0.0255
Natural killer cell mediated cytotoxicity	0.0455	0.0885	0.5685	0.0685	0.0295	0.105	0.0845	0.0055	0.058	0.02	0.1975	0.568	0.039	0	0.2525	0.1385	0.105	0.253	0.0405	0.7985	0.006	0.324	0.176	0.2375	0.017	0.089	0.0095	0.0265	0.0265	0.1795	0.0065	0.0635	0.045	0.184	0.0095	0.0845	0.347	0.01	0.132	0.245	0.775	0.0405	0.0265	0.2835	0.066	0.929	0.1055	0.032	0.081
Small cell lung cancer	0.001	0.001	0.0015	0.017	0.003	0.444	0	0.048	0.0325	0.0805	0	0.3555	0.003	0.2575	0	0.065	0.032	0.0005	0.0545	0.369	0.005	0.03	0.3215	0.0905	0.008	0.019	0.008	0.021	0.146	0.3715	0.028	0.0735	0.0035	0.085	0.009	0.0135	0.003	0.049	0.096	0.1155	0.3375	0.06	0.071	0.06	0.0935	0.457	0.0755	0.0765	0.462
Pancreatic cancer	0.0185	0.013	0.648	0.032	0.0435	0.314	0.0045	0.0755	0.102	0.0975	0.032	0.5715	0	0.1135	0.0465	0	0.031	0.011	0.179	0.4935	0.0045	0.0545	0.427	0.1505	0.0275	0.039	0.021	0.0245	0.177	0.2555	0.012	0.1615	0.027	0.0865	0.0105	0.0345	0.034	0.2305	0.2445	0.0705	0.856	0.0385	0.02	0.1235	0.037	0.6735	0.088	0.1605	0.404
Colorectal cancer	0.0075	0	0.757	0.0905	0.0325	0.109	0.013	0.0485	0.013	0.0035	0.007	0.404	0.0015	0.0645	0.021	0.0165	0	0.01	0.1525	0.725	0.0105	0.0285	0.165	0.0665	0.0375	0.08	0.003	0.01	0.036	0.2155	0.0045	0.022	0.0035	0.038	0.01	0.003	0.0175	0.008	0.0615	0.074	0.2245	0.026	0.0085	0.059	0.0175	0.7	0.0235	0.0075	0.0545
TGF-beta signaling pathway	0.003	0.0005	0.234	0.0295	0.014	0.043	0.027	0.3495	0	0	0	0.037	0	0.0935	0.008	0.001	0.0005	0	0.013	0.281	0.0015	0.062	0.0285	0.001	0.001	0.003	0.011	0	0	0.01	0	0.026	0.003	0.459	0.0225	0.128	0.0065	0.001	0.0475	0.0135	0.3305	0.0245	0.0175	0.077	0.093	0.321	0.122	0.0175	0.0185
Ubiquitin mediated proteolysis	0.025	0.006	1	0.0105	0.016	0.0205	0.107	1	0.0065	0.0495	0.009	0.2115	0.0105	0.039	0.0065	0.041	0.0255	0.0235	0	0.4815	0.0175	0.02	0.0255	0.0035	0.0005	0.0235	0.1255	0.0245	0.013	0.123	0.0045	0.0075	0.0095	0.0095	0.2145	0.0835	0.0155	0.0175	0.131	0.114	0.1125	0.0155	0.0005	0.064	0.01	0.5785	0.0115	0.137	0.027
RIG-I-like receptor signaling pathway	0.4415	0.602	1	0.8235	0.641	0.9865	0.297	1	0.7925	0.468	0.313	0.91	0.155	0.741	0.4145	0.557	0.675	0.317	0.3995	0	0.5235	0.9825	0.8815	0.8925	0.3615	0.544	0.4845	0.5295	0.9005	0.923	0.8665	0.47	0.4595	0.7865	0.805	0.923	0.321	0.638	0.9405	0.8515	0.483	0.9065	0.807	0.7675	0.9565	0.631	0.691	0.6635	0.8345
Epithelial cell signaling in Helicobacter pylori infection	0.001	0.0065	0.0465	0.002	0.0045	0.0185	0.0015	0.244	0.007	0.001	0.002	0.106	0	0.01	0.0075	0.0015	0.004	0.004	0.021	0.4415	0	0.026	0.0635	0.072	0.0045	0.0135	0.006	0.0025	0.0015	0.0375	0.119	0.005	0.01	0.097	0.0005	0.0805	0.013	0.0745	0.459	0.0205	0.445	0.013	0	0.053	0.004	0.535	0.0085	0.0745	0.042
VEGF signaling pathway	0	0.032	0	0.044	0.017	0.131	0.031	0.009	0.0745	0.0395	0.0015	0.0195	0.015	0.125	0.07	0.1365	0.0855	0.0505	0.0005	0.957	0.0255	0	0.2675	0.3475	0.003	0.0045	0	0.0595	0.006	0.4555	0.037	0.0245	0.1015	0.0005	0.0015	0	0.044	0.017	0.4385	0.278	0.8845	0.006	0	0.068	0.0055	0.861	0.048	0.3165	0.259
Endometrial cancer	0.041	0.042	0.7375	0.0485	0.1	0.328	0.017	0.138	0.1825	0.0795	0.0965	0.739	0.004	0.183	0.229	0.4045	0.132	0.023	0.085	0.898	0.057	0.0925	0	0.2345	0.095	0.1635	0.0075	0.053	0.1585	0.368	0.013	0.1235	0.1325	0.217	0.0355	0.013	0.0775	0.0335	0.0965	0.3595	0.8745	0.1655	0.065	0.3125	0.04	0.8505	0.1155	0.1095	0.3775
Prostate cancer	0.038	0.0015	0.615	0.151	0.0865	0.1165	0.013	0.1065	0.044	0.0315	0.18	0.2395	0.047	0.0725	0.0615	0.227	0.058	0.009	0.002	0.9165	0.1335	0.181	0.2735	0	0.017	0.1455	0.01	0.1015	0.107	0.7995	0.007	0.022	0.0485	0.134	0.0365	0.087	0.3615	0.0545	0.0725	0.492	0.45	0.2245	0.003	0.512	0.0605	0.896	0.1175	0.048	0.1985
Bacterial invasion of epithelial cells	0.001	0.0015	0.0025	0.005	0.002	0.0135	0.002	0.0045	0.0045	0.0025	0.0015	0.4345	0.002	0.0015	0.004	0.0175	0.0295	0.0055	0.0005	0.442	0.003	0.002	0.067	0.055	0	0.0335	0.001	0.0055	0.0035	0.0295	0.0005	0.0075	0.0035	0.006	0.0015	0.004	0.0105	0.053	0.1355	0.025	0.239	0.0005	0	0.0445	0.001	0.301	0.0065	0.044	0.024
Tight junction	0.001	0.064	0.0555	0.0005	0.009	0.0055	0.005	0.1235	0.0085	0.002	0.0065	0.118	0.025	0.0345	0.019	0.004	0.008	0.004	0.018	0.546	0.0105	0.002	0.0235	0.1265	0.036	0	0.001	0.008	0.003	0.045	0.1205	0.0015	0.0225	0.0045	0.0085	0.0005	0.02	0.004	0.0095	0.1975	0.7885	0.0495	0.001	0.0155	0.0005	0.362	0.0255	0.0775	0.02
Gap junction	0	0.0005	0.0235	0	0.001	0.0005	0.0055	0.531	0.0045	0.0005	0	0.0025	0.002	0.008	0.0165	0.01	0	0.0115	0.166	0.4995	0.0035	0.0015	0.013	0.0065	0.002	0.0005	0	0.002	0	0.0555	0.0035	0	0.021	0.002	0	0	0.0115	0.085	0.0105	0.11	0.5955	0.005	0	0.0125	0	1	0.009	0.0265	0.007
Toll-like receptor signaling pathway	0	0.0005	0.5075	0.0125	0.0105	0.0685	0.004	0.0275	0.0315	0	0	0.244	0	0.0555	0.0115	0.0125	0.003	0	0.0485	0.606	0.0025	0.01	0.034	0.062	0.0015	0.04	0.0015	0	0.017	0.099	0.01	0.0065	0.0015	0.0335	0.005	0.0025	0.001	0.009	0.081	0.059	0.2185	0.007	0	0.005	0.0025	0.653	0.003	0.0135	0.0895
T cell receptor signaling pathway	0.0045	0.003	1	0.0005	0.0155	0.123	0.0075	1	0.046	0.008	0.0145	0.024	0.0015	0.0345	0.091	0.09	0.0125	0	0.0065	0.8925	0.0115	0.0105	0.1675	0.105	0.0095	0.0105	0	0.02	0	0.203	0.0055	0.013	0.0335	0.0055	0.0035	0	0.0245	0.049	0.049	0.1055	0.807	0.0165	0.0015	0.0565	0.003	0.933	0.0435	0.0125	0.171
NOD-like receptor signaling pathway	0.014	0.0735	1	0.0375	0.023	0.7445	0.016	1	0.3165	0.006	0.1575	0.2975	0.0045	0.1555	0.1845	0.1255	0.1325	0.025	0.1295	0.9025	0.049	0.4395	0.2515	0.5325	0.019	0.1055	0.0515	0.1385	0.1365	0	0.2815	0.0355	0.121	1	0.134	0.306	0.191	0.081	0.4205	0.2775	0.659	0.2095	0.3235	0.1575	0.3055	0.733	0.51	0.1115	0.6355
Endocytosis	0.023	0.0055	0.2555	0.031	0.018	0.0075	0.0545	0.0685	0.0025	0.001	0.0115	0.3445	0.071	0.002	0.023	0.009	0.0065	0	0.004	0.9185	0.0815	0.011	0.05	0.0195	0	0.122	0.018	0.026	0.004	0.2475	0	0	0.003	0.006	0.0385	0.041	0.1135	0.014	0.228	0.2455	0.534	0.0325	0	0.145	0.005	0.7595	0.0165	0.083	0.0105
Glioma	0.0265	0.005	0.1015	0.023	0.0355	0.2005	0.0385	0.0305	0.0685	0.03	0.108	0.3875	0.0165	0.093	0.1275	0.2105	0.0415	0.02	0.077	0.896	0.028	0.034	0.1775	0.1125	0.043	0.015	0.0015	0.021	0.0405	0.402	0.0055	0	0.0445	0.0505	0.0155	0.005	0.0685	0.0125	0.045	0.232	0.692	0.032	0.0465	0.214	0.011	0.7325	0.0735	0.032	0.167
Chronic myeloid leukemia	0.0015	0.0005	0.8395	0.0855	0.007	0.027	0.04	0.152	0.0065	0.007	0.0035	0.444	0	0.029	0.01	0.0025	0.0035	0.0475	0.124	0.419	0.0005	0.0255	0.074	0.044	0.006	0.033	0.006	0.003	0.0095	0.111	0.001	0.0055	0	0.0215	0.081	0.0345	0.0105	0.021	0.1065	0.102	0.157	0.025	0.0005	0.0575	0.005	0.473	0.008	0.098	0.0235
Phosphatidylinositol signaling system	0.044	0.0105	0.2865	0.035	0.0295	0.039	0.029	1	0.049	0.1195	0.0225	0.183	0.051	0.169	0.1005	0.0795	0.035	0.222	0.092	0.7845	0.121	0.0005	0.209	0.2135	0.035	0.001	0.0005	0.0405	0.007	0.604	0.0145	0.038	0.0305	0	0	0	0.253	0.6045	0.146	0.1365	0.8815	0.0405	0.0005	0.0875	0.0255	1	0.025	0.017	0.1245
Axon guidance	0.0005	0.1045	0.012	0.0025	0.0065	0.0085	0.106	0.698	0.008	0.007	0.0015	0.0925	0.061	0.012	0.0475	0.013	0.012	0.0125	0.0085	0.895	0.0275	0.006	0.0275	0.094	0.0045	0.0245	0	0.0085	0.001	0.1545	0.252	0.001	0.0415	0.001	0	0	0.0385	0.0005	0.0635	0.193	0.8735	0.0045	0	0.039	0.001	0.993	0.021	0.003	0.0115
GnRH signaling pathway	0	0.0005	0.1345	0.0055	0.002	0.0285	0.1995	0.08	0.018	0.0035	0	0.002	0.023	0.076	0.01	0.0375	0.0155	0.1135	0.104	0.937	0.088	0.001	0.049	0.0355	0.012	0	0	0.007	0.0005	0.247	0.012	0.003	0.024	0.001	0.0005	0	0.0395	0.0365	0.205	0.183	0.4665	0.0025	0.0015	0.021	0.0015	0.744	0.0145	0.04	0.0515
Toxoplasmosis	0	0.0005	0.03	0.008	0.0435	0.143	0.0095	0.047	0.04	0.0045	0	0.2205	0	0.272	0.0025	0.0085	0.0475	0.006	0.025	0.46	0.0005	0.022	0.243	0.2525	0.0045	0.029	0.003	0.0015	0.0245	0.0465	0.0365	0.0205	0.0025	0.224	0.091	0.009	0	0.061	0.3295	0.2975	0.1475	0.0705	0.0015	0.0515	0.0075	0.5905	0.0315	0.075	0.1145
Prion diseases	0.0065	0.007	0.09	0.0455	0.0115	0.0995	0.025	0.0745	0.1865	0.004	0.0155	0.041	0.0015	0.0255	0.023	0.188	0.029	0.0065	0.0675	0.726	0.1355	0.0035	0.0415	0.1045	0.017	0.044	0.197	0.012	0.0045	0.113	0.002	0.022	0.0435	0.51	0.0075	0.0435	0.011	0	0.013	0.1885	0.116	0.0445	0.1685	0.055	0.0035	0.963	0.039	0.007	0.0925
Bladder cancer	0.011	0.1215	0.0005	0.2085	0.0135	0.177	0.309	0.211	0.238	0.0165	0.1285	0.4295	0.0405	0.1025	0.0495	0.261	0.055	0.0385	0.1885	0.8785	0.3885	0.2155	0.1015	0.144	0.0305	0.201	0.0415	0.0415	0.038	0.2975	0.232	0.039	0.1265	0.186	0.061	0.151	0.107	0.0065	0	0.592	0.8515	0.117	0.0675	0.3015	0.0465	0.897	0.1425	0.0745	0.1105
B cell receptor signaling pathway	0.0385	0.21	0.6205	0.334	0.11	0.149	0.078	0.002	0.114	0.117	0.0675	0.583	0.008	0.226	0.1375	0.138	0.1375	0.1095	0.055	0.7845	0.0255	0.349	0.445	0.484	0.031	0.2695	0.071	0.0475	0.073	0.385	0.169	0.1775	0.15	0.1235	0.0195	0.1635	0.3125	0.0745	0.686	0	0.8075	0.1155	0.0055	0.3755	0.094	0.86	0.086	0.3815	0.293
Jak-STAT signaling pathway	0.768	0.374	1	0.8175	0.8585	0.7155	0.856	0.195	0.7645	0.5595	0.445	0.868	0.1175	0.864	0.2465	0.846	0.3765	0.561	0.073	0.3545	0.191	0.8195	0.8975	0.683	0.2015	0.877	0.6295	0.126	0.617	0.677	0.436	0.4915	0.1	0.8385	0.8275	0.616	0.106	0.0995	0.8915	0.926	0	0.869	0.27	0.7845	0.6585	0.84	0.528	0.476	0.77
Fc gamma R-mediated phagocytosis	0.015	0.0675	0.0265	0.0035	0.019	0.046	0.0025	0.01	0.0345	0.022	0.0465	0.2745	0.011	0.0695	0.101	0.048	0.0365	0.005	0.0105	0.8105	0.0085	0.0145	0.179	0.3135	0.013	0.0595	0.0025	0.021	0.018	0.0905	0.028	0.0355	0.069	0.0475	0.0005	0.0015	0.062	0.036	0.0845	0.132	0.903	0	0.004	0.1845	0.005	0.7345	0.0475	0.039	0.123
Progesterone-mediated oocyte maturation	0.001	0.0005	1	0.034	0.002	0.11	0.02	0.5065	0.014	0.0015	0.015	0.113	0	0.012	0.0105	0.0155	0.0075	0.0475	0	0.721	0.0005	0.0095	0.0785	0.019	0.002	0.0015	0	0.002	0.003	0.1385	0	0.0045	0.002	0.0015	0.0005	0.004	0.013	0.147	0.14	0.0135	0.3415	0.0005	0	0.001	0.001	0.414	0.0055	0.0365	0.089
Insulin signaling pathway	0.001	0.0115	1	0.0485	0.034	0.149	0.1565	0.2005	0.1025	0.054	0.033	0.1295	0.0075	0.2485	0.057	0.0865	0.074	0.132	0.018	0.594	0.042	0.081	0.2365	0.075	0.055	0.0205	0.01	0.011	0.024	0.1645	0.0995	0.062	0.078	0.0155	0.12	0.0015	0.0845	0.0115	0.2765	0.368	0.717	0.118	0.0015	0	0.048	0.509	0.036	0.16	0.154
Fc epsilon RI signaling pathway	0.0005	0.0035	0.005	0.015	0.008	0.028	0.0135	0.027	0.0135	0.0025	0.004	0.2365	0.002	0.037	0.071	0.0165	0.0135	0.0435	0.0525	0.9335	0.003	0.004	0.072	0.1875	0.0045	0.001	0	0.012	0.006	0.312	0.0015	0.0025	0.022	0.0355	0.002	0.004	0.048	0.0165	0.045	0.1045	0.7515	0.002	0.0005	0.112	0	0.92	0.013	0.041	0.047
Cytosolic DNA-sensing pathway	0.4395	0.5005	1	0.811	0.4805	0.865	0.148	1	0.7555	0.7295	0.3745	0.9015	0.106	0.808	0.4645	0.65	0.649	0.7075	0.7985	0.6685	0.418	0.8545	0.8545	0.8165	1	0.6605	1	0.455	0.962	0.766	0.745	0.71	0.369	1	0.8445	0.778	0.2845	0.9595	0.904	0.809	0.888	0.6925	0.4175	0.5695	0.904	0	0.613	0.553	0.8235
mTOR signaling pathway	0.03	0.0245	1	0.1625	0.0345	0.1865	0.063	0.3985	0.1245	0.0465	0.0355	0.479	0.0075	0.082	0.053	0.1245	0.036	0.087	0.1265	0.692	0.0175	0.0225	0.1495	0.1355	0.0075	0.05	0.0075	0.016	0.053	0.4475	0.012	0.0825	0.019	0.0175	0.031	0.016	0.021	0.0265	0.211	0.072	0.559	0.0255	0.011	0.0145	0.008	0.602	0	0.0745	0.2535
Thyroid cancer	0.0025	0.0155	0.2895	0.0625	0.0315	0.059	0.1155	0.415	0.0495	0.001	0.0215	0.183	0.0005	0.039	0.0365	0.024	0.0075	0.039	0.21	0.3505	0.011	0.1385	0.065	0.087	0.042	0.161	0.02	0.006	0.011	0.0215	0.0775	0.0145	0.0615	0.059	0.1745	0.059	0.0395	0.006	0.065	0.3255	0.4435	0.0315	0.0105	0.2055	0.008	0.558	0.036	0	0.0455
Acute myeloid leukemia	0.0165	0.048	1	0.2015	0.0405	0.34	0.099	0.2015	0.1195	0.0425	0.138	0.725	0.008	0.076	0.199	0.229	0.0835	0.0875	0.2605	0.7325	0.0115	0.149	0.3495	0.2515	0.0485	0.082	0.0055	0.0525	0.146	0.534	0.0115	0.1005	0.0305	0.092	0.034	0.025	0.0585	0.018	0.171	0.174	0.7575	0.0735	0.0545	0.173	0.0255	0.815	0.1525	0.0505	0
Non-small cell lung cancer	0.019	0.0745	0.007	0.043	0.0315	0.142	0.064	0.3655	0.053	0.035	0.0435	0.4505	0.015	0.14	0.209	0.1235	0.0225	0.1315	0.3565	0.8205	0.006	0.021	0.1845	0.294	0.031	0.0105	0	0.0225	0.052	0.2785	0.023	0.064	0.1235	0.0955	0.0165	0.0045	0.064	0.007	0.078	0.251	0.8995	0.0445	0.01	0.152	0.0065	0.806	0.079	0.076	0.1545
Adipocytokine signaling pathway	0.0025	0.014	0.111	0.016	0.01	0.0175	0.0455	0.4585	0.0555	0.0085	0.029	0.171	0	0.043	0.0105	0.012	0.0155	0.0055	0.0545	0.2325	0.009	0.071	0.052	0.1145	0.014	0.197	0.063	0.0035	0.012	0.1595	0.187	0.0055	0.0055	0.026	0.1605	0.199	0.0105	0.0285	0.474	0.043	0.713	0.079	0.002	0.0005	0.0195	0.579	0.0105	0.59	0.0435
Neurotrophin signaling pathway	0.001	0.0015	0.0195	0.003	0.0055	0.0925	0.0285	0.2185	0.0095	0.001	0.007	0.0945	0.001	0.009	0.0355	0.0385	0.03	0.037	0.013	0.7705	0	0.004	0.107	0.1335	0.014	0.016	0	0.012	0.0035	0.0945	0.0005	0.006	0.005	0.032	0	0.002	0.0555	0.0185	0.0705	0.068	0.7225	0.014	0.0025	0.053	0.003	0.539	0.04	0.0085	0.0605
Chagas disease	0.027	0.005	1	0.0315	0.099	0.3955	0.0335	0.1455	0.0765	0.032	0.007	0.275	0.006	0.18	0.069	0.1445	0.0345	0.0185	0.121	0.6685	0.056	0.0915	0.4265	0.47	0.0405	0.066	0.002	0.035	0.109	0.3835	0.0315	0.1055	0.031	0.068	0.0185	0.0065	0.044	0.233	0.4675	0.3185	0.543	0.1245	0.0625	0.156	0.0265	0.8965	0.1305	0.083	0.483
Long-term depression	0.002	0.0265	0.1	0.012	0.0385	0.014	0.0805	0.5705	0.0515	0.0045	0.003	0.078	0.014	0.268	0.1565	0.0425	0.015	0.0555	0.08	0.4255	0.007	0.022	0.041	0.217	0.0285	0	0.0065	0.003	0.0015	0.0225	0.0255	0.02	0.1025	0.187	0.0185	0.0435	0.13	0.0005	0.0265	0.478	0.8985	0.0095	0.012	0.09	0.0055	1	0.0365	0.02	0.0245
Melanogenesis	0.0015	0.001	0.0615	0.005	0.006	0.022	0.177	0.031	0.022	0.0005	0.001	0.259	0.0155	0.0615	0.02	0.011	0.003	0.124	0.036	0.2665	0.02	0.009	0.0775	0.069	0.004	0.0195	0.0055	0.0035	0.001	0.037	0.002	0.007	0.016	0.18	0.0605	0.0025	0.0095	0.0795	0.039	0.4215	0.473	0.0335	0.004	0.1255	0.002	1	0.014	0.081	0.0245
Cell cycle	0.162	0.016	0.613	0.2095	0.235	0.564	0.262	0.041	0.1095	0.0655	0.0435	0.3495	0.1205	0.1145	0.013	0.08	0.028	0.0095	0	0.7405	0.7665	0.5185	0.361	0.003	0.201	0.257	0.5635	0.35	0.096	0.877	0.026	0.0055	0.029	0.159	0.7785	0.431	0.055	0.142	0.153	0.578	0.488	0.3935	0.0095	0.614	0.4035	0.978	0.4695	0.1045	0.2455
Regulation of autophagy	0.2835	0.367	1	0.3725	0.3135	0.2495	0.2785	1	0.405	0.2615	0.611	0.9415	0.329	0.5565	0.329	0.3145	0.2365	0.317	1	0.2	0.961	0.437	0.219	0.3685	0.2385	0.6405	0.3915	0.0455	0.1175	0.364	0.4165	0.318	0.367	0.7785	0.3835	0.5575	0.038	0.0655	0.2	0.59	0.672	0.344	0.1865	0.412	0.261	0.7565	0.3475	0.23	0.336
Long-term potentiation	0.022	0.064	0.095	0.165	0.1505	0.338	0.5245	0.5085	0.241	0.169	0.01	0.067	0.4045	0.455	0.1055	0.362	0.251	0.541	0.1325	0.9725	0.216	0.028	0.474	0.446	0.072	0.0075	0.009	0.1165	0.0265	0.6505	0.0395	0.155	0.2425	0.003	0.012	0.003	0.285	0.111	0.472	0.6215	0.848	0.071	0.105	0.236	0.047	1	0.114	0.2425	0.4005
Amyotrophic lateral sclerosis (ALS)	0.1025	0.1825	0.7365	0.2305	0.519	0.7355	0.0765	0.171	0.3535	0.2405	0.075	0.274	0.0815	0.712	0.4435	0.509	0.478	0.2845	0.2145	0.9655	0.6135	0.5625	0.7755	0.5575	0.169	0.042	0.0305	0.442	0.481	0.2435	0.2915	0.3345	0.4915	0.0645	0.2795	0.0535	0.4575	0.1485	0.548	0.8435	0.612	0.3095	0.384	0.4435	0.193	0.877	0.352	0.205	0.8825
Oocyte meiosis	0.002	0.0005	1	0.0335	0.023	0.1995	0.0545	0.738	0.169	0.0115	0.005	0.0235	0.0365	0.3075	0.034	0.2315	0.035	0.039	0.0025	0.675	0.0315	0.0055	0.221	0.1315	0.058	0.0085	0.002	0.0075	0.0015	0.183	0.012	0.0565	0.1115	0.0025	0.0265	0	0.0675	0.0615	0.1405	0.345	0.425	0.0165	0.0065	0.073	0.0095	0.325	0.0495	0.065	0.1525
Dorso-ventral axis formation	0.001	0.0005	1	0.0005	0.006	0.0405	0	0.1725	0.025	0.0005	0.011	0.0195	0	0.003	0.0225	0.0825	0.0015	0	0.0275	0.235	0.0015	0.002	0.031	0.005	0.0105	0.096	0.001	0.0045	0.0035	0.004	0.0005	0.0015	0.004	0.064	0	0.0005	0.0005	0.0055	0.0035	0.103	0.376	0.027	0.009	0.0175	0	1	0.004	0.006	0.0415
Circadian rhythm - mammal	0.1445	0.002	1	1	1	0.148	0.0515	1	0.659	0.113	1	0.086	0.0165	1	0.086	0.0725	0.019	0.0005	0.177	0.1	0.0045	1	0.5505	0.004	0.308	0.2055	0.046	0.0395	0.3905	0.2805	0.0025	0.684	0.0145	1	1	1	0.082	1	0.118	0.058	1	1	0.167	1	1	0.162	0.26	0.1515	1
Autoimmune thyroid disease	0.453	0.7495	1	0.556	0.332	0.314	0.2735	1	0.3835	0.293	0.604	0.825	1	0.4595	0.4935	0.3895	0.4245	1	1	0.56	0.413	0.427	0.484	0.5235	0.305	1	0.4695	0.466	0.036	0.716	0.4005	0.304	0.4155	0.2935	1	0.3845	0.0925	1	0.8295	0.5215	0.994	0.443	0.195	0.5485	0.321	0.948	0.3165	0.845	0.3315
SNARE interactions in vesicular transport	1	1	1	0.1395	1	1	1	1	1	1	0.1695	0.1265	1	1	1	1	1	1	1	1	1	1	1	1	1	1	0.0955	1	1	1	1	1	1	1	1	0.0705	1	0.2285	1	1	1	1	0.1295	0.0355	1	1	1	1	1
Apoptosis	0.1265	0.0825	0.8635	0.536	0.182	0.628	0.319	0.8815	0.358	0.4275	0.0595	0.191	0.008	0.4145	0.1315	0.1415	0.3305	0.722	0.0155	0.7635	0.021	0.146	0.6275	0.5315	0.1525	0.195	0.052	0.086	0.1625	0.6385	0.151	0.1555	0.153	0.0615	0.0445	0.013	0.0885	0.011	0.5425	0.2735	0.7135	0.1425	0.0655	0.2375	0.193	0.7725	0.202	0.288	0.462
Vibrio cholerae infection	0.015	0.021	0.007	0.002	0.033	0.016	0.022	0.627	0.0125	0.004	0.0035	0.026	0.077	0.0835	0.038	0.0215	0.011	0.071	0.0045	0.4655	0.0065	0.0005	0.0065	0.094	0.032	0.0425	0.0045	0.014	0.003	0.2045	0.0105	0.0185	0.0155	0.0455	0.0015	0.001	0.0025	0.03	0.0075	0.172	0.351	0.021	0.0415	0.0055	0.0015	1	0.0535	0.0235	0.02
Pathogenic Escherichia coli infection	0.496	0.3095	0.1695	0.2765	0.4795	0.31	0.0425	0.3145	0.47	0.301	0.3105	0.5005	0.277	0.16	0.424	0.5675	0.277	0.191	0.0095	0.859	0.241	0.138	0.2445	0.1085	0.0315	0.08	0.0415	0.5055	0.541	0.532	0.363	0.1	0.1115	0.419	0.27	0.1255	0.214	0.332	0.1995	0.558	0.4995	0.269	0.282	0.1605	0.2815	0.7155	0.6	0.1475	0.4155
Viral myocarditis	0.125	0.3445	0.0315	0.2945	0.4375	0.1755	0.0395	0.091	0.3915	0.203	0.3605	0.6275	0.1805	0.392	0.1075	0.284	0.377	0.044	0.006	0.423	0.195	0.3175	0.4085	0.283	0.0925	0.3875	0.176	0.291	0.1115	0.299	0.4605	0.1555	0.133	0.2705	0.034	0.535	0.0335	0.0255	0.2425	0.6875	0.9315	0.4885	0.1165	0.464	0.382	0.572	0.2635	0.1665	0.3575
Arrhythmogenic right ventricular cardiomyopathy (ARVC)	0.008	0.0005	0.0085	0	0.0175	0.2675	0.0005	0.1005	0.0565	0.001	0.0195	0.0325	0.046	0.717	0.043	0.734	0.0045	0.051	0.3135	1	0.0325	0.0025	0.069	0.012	0.1005	0.274	0.2205	0.031	0.16	1	0.2085	0.035	0.0095	0.0925	0.0055	0.079	0.3245	0.867	0.044	0.4045	0.0125	0.1895	0.785	0.0655	0.019	1	0.137	0.0245	0.0655
Graft-versus-host disease	0.3245	0.1855	1	0.4835	0.3925	0.351	0.7575	1	0.7875	0.213	0.2395	0.4245	0.1555	0.1775	0.216	0.427	0.282	0.5665	1	0.355	0.0975	0.619	0.412	0.68	0.3185	1	0.384	0.1695	0.093	0.573	0.3395	0.3325	0.4665	0.292	0.5715	0.5365	0.264	0.2255	0.525	0.651	0.6715	0.4715	0.335	0.679	0.4895	0.6415	0.4475	0.578	0.5055
Vascular smooth muscle contraction	0.007	0.003	0.3175	0.0395	0.153	0.119	0.0245	0.368	0.1095	0.1085	0.0015	0.074	0.0275	0.572	0.0295	0.0745	0.0455	0.0155	0.109	0.5555	0.1135	0.0205	0.168	0.1335	0.122	0.005	0.018	0.0085	0.0275	0.053	0.0275	0.071	0.1325	0.021	0.044	0.002	0.061	0.228	0.1465	0.5995	0.374	0.0295	0.046	0.0455	0.0215	0.1375	0.0375	0.14	0.105
Base excision repair	1	1	1	1	1	1	1	1	1	1	1	1	1	1	1	1	1	1	1	1	1	1	1	1	1	1	1	1	1	1	1	1	1	1	1	1	1	1	1	1	1	1	1	1	1	1	1	1	1
RNA polymerase	1	1	1	1	1	1	1	1	1	1	1	1	1	1	1	1	1	1	1	1	1	1	1	1	1	1	1	1	1	1	1	1	1	1	1	1	1	1	1	1	1	1	1	1	1	1	1	1	1
Complement and coagulation cascades	0.115	0.231	0.0785	0.595	0.092	0.465	0.091	1	1	0.7535	0.6145	0.396	0.3585	0.4595	0.1025	0.126	0.242	1	1	1	1	0.7315	0.2095	0.1005	0.0425	0.0665	0.9945	1	0.8625	1	0.457	0.0175	0.697	1	0.2395	0.4215	0.08	0.3165	0.427	1	1	1	1	1	0.523	1	1	0.464	1
Spliceosome	0.058	0.173	1	0.798	1	1	1	0.2475	1	0.2015	0.086	0.6955	0.053	1	1	0.0855	0.937	1	1	0.45	0.047	1	1	1	1	1	1	0.2235	0.116	0.0425	1	1	1	1	1	0.3015	0.0655	1	0.5415	1	1	1	0.12	0.48	0.834	1	1	1	1
Leukocyte transendothelial migration	0.07	0.03	0.012	0.154	0.053	0.1755	0.0185	0.094	0.2225	0.083	0.055	0.143	0.024	0.334	0.065	0.2715	0.1255	0.0475	0.078	0.93	0.047	0.063	0.2255	0.3415	0.055	0.0085	0.066	0.068	0.081	0.169	0.333	0.065	0.096	0.0745	0.0575	0.129	0.2175	0.4245	0.603	0.3965	0.794	0.1685	0.0415	0.329	0.097	0.7485	0.085	0.2165	0.3085
Antigen processing and presentation	0.28	0.3245	1	0.7835	0.2315	0.3355	0.4035	0.287	0.7665	0.482	0.27	0.907	0.3115	0.007	0.57	0.385	0.955	0.5635	1	0.815	0.0525	0.77	0.173	0.6815	1	1	0.278	0.575	0.1485	0.226	0.0455	0.4505	0.418	1	0.705	0.702	0.3705	0.043	0.388	0.6615	0.5605	0.3095	0.4515	0.8155	0.928	0.9335	0.526	0.4225	0.6385
Aldosterone-regulated sodium reabsorption	0.0165	0.0325	0.0655	0.144	0.0195	0.051	0.0775	1	0.023	0.011	0.02	0.658	0.0365	0.053	0.0765	0.032	0.01	0.371	0.3215	0.773	0.0175	0.0215	0.0505	0.121	0.0075	0.047	0.006	0.002	0.0075	0.3665	0.0075	0.02	0.0325	0.0175	0.033	0.0355	0.052	0.025	0.129	0.08	0.513	0.016	0.002	0.1015	0.015	1	0.021	0.089	0.042
Leishmaniasis	0.035	0.0175	0.4625	0.03	0.1005	0.2305	0.0995	0.747	0.072	0.003	0.0105	0.226	0.0015	0.313	0.065	0.051	0.018	0.0355	0.3725	0.7105	0.0045	0.4785	0.142	0.37	0.178	0.18	0.051	0.0135	0.0025	0.1	0.122	0.0375	0.033	0.106	0.0485	0.1985	0.049	0.033	0.2625	0.3285	0.3815	0.101	0.0275	0.2165	0.0475	0.7735	0.1535	0.052	0.2535
Alzheimer's disease	0.0065	0.0215	1	0.031	0.0735	0.2335	0.1325	0.295	0.184	0.139	0.011	0.064	0.03	0.415	0.06	0.325	0.1375	0.067	0.14	0.7545	0.2545	0.007	0.453	0.2425	0.0955	0.004	0.0085	0.0985	0.0385	0.3635	0.0285	0.179	0.1255	0.031	0.014	0.0015	0.188	0.07	0.2855	0.4405	0.7555	0.052	0.059	0.2135	0.034	0.954	0.091	0.113	0.363
Hypertrophic cardiomyopathy (HCM)	0.019	0.013	0.076	0	0.075	0.1545	0.001	1	0.172	0.0055	0.0055	0.0015	0.022	0.341	0.016	0.005	0.018	0.0415	1	0.104	0.0075	0.001	0.0555	0.207	0.16	0.0755	0.0035	0.0025	0.034	0.0205	0.068	0.044	0.006	0.0795	0.008	0.035	0.007	0.0055	0.0655	0.227	0.15	0.0875	0.097	0.0105	0.0075	0.483	0.143	0.0415	0.0825
Ribosome	1	1	1	1	1	1	1	1	1	1	1	1	1	1	1	1	1	1	1	1	1	1	1	1	1	1	1	1	1	1	1	1	1	1	1	1	1	1	1	1	1	1	1	1	1	1	1	1	1
Malaria	0.2	0.0115	0.222	0.007	0.3165	0.2895	0.081	1	0.5395	0.0395	0.0275	0.058	0	0.736	0.0165	0.0105	0.016	0.024	0.987	0.1055	0.0035	0.3605	0.1145	0.448	0.51	0.795	0.0225	0	0.006	0.008	0.394	0.328	0.08	0.5935	0.135	0.058	0.0105	0	0.042	0.233	0.642	0.211	0.0545	0.4795	0.2805	0.5905	0.2455	0.037	0.1865
Cell adhesion molecules (CAMs)	0.0485	0.2025	0.047	0.0015	0.0295	0.0265	0.003	1	0.076	0.0075	0.0225	0.083	0.1265	0.017	0.069	0.084	0.0675	0.013	1	0.2105	0.0345	0.005	0.1585	0.12	0.0535	0.014	0.082	0.096	0.004	1	0.0755	0.033	0.033	0.0485	0.02	0.4035	0.1805	0.4635	1	0.2905	0.728	0.0865	0.006	0.1945	0.0135	0.434	0.064	0.281	0.0835
Calcium signaling pathway	0.0595	0.1575	0.0045	0.011	0.1525	0.2585	0.0905	0.301	0.176	0.2145	0.102	0.3515	0.119	0.711	0.3835	0.383	0.1845	0.1125	0.3565	0.825	0.2205	0.067	0.415	0.4155	0.1305	0.0205	0.043	0.1745	0.1135	0.417	0.143	0.4315	0.22	0.3185	0.0625	0.0045	0.291	0.0415	0.1565	0.923	0.9345	0.2805	0.1295	0.407	0.054	0.7345	0.265	0.0635	0.35
Gastric acid secretion	0.002	0.01	0.0615	0.0015	0.0835	0.2115	0.0215	0.1395	0.064	0.035	0.0075	0.07	0.1845	0.5115	0.276	0.17	0.061	0.1015	0.0085	0.519	0.0565	0.006	0.1445	0.0315	0.1425	0.0035	0.0015	0.0425	0.037	0.183	0.027	0.1105	0.1445	0.155	0.0515	0	0.062	0.0375	0.1165	0.7445	0.48	0.0365	0.02	0.0245	0.002	1	0.1825	0.04	0.256
Salivary secretion	0.001	0.0065	0.011	0.012	0.0055	0.063	0.0275	0.405	0.018	0.023	0.0165	0.0335	0.088	0.206	0.046	0.0665	0.022	0.1325	0.0145	0.569	0.054	0.0025	0.0655	0.0405	0.0175	0.002	0.0025	0.028	0.009	0.275	0.005	0.0555	0.0215	0.08	0.0025	0.0005	0.0705	0.1875	0.0725	0.2695	0.331	0.042	0.0245	0.0175	0.0055	1	0.07	0.029	0.0845
Nucleotide excision repair	0.192	0.034	1	0.5165	1	0.557	0.0335	1	0.2195	0.091	1	0.1795	0.0025	1	0.0405	0.169	0.035	0.0505	0.097	1	1	1	0.6445	0.0155	1	0.3105	0.29	1	0.056	1	0.0045	0.2455	0.137	1	1	1	1	1	0.236	1	0.319	1	0.1025	1	1	1	0.113	0.364	0.6645
DNA replication	0.0635	0.0305	1	1	1	0.51	1	1	1	1	1	0.2735	1	1	0.0585	0.177	0.031	1	1	1	1	1	0.223	0.244	1	0.141	1	1	0.0115	1	1	0.0415	0.0735	1	1	1	1	1	0.1055	1	0.1115	1	1	1	1	1	1	0.05	0.472
Mismatch repair	1	1	1	1	1	1	1	1	1	1	1	1	1	1	1	1	1	1	1	1	1	1	1	1	1	1	1	1	1	1	1	1	1	1	1	1	1	1	1	1	1	1	1	1	1	1	1	1	1
Proximal tubule bicarbonate reclamation	1	0.1445	1	1	1	1	1	1	1	1	1	1	1	1	0.0295	1	1	1	1	1	1	1	1	0.1945	1	1	1	1	1	1	1	1	1	1	1	1	1	1	1	1	1	1	1	0.0145	1	1	0.231	0.2785	1
Basal cell carcinoma	0.648	0.0115	0.9425	0.9255	0.4185	0.89	0.713	0.1555	0.6785	0.464	0.1775	0.631	0.2975	0.6245	0.5595	0.821	0.736	0.884	0.8105	1	0.761	0.596	0.7785	0.603	0.672	0.688	0.1605	0.4075	0.239	1	0.902	0.3925	0.799	0.8135	0.8795	0.07	0.37	0.2475	0.661	0.502	0.6625	0.3205	1	0.2245	0.541	1	0.576	0.556	0.7555
Huntington's disease	0.075	0.025	0.202	0.0485	0.2015	0.0835	0.1665	0.087	0.2245	0.208	0.014	0.145	0.3215	0.3975	0.0465	0.0875	0.1185	0.8155	0.32	0.675	0.24	0.045	0.309	0.227	0.118	0.0025	0.024	0.2045	0.1225	0.608	0.1975	0.091	0.122	0.0795	0.0145	0.005	0.0415	0.184	0.3885	0.516	0.4405	0.0855	0.0515	0.1155	0.0595	0.5775	0.1575	0.2545	0.152
Dilated cardiomyopathy	0.0005	0.0135	0.0095	0	0.005	0.116	0	0.363	0.0415	0	0	0.008	0.016	0.538	0.012	0.3	0.3345	0.3845	1	0.551	0.0065	0	0.034	0.0255	0.022	0.011	0.0105	0.0415	0.04	0.2725	0.092	0.034	0.005	0.0465	0.0025	0.0185	0.0195	0.163	0.075	0.574	0.1035	0.0155	0.088	0.0175	0.0005	0.807	0.179	0.083	0.171
Collecting duct acid secretion	1	1	1	1	1	1	1	1	1	1	1	1	1	1	1	1	1	1	1	1	1	1	1	1	1	1	1	1	1	1	1	1	1	1	1	1	1	1	1	1	1	1	1	1	1	1	1	1	1
Homologous recombination	1	0.967	1	1	1	1	1	1	1	1	1	1	1	1	1	0.898	1	1	1	1	1	1	1	1	1	1	1	1	1	1	1	1	1	1	1	1	1	1	1	1	1	1	1	1	1	1	1	1	1
Basal transcription factors	1	1	1	1	1	1	1	1	1	1	1	1	1	1	1	1	1	1	1	1	1	1	1	1	1	1	1	1	1	1	1	1	1	1	1	1	1	1	1	1	1	1	1	1	1	1	1	1	1
Renin-angiotensin system	1	1	1	0.638	0.902	1	0.682	1	1	1	0.754	1	1	1	1	1	1	1	1	1	1	1	1	1	1	0.708	0.9835	1	1	1	0.9085	1	1	1	1	0.7295	1	1	1	1	1	1	1	1	1	1	1	1	1
RNA degradation	1	1	1	1	1	1	1	1	1	1	1	1	1	1	1	1	1	1	1	1	1	1	1	1	1	1	1	1	1	1	1	1	1	1	1	1	1	1	1	1	1	1	1	1	1	1	1	1	1
Parkinson's disease	0.1525	0.7025	1	0.2995	0.5005	0.329	1	1	0.7165	0.586	0.603	0.4165	1	0.148	0.5035	0.3355	0.3495	1	0.124	0.743	0.3095	0.3795	0.6525	0.484	1	1	1	1	0.653	1	1	1	0.1875	1	0.2105	0.4925	0.3365	0.0715	1	1	0.2605	0.2865	1	0.0945	1	1	1	1	0.3105
Non-homologous end-joining	1	1	1	1	1	1	1	1	1	1	1	1	1	1	1	1	1	1	1	1	1	1	1	1	1	1	1	1	1	1	1	1	1	1	1	1	1	1	1	1	1	1	1	1	1	1	1	1	1
Type I diabetes mellitus	0.2455	0.3005	1	0.3435	0.675	0.5415	0.62	1	0.823	0.1735	0.4055	0.0595	0.0235	0.0545	0.3475	0.265	0.379	0.13	1	0.334	0.1105	0.545	0.41	0.7415	0.793	1	0.172	0.0995	0.0205	0.1275	0.2385	0.4285	0.6195	0.791	0.103	0.2795	0.136	0.0345	0.1815	0.532	0.7685	0.5125	0.505	0.5355	0.6085	0.8865	0.641	0.169	0.5745
Protein export	1	1	1	1	1	1	1	1	1	1	1	1	1	1	1	1	1	1	1	1	1	1	1	1	1	1	1	1	1	1	1	1	1	1	1	1	1	0.096	1	1	1	1	1	1	1	1	1	1	1
p53 signaling pathway	0.2305	0.0765	0.661	0.0725	0.2975	0.418	0.3375	0.1955	0.3195	0.131	0.2	0.2285	0.2025	0.232	0.021	0.04	0.0925	0.002	0.027	0.319	0.333	0.192	0.2435	0.0195	0.148	0.122	0.148	0.079	0.0335	0.3615	0.129	0.0005	0.226	0.1365	0.204	0.2545	0.113	0.0265	0.334	0.3595	0.5585	0.1815	0.0715	0.352	0.1535	0.441	0.1195	0.4855	0.3145
Pancreatic secretion	0.122	0.0375	0.5235	0.152	0.6155	0.0515	0.7565	0.3595	0.254	0.258	0.0015	0.0235	0.6735	0.4685	0.123	0.2015	0.2075	0.322	0.514	0.8905	0.3785	0.0075	0.249	0.3745	0.151	0.011	0.0185	0.167	0.0365	0.3485	0.5175	0.0425	0.283	0.0135	0.021	0.0045	0.0895	0.6165	0.6815	0.43	0.6965	0.045	0.026	0.034	0.0365	0.9845	0.075	0.943	0.2055
Phagosome	0.2005	0.163	0.059	0.0025	0.2615	0.0535	0.1055	0.432	0.1435	0.0505	0.0745	0.3825	0.136	0.5245	0.0695	0.209	0.1305	0.41	0.307	0.614	0.012	0.2135	0.2015	0.292	0.206	0.4395	0.177	0.2175	0.002	0.0755	0.5095	0.06	0.0325	0.166	0.054	0.4125	0.034	0.2965	0.254	0.5635	0.763	0.2975	0.02	0.1805	0.1265	0.9595	0.073	0.2465	0.2195
ABC transporters	1	1	1	0.7625	1	1	1	1	1	1	1	1	1	1	1	1	1	1	1	1	1	1	1	1	1	1	1	1	1	1	1	1	1	1	1	0.41	1	1	1	1	1	1	1	1	1	1	1	1	1
Vasopressin-regulated water reabsorption	0.034	0.0125	1	0.2615	0.038	0.3215	0.2135	0.4975	0.2	0.1215	0.1035	0.14	0.258	0.8475	1	0.2455	0.3645	0.6655	1	1	1	0.276	0.1275	0.129	0.7055	0.028	0.296	0.032	0.019	0.2995	0.1585	0.2385	0.587	0.647	0.3645	0.193	0.241	0.152	0.1135	0.5835	0.054	0.066	0.2095	0.0955	0.065	1	0.183	0.1835	0.2235
Peroxisome	0.28	0.3965	1	0.034	1	1	1	1	0.0665	1	0.1135	0.022	0.1025	0.0945	0.159	0.2155	0.099	0.231	1	0.3805	0.1895	0.0065	1	0.5	1	1	1	0.25	0.036	0.452	0.173	0.4255	0.172	0.06	0.022	0.1075	0.0705	0.0325	1	0.064	0.2365	0.354	1	0.301	0.1685	0.6425	1	0.7205	0.6215
Carbohydrate digestion and absorption	0.02	0.028	0.004	0.006	0.0275	0.31	0.031	1	0.0635	0.077	0.0315	0.212	0.045	0.0995	0.4265	0.186	0.0665	0.0785	0.0415	0.888	0.005	0.003	0.1815	0.3325	0.0395	0.0085	0	0.0705	0.093	0.734	0.012	0.1155	0.0675	0.041	0.0035	0	0.0235	0.0105	0.0565	0.0925	0.5895	0.0215	0.079	0.0695	0.011	0.902	0.062	0.0235	0.384
Cytokine-cytokine receptor interaction	0.783	0.307	1	0.9615	0.786	0.6355	0.0895	1	0.7945	0.605	0.7045	0.4635	0.2055	0.861	0.6915	0.735	0.376	0.0225	0.1595	0.9385	0.437	0.7525	0.832	0.8455	0.3055	0.4075	0.4625	0.499	0.754	0.713	0.429	0.6295	0.323	0.62	0.4065	0.8885	0.4515	0.2595	0.7995	0.994	0.986	0.689	0.5045	0.92	0.6975	0.998	0.603	0.5125	0.914
Lysosome	1	1	1	1	0.1415	1	0.267	1	1	1	1	1	1	1	1	1	1	1	1	1	1	1	1	1	1	0.297	1	1	1	1	0.6595	1	1	1	1	1	1	1	1	1	1	1	1	1	1	1	1	1	1
Type II diabetes mellitus	0.0825	0.0545	1	0.4475	0.053	0.463	0.0905	1	0.1935	0.151	0.1625	0.791	0.041	0.277	0.49	0.3675	0.1565	0.2395	0.432	0.9785	0.0095	0.046	0.28	0.3235	0.0815	0.017	0.0005	0.1315	0.1435	0.8745	0.008	0.218	0.1065	0.017	0.012	0.0175	0.154	0.17	0.1355	0.1115	0.9365	0.0125	0.185	0.2975	0.0325	0.933	0.14	0.057	0.461
Chemokine signaling pathway	0.023	0.1185	0.0395	0.229	0.059	0.1265	0.0575	0.1925	0.145	0.108	0.049	0.4955	0.0005	0.259	0.144	0.132	0.1775	0.112	0.0475	0.655	0.0135	0.1565	0.4345	0.58	0.056	0.017	0.0215	0.0585	0.066	0.145	0.2875	0.091	0.1815	0.0805	0.025	0.0285	0.212	0.2255	0.2625	0.601	0.957	0.112	0.0345	0.355	0.08	0.785	0.1475	0.198	0.235
Protein processing in endoplasmic reticulum	0.158	0.0835	1	0.239	0.1865	0.4945	0.0415	0.1395	0.409	0.1275	0.196	0.6105	0.0075	0.26	0.1815	0.14	0.5715	0.002	0.1095	0.8175	0.1025	0.311	0.456	0.06	0.277	0.189	1	0.3905	0.4095	0.208	0.341	0.028	0.1005	1	0.2	0.364	0.008	0.4965	0.5455	0.2195	0.0605	0.308	0.238	0.5545	0.8085	0.396	0.6885	0.6935	0.662
Hedgehog signaling pathway	0.0045	0.02	1	0.067	0.0045	0.108	0.1915	0.289	0.0625	0.0365	0.002	0.144	0.1855	0.597	0.1625	0.1195	0.158	0.29	1	0.47	0.078	0.1175	0.0775	0.006	0.4905	0.009	0.079	0.009	0.0015	0.291	0.0115	0.067	0.309	0.399	0.084	0.0625	0.1725	0.007	0.035	0.3555	0.0195	0.0095	0.0555	0.038	0.013	0.5805	0.0645	0.1055	0.1095
Allograft rejection	0.127	0.1305	1	0.1255	0.61	0.5275	0.5345	1	0.829	0.1165	0.285	0.0445	0.0235	0.3045	0.2275	0.171	0.3115	0.23	1	0.143	0.078	0.434	0.366	0.605	0.8385	1	0.1385	0.065	0.02	0.096	0.295	0.2885	0.536	0.8175	0.108	0.2165	0.1215	0.056	0.1825	0.3405	0.8035	0.5005	0.3995	0.433	0.6615	0.626	0.6235	0.201	0.529
Primary immunodeficiency	0.5075	0.5635	1	0.7815	0.3215	0.1575	0.5745	1	0.4065	0.4715	0.3865	1	0.6755	0.422	0.4145	0.355	0.3165	1	0.3375	0.771	0.3605	0.355	0.4645	0.581	0.2465	0.6445	0.665	0.471	0.4555	0.7995	0.432	0.2045	0.434	0.1915	0.5025	0.8555	0.615	0.553	1	0.6285	0.969	0.394	0.0905	0.8085	0.3005	0.8605	0.2345	1	0.387
Proteasome	0.12	0.358	1	0.377	0.2375	0.16	0.488	1	0.347	0.078	1	1	0.2885	0.5615	1	0.2205	0.189	0.2575	1	1	1	0.402	0.0875	0.3885	1	1	0.1275	0.119	0.0585	0.3345	0.4295	0.1955	0.4005	1	0.323	0.351	0.176	0.073	0.181	0.5435	0.5005	0.139	0.5265	0.27	0.2355	1	0.2285	0.222	0.205
Maturity onset diabetes of the young	0.746	0.8445	1	0.8465	0.877	0.907	0.894	0.021	0.926	0.801	0.637	0.128	0.8825	0.9435	0.9015	0.9265	0.9235	0.9105	1	1	0.974	0.9055	0.9095	0.839	0.8865	0.0055	0.587	0.9005	0.8745	0.9075	0.8475	0.863	0.9225	0.872	0.9055	0.867	0.9405	0.7465	0.882	0.94	0.966	0.4785	0.948	0.849	0.669	1	0.9455	0.8445	0.9175
Hematopoietic cell lineage	0.688	0.661	0.2235	0.2045	0.6805	0.5745	0.1545	1	0.7695	0.5975	0.5775	0.413	0.437	0.7045	0.718	0.862	0.767	0.027	0.1365	0.9225	0.4335	0.5415	0.7435	0.886	0.652	0.85	0.428	0.768	0.659	0.7765	0.155	0.546	0.3815	0.7095	0.234	0.834	0.5575	0.2865	0.503	0.9765	0.9955	0.898	0.4705	0.9455	0.7135	0.978	0.7045	0.5465	0.8345
PPAR signaling pathway	0.276	0.238	0.295	0.2635	0.35	0.339	0.587	1	0.4205	0.1905	0.4415	0.526	0.317	0.38	0.0645	0.3565	0.19	0.091	1	1	0.2295	0.424	0.4225	0.5855	0.311	0.3715	1	0.245	0.203	1	0.194	0.3525	0.3395	0.258	1	0.0765	0.546	1	0.624	0.376	0.751	0.558	0.178	0.4825	0.342	1	0.3395	0.592	0.46
Cardiac muscle contraction	0.0985	0.8565	1	0.0175	0.61	0.9615	0.049	1	0.883	0.8055	1	0.3975	0.177	0.8825	1	0.943	0.5405	0.024	1	1	1	0.9285	0.955	0.804	0.36	0.029	0.806	1	0.4405	1	0.6305	0.957	0.839	0.5275	0.5175	0.8145	1	1	0.916	0.518	1	1	0.9295	0.9385	0.7865	1	0.6795	0.4525	0.934
Phototransduction	0.116	0.239	1	0.8555	0.112	0.0475	1	1	0.0965	0.343	0.103	0.833	1	0.5435	0.021	0.0305	0.019	1	1	1	0.6485	0.337	0.188	0.2005	0.009	0.2375	0.141	0.022	0.2635	1	0.807	0.314	0.0775	0.355	0.317	0.344	0.053	1	0.9025	0.719	0.3125	0.081	0.0115	0.814	0.06	1	0.014	0.605	0.117
Taste transduction	0.969	0.993	1	0.984	0.891	0.7265	0.9995	0.996	0.9325	0.9365	0.6255	0.9065	0.973	0.9765	0.675	0.8265	0.91	0.999	0.2645	1	0.4215	0.885	0.9485	0.993	0.6065	0.632	0.827	0.7515	0.7335	0.9775	0.8065	0.872	0.8795	0.8295	0.6365	0.692	0.815	0.5075	0.9375	0.991	0.9955	0.916	0.8675	0.677	0.659	1	0.7195	0.9775	0.843
Asthma	0.775	0.8	1	0.877	0.7895	0.723	0.914	1	0.901	0.805	0.8715	0.838	0.801	0.961	0.665	0.8185	0.889	0.8345	1	0.9455	0.9045	0.891	0.6295	0.9245	1	1	0.703	0.8975	0.1025	0.8515	0.967	0.799	0.897	1	0.9285	0.8775	0.281	0.6485	0.7575	0.934	0.855	0.897	0.848	0.861	0.9145	0.981	0.8555	0.777	0.8685
Neuroactive ligand-receptor interaction	0.51	0.5175	1	0.8125	0.936	1	0.5105	1	1	0.6735	0.349	0.539	1	0.972	1	0.5105	1	1	0.2045	1	0.454	0.7125	1	1	0.2695	0.4355	0.985	1	0.5155	1	0.25	0.9385	0.1845	0.567	0.1045	0.394	0.178	1	1	0.952	0.742	0.7255	0.6585	0.873	0.428	1	0.0585	1	1
Intestinal immune network for IgA production	0.121	0.3005	0.3405	0.065	0.1715	0.2315	0.032	1	0.321	0.1045	0.1275	0.0925	0.1005	0.3365	0.2155	0.3865	0.2365	0.3305	0.6595	0.752	0.4905	0.1095	0.4255	0.6225	0.2315	0.202	0.136	0.341	0.2265	0.5075	0.653	0.1995	0.2365	0.2605	0.131	0.3265	0.7225	0.5435	0.737	0.6965	0.8565	0.2885	0.211	0.6215	0.1565	0.9595	0.2965	1	0.491
Systemic lupus erythematosus	0.0035	0.0125	0	0.093	0.001	0.3155	0.01	1	0.547	0.0995	0.0095	0.1325	0.0555	0.8065	0.0205	0.507	0.5245	0.0905	1	0.752	0.2675	0.7995	0.0155	0.809	0.0375	0.046	0.033	0.3175	0.0675	0.2905	0.0395	0.1975	0.3525	0.005	0.056	0.081	0.257	0.0275	0.0595	0.87	0.7295	0.058	0.5985	0.2145	0.294	0.742	0.4955	0.0985	0.5935
Olfactory transduction	0.7245	0.863	1	0.9935	0.869	0.972	0.958	0.931	0.916	0.921	0.916	0.9845	0.711	0.997	0.3465	0.9005	0.856	0.9315	1	1	0.655	0.9175	0.8945	0.978	0.8415	0.841	0.9665	0.293	0.842	0.7505	0.561	0.974	0.829	0.8125	0.9205	0.9105	0.9535	0.388	0.8765	0.9945	0.512	0.6765	0.991	0.986	0.7805	1	0.6185	0.74	0.957
[truncated: 81 more columns]
